# Supplementary material for: Poly[[[μ-1,4-bis­(pyridin-4-ylmeth­yl)piperazine][μ-4-(2-carboxyl­atoeth­yl)benzoato]copper(II)] monohydrate], a coordination polymer with twofold inter­penetrated cds topology networks
Source: IUCrdata. 2023 Oct 3;8(Pt 10):x230855. doi: 10.1107/S2414314623008556 (PMC10626850; doi:10.1107/S2414314623008556)
Supplement: Supplementary file 1 [file x-08-x230855-sup1.cif]

##############################################################################
#                                                                            #
# This CIF contains the data for a data article accepted for                 #
# publication in IUCrData. It conforms to the requirements of                #
# Notes for Authors for IUCrData, and has been                               #
# peer reviewed under the auspices of IUCrData.                              #
#                                                                            #
# Full details of the Crystallographic Information File format               #
# are given in the paper "The Crystallographic Information File (CIF):       #
# a New Standard Archive File for Crystallography" by S. R. Hall, F. H.      #
# Allen and I. D. Brown [Acta Cryst. (1991), A47, 655-685].                  #
#                                                                            #
# The current version of the core CIF dictionary is obtainable from          #
# ftp://ftp.iucr.org/pub/cif_core.dic.                                       #
#                                                                            #
# Software is freely available for graphical display of the structure(s)     #
# in this CIF. For information consult the CIF software page                 #
# http://www.iucr.org/resources/cif/software.                                #
#                                                                            #
# This file may be used for bona fide research purposes within the           #
# scientific community so long as proper attribution is given to the data    # 
# article from which it was obtained.                                        #
#                                                                            #
##############################################################################
data_I
_audit_creation_method
;
Olex2 1.5-ac5-024
(compiled 2022.04.12 svn.rca3783a0 for Rigaku Oxford Diffraction, GUI svn.r6498)
;
_chemical_name_systematic
;\
Poly[[[\m-1,4-bis(pyridin-4-ylmethyl)piperazine][\m-4-(2-carboxylatoethyl)\
benzoato]copper(II)] monohydrate]
;
_chemical_name_common     ?
_chemical_formula_moiety     'C26 H28 Cu N4 O4, H2 O'
_chemical_formula_sum     'C26 H30 Cu N4 O5'
_chemical_formula_iupac     '[Cu (C10 H8 O4) (C16 H20 N4)], H2 O'
_chemical_formula_weight     542.08
_chemical_melting_point     ?
_chemical_absolute_configuration     ?
_space_group_crystal_system     orthorhombic
_space_group_name_H-M_alt     'F d d 2'
_space_group_name_Hall     'F 2 -2d'
loop_
    _space_group_symop_operation_xyz
    'x, y, z'
    '-x, -y, z'
    'x+1/4, -y+1/4, z+1/4'
    '-x+1/4, y+1/4, z+1/4'
    'x, y+1/2, z+1/2'
    '-x, -y+1/2, z+1/2'
    'x+1/4, -y+3/4, z+3/4'
    '-x+1/4, y+3/4, z+3/4'
    'x+1/2, y, z+1/2'
    '-x+1/2, -y, z+1/2'
    'x+3/4, -y+1/4, z+3/4'
    '-x+3/4, y+1/4, z+3/4'
    'x+1/2, y+1/2, z'
    '-x+1/2, -y+1/2, z'
    'x+3/4, -y+3/4, z+1/4'
    '-x+3/4, y+3/4, z+1/4'
_cell_length_a     18.402(2)
_cell_length_b     33.377(4)
_cell_length_c     17.963(2)
_cell_angle_alpha     90
_cell_angle_beta     90
_cell_angle_gamma     90
_cell_volume     11032(2)
_cell_formula_units_Z     16
_cell_measurement_reflns_used     6274
_cell_measurement_theta_min     2.42
_cell_measurement_theta_max     23.66
_cell_measurement_temperature     173.15
_exptl_crystal_description     block
_exptl_crystal_colour     green
_exptl_crystal_size_max     0.203
_exptl_crystal_size_mid     0.136
_exptl_crystal_size_min     0.118
_exptl_crystal_density_diffrn     1.305
_exptl_crystal_density_meas     ?
_exptl_crystal_density_method     ?
_exptl_crystal_F_000     4528
loop_
    _exptl_crystal_face_index_h
    _exptl_crystal_face_index_k
    _exptl_crystal_face_index_l
    _exptl_crystal_face_perp_dist
    2.00 -1.00 -1.00 0.0540
    -2.00 1.00 1.00 0.0580
    -1.00 2.00 1.00 0.0560
    1.00 -2.00 -1.00 0.0620
    2.00 -2.00 -1.00 0.0530
    -2.00 -1.00 0.00 0.0790
    2.00 1.00 0.00 0.0490
    1.00 0.00 0.00 0.0460
    -1.00 0.00 0.00 0.0660
    2.00 -1.00 0.00 0.0550
    -2.00 1.00 0.00 0.0570
    -1.00 1.00 0.00 0.0510
    1.00 -1.00 0.00 0.0600
    -1.00 2.00 0.00 0.0470
    1.00 -2.00 0.00 0.0750
    0.00 1.00 0.00 0.0560
    0.00 -1.00 0.00 0.0820
    -2.00 2.00 -1.00 0.0460
    2.00 -2.00 1.00 0.0640
    -2.00 -1.00 -1.00 0.0700
    2.00 1.00 1.00 0.0520
    -1.00 2.00 -1.00 0.0580
    1.00 -2.00 1.00 0.0750
    0.00 2.00 1.00 0.0420
    0.00 -2.00 -1.00 0.0680
    -1.00 -2.00 1.00 0.0760
_exptl_absorpt_coefficient_mu     0.832
_exptl_absorpt_correction_type     multi-scan
_exptl_absorpt_process_details
;
(<i>SADABS</i>; Krause <i>et al.</i>, 2015)
;
_exptl_absorpt_correction_T_min     0.6633
_exptl_absorpt_correction_T_max     0.7452
_exptl_special_details
;
Data was collected using a BRUKER CCD (charge coupled device) based
diffractometer equipped with an Oxford low-temperature apparatus operating at
173 K.  A suitable crystal was chosen and mounted on a nylon loop using
Paratone oil.  Data  were measured using omega scans of 0.5\% per frame
for 30 s. The total number of images were based on
results from the program COSMO where redundancy was expected to be 4 and
completeness to 0.83\%A to 100%. Cell parameters were
retrieved using APEX II software and refined using SAINT on all observed
reflections.Data reduction was performed using the SAINT software which
corrects for Lp. Scaling and absorption corrections were applied using SADABS6
multi-scan technique, supplied by George Sheldrick.  The structure was solved
by the direct method using the SHELXT program and refined by least squares
method on F2, SHELXL, incorporated in OLEX2.
;
_diffrn_ambient_temperature     173.15
_diffrn_source     'sealed tube'
_diffrn_source_power     2.0
_diffrn_source_voltage     50.0
_diffrn_source_current     40.0
_diffrn_radiation_type     MoK\a
_diffrn_radiation_wavelength     0.71073
_diffrn_radiation_monochromator     graphite
_diffrn_measurement_device_type     'Bruker APEXII CCD'
_diffrn_measurement_method     \w
_diffrn_detector_area_resol_mean     8.36
_diffrn_reflns_number     21363
_diffrn_reflns_av_R_equivalents     0.0604
_diffrn_reflns_av_unetI/netI     0.0605
_diffrn_reflns_theta_min     1.698
_diffrn_reflns_theta_max     25.402
_diffrn_reflns_theta_full     25.242
_diffrn_measured_fraction_theta_max     1.000
_diffrn_measured_fraction_theta_full     1.000
_diffrn_reflns_limit_h_min     -22
_diffrn_reflns_limit_h_max     22
_diffrn_reflns_limit_k_min     -40
_diffrn_reflns_limit_k_max     40
_diffrn_reflns_limit_l_min     -21
_diffrn_reflns_limit_l_max     21
_diffrn_standards_number     0
_refine_special_details
;
The structure was refined by Least Squares using version 2018/3
of XL (Sheldrick, 2015) incorporated in Olex2 (Dolomanov et al., 2009).
All non-hydrogen atoms were refined anisotropically.
Hydrogen atom positions were calculated geometrically and refined using the
riding model, except for the Hydrogen atom on the nitrogen atom which was found
by difference Fourier methods and refined isotropically.
;
_reflns_number_total     5083
_reflns_number_gt     3868
_reflns_threshold_expression     'I > 2\s(I)'
_refine_ls_structure_factor_coef     Fsqd
_refine_ls_matrix_type     full
_refine_ls_R_factor_all     0.1247
_refine_ls_R_factor_gt     0.1025
_refine_ls_wR_factor_gt     0.2709
_refine_ls_wR_factor_ref     0.3024
_refine_ls_goodness_of_fit_ref     1.164
_refine_ls_restrained_S_all     1.163
_refine_ls_number_reflns     5083
_refine_ls_number_parameters     323
_refine_ls_number_restraints     10
_refine_ls_hydrogen_treatment     constr
_refine_ls_weighting_scheme     calc
_refine_ls_weighting_details
                      'w=1/[\s^2^(Fo^2^)+(0.2000P)^2^] where P=(Fo^2^+2Fc^2^)/3'
_atom_sites_solution_hydrogens     geom
_atom_sites_solution_primary     dual
_atom_sites_solution_secondary     ?
_refine_ls_shift/su_max     0.000
_refine_ls_shift/su_mean     0.000
_refine_diff_density_max     2.092
_refine_diff_density_min     -0.666
_refine_ls_extinction_method     none
_refine_ls_extinction_coef     .
_refine_ls_abs_structure_details
;
Flack <i>x</i> determined using 1453 quotients
[(<i>I</i>^+^)-(<i>I</i>^-^)]/[(<i>I</i>^+^)+(<i>I</i>^-^)]
(Parsons <i>et al.</i>,  2013)
;
_refine_ls_abs_structure_Flack     0.043(12)
loop_
    _atom_type_symbol
    _atom_type_description
    _atom_type_scat_dispersion_real
    _atom_type_scat_dispersion_imag
    _atom_type_scat_source
    'C' 'C' 0.0033 0.0016
                         'International Tables Vol C Tables 4.2.6.8 and 6.1.1.4'
    'H' 'H' 0.0000 0.0000
                         'International Tables Vol C Tables 4.2.6.8 and 6.1.1.4'
    'Cu' 'Cu' 0.3201 1.2651
                         'International Tables Vol C Tables 4.2.6.8 and 6.1.1.4'
    'N' 'N' 0.0061 0.0033
                         'International Tables Vol C Tables 4.2.6.8 and 6.1.1.4'
    'O' 'O' 0.0106 0.0060
                         'International Tables Vol C Tables 4.2.6.8 and 6.1.1.4'
_computing_data_collection
;
<i>COSMO</i> (Bruker, 2009)
;
_computing_cell_refinement
;
SAINT (Bruker, 2014)
;
_computing_data_reduction
;
SAINT (Bruker, 2014)
;
_computing_structure_solution
;
<i>SHELXT</i> (Sheldrick, 2015a)
;
_computing_structure_refinement
;
SHELXL  (Sheldrick, 2015b)
;
_computing_molecular_graphics
;
Crystal Maker X (Palmer, 2020)
;
_computing_publication_material
;
Olex2 (Dolomanov <i>et al.</i>,  2009)
;
loop_
    _atom_site_type_symbol
    _atom_site_label
    _atom_site_fract_x
    _atom_site_fract_y
    _atom_site_fract_z
    _atom_site_U_iso_or_equiv
    _atom_site_adp_type
    _atom_site_calc_flag
    _atom_site_occupancy
    _atom_site_disorder_assembly
    _atom_site_disorder_group
    Cu Cu1 0.806479 0.374469 0.839709 0.0378(7) Uani d 0.655(6) A 1
    Cu Cu1A 0.782809 0.355850 0.867081 0.071(2) Uani d 0.345(6) A 2
    O O1 0.7211(5) 0.3854(3) 0.7838(5) 0.053(2) Uani d 1 . .
    O O2 0.6528(6) 0.3441(3) 0.8513(6) 0.079(3) Uani d 1 . .
    O O3 0.4000(12) 0.3655(6) 0.4014(10) 0.088(4) Uani d 0.655(6) A 1
    O O3A 0.370(2) 0.3444(12) 0.419(2) 0.088(4) Uani d 0.345(6) A 2
    O O4 0.3248(11) 0.3281(5) 0.4602(10) 0.088(4) Uani d 0.655(6) A 1
    O O4A 0.451(2) 0.3931(10) 0.3855(18) 0.088(4) Uani d 0.345(6) A 2
    N N1 0.9577(7) 0.1703(5) 0.1629(7) 0.078(4) Uani d 1 . .
    N N2 0.9419(5) 0.2410(3) 0.4075(6) 0.051(2) Uani d 1 . .
    N N3 0.8684(5) 0.2411(3) 0.5484(5) 0.046(2) Uani d 1 . .
    N N4 0.8194(6) 0.3245(4) 0.7776(6) 0.058(3) Uani d 1 . .
    C C1 0.9248(10) 0.2050(5) 0.1521(9) 0.074(4) Uani d 1 . .
    H H1 0.900203 0.210212 0.106574 0.088 Uiso calc 1 . .
    C C2 0.9265(9) 0.2326(5) 0.2055(9) 0.070(4) Uani d 1 . .
    H H2 0.906546 0.258284 0.195517 0.084 Uiso calc 1 . .
    C C3 0.9915(7) 0.1599(5) 0.2295(11) 0.079(5) Uani d 1 . .
    H H3 1.013403 0.134424 0.236456 0.094 Uiso calc 1 . .
    C C4 0.9914(7) 0.1895(5) 0.2867(9) 0.069(4) Uani d 1 . .
    H H4 1.015475 0.184756 0.332659 0.083 Uiso calc 1 . .
    C C5 0.9556(7) 0.2256(4) 0.2739(7) 0.053(3) Uani d 1 . .
    C C6 0.9558(9) 0.2571(4) 0.3357(8) 0.067(4) Uani d 1 . .
    H H6A 1.003685 0.270645 0.336310 0.081 Uiso calc 1 . .
    H H6B 0.918493 0.277600 0.324424 0.081 Uiso calc 1 . .
    C C7 0.9589(7) 0.2698(4) 0.4645(8) 0.061(3) Uani d 1 . .
    H H7A 0.929828 0.294407 0.456150 0.074 Uiso calc 1 . .
    H H7B 1.010880 0.277178 0.461018 0.074 Uiso calc 1 . .
    C C8 0.8663(6) 0.2286(4) 0.4167(7) 0.049(3) Uani d 1 . .
    H H8A 0.854272 0.208393 0.378374 0.059 Uiso calc 1 . .
    H H8B 0.834349 0.252099 0.408708 0.059 Uiso calc 1 . .
    C C9 0.9438(7) 0.2544(4) 0.5390(8) 0.059(3) Uani d 1 . .
    H H9A 0.976725 0.231599 0.549256 0.071 Uiso calc 1 . .
    H H9B 0.954363 0.275613 0.576011 0.071 Uiso calc 1 . .
    C C10 0.8514(7) 0.2116(4) 0.4913(7) 0.056(3) Uani d 1 . .
    H H10A 0.799549 0.203841 0.494876 0.067 Uiso calc 1 . .
    H H10B 0.881259 0.187256 0.498941 0.067 Uiso calc 1 . .
    C C11 0.8537(8) 0.2266(4) 0.6223(7) 0.060(3) Uani d 1 . .
    H H11A 0.893912 0.208966 0.638657 0.072 Uiso calc 1 . .
    H H11B 0.808423 0.210611 0.621971 0.072 Uiso calc 1 . .
    C C12 0.8457(7) 0.2614(4) 0.6771(7) 0.049(3) Uani d 1 . .
    C C13 0.8341(8) 0.2998(4) 0.6543(8) 0.062(3) Uani d 1 . .
    H H13 0.834361 0.305650 0.602549 0.074 Uiso calc 1 . .
    C C14 0.8217(7) 0.3309(4) 0.7051(8) 0.059(3) Uani d 1 . .
    H H14 0.814630 0.357323 0.686816 0.071 Uiso calc 1 . .
    C C15 0.8435(7) 0.2544(4) 0.7534(8) 0.059(3) Uani d 1 . .
    H H15 0.850119 0.228228 0.772971 0.070 Uiso calc 1 . .
    C C16 0.8312(7) 0.2870(5) 0.8004(8) 0.063(4) Uani d 1 . .
    H H16 0.831158 0.282148 0.852539 0.076 Uiso calc 1 . .
    C C17 0.6648(9) 0.3661(4) 0.7970(7) 0.055(3) Uani d 1 . .
    C C18 0.6035(6) 0.3684(3) 0.7386(6) 0.043(2) Uani d 1 . .
    C C19 0.6201(8) 0.3838(4) 0.6685(7) 0.055(3) Uani d 1 . .
    H H19 0.668076 0.392514 0.657570 0.066 Uiso calc 1 . .
    C C20 0.5663(8) 0.3861(4) 0.6146(7) 0.059(3) Uani d 1 . .
    H H20 0.578916 0.396054 0.566785 0.071 Uiso calc 1 . .
    C C21 0.5332(6) 0.3562(4) 0.7537(7) 0.051(3) Uani d 1 . .
    H H21 0.520479 0.345576 0.800971 0.062 Uiso calc 1 . .
    C C22 0.4800(7) 0.3602(4) 0.6954(9) 0.063(4) Uani d 1 . .
    H H22 0.431441 0.352185 0.705291 0.076 Uiso calc 1 . .
    C C23 0.4960(8) 0.3749(4) 0.6272(8) 0.060(4) Uani d 1 . .
    C C24 0.4367(17) 0.3761(11) 0.5699(16) 0.088(4) Uani d 0.655(6) A 1
    H H24A 0.441108 0.401124 0.540629 0.105 Uiso calc 0.655(6) A 1
    H H24B 0.389028 0.376535 0.595436 0.105 Uiso calc 0.655(6) A 1
    C C24A 0.453(3) 0.380(2) 0.556(2) 0.088(4) Uani d 0.345(6) A 2
    H H24C 0.402645 0.372037 0.565892 0.105 Uiso calc 0.345(6) A 2
    H H24D 0.452545 0.409288 0.544320 0.105 Uiso calc 0.345(6) A 2
    C C25 0.4394(16) 0.3405(8) 0.5174(14) 0.088(4) Uani d 0.655(6) A 1
    H H25A 0.488569 0.338504 0.495429 0.105 Uiso calc 0.655(6) A 1
    H H25B 0.430005 0.315634 0.545862 0.105 Uiso calc 0.655(6) A 1
    C C25A 0.479(3) 0.3584(18) 0.488(2) 0.088(4) Uani d 0.345(6) A 2
    H H25C 0.528335 0.367874 0.473980 0.105 Uiso calc 0.345(6) A 2
    H H25D 0.482043 0.329295 0.498469 0.105 Uiso calc 0.345(6) A 2
    C C26 0.3852(12) 0.3442(7) 0.4572(13) 0.088(4) Uani d 0.655(6) A 1
    C C26A 0.427(2) 0.3660(13) 0.427(2) 0.088(4) Uani d 0.345(6) A 2
    O O1W 0.5305(11) 0.4190(7) 0.4251(10) 0.102(6) Uani d 0.655(6) A 1
    O O2W 0.880(2) 0.4185(14) 0.7522(18) 0.102(6) Uani d 0.345(6) A 2
loop_
    _atom_site_aniso_label
    _atom_site_aniso_U_11
    _atom_site_aniso_U_22
    _atom_site_aniso_U_33
    _atom_site_aniso_U_12
    _atom_site_aniso_U_13
    _atom_site_aniso_U_23
    Cu1 0.0397(11) 0.0405(11) 0.0334(11) 0.0099(8) -0.0117(8) -0.0126(8)
    Cu1A 0.073(4) 0.087(5) 0.054(3) 0.030(3) -0.025(3) -0.030(3)
    O1 0.052(5) 0.058(5) 0.050(5) 0.000(4) -0.012(4) -0.008(4)
    O2 0.092(7) 0.095(7) 0.048(6) 0.024(6) -0.013(5) 0.015(5)
    O3 0.101(8) 0.092(7) 0.071(6) 0.052(6) -0.046(6) -0.035(5)
    O3A 0.101(8) 0.092(7) 0.071(6) 0.052(6) -0.046(6) -0.035(5)
    O4 0.101(8) 0.092(7) 0.071(6) 0.052(6) -0.046(6) -0.035(5)
    O4A 0.101(8) 0.092(7) 0.071(6) 0.052(6) -0.046(6) -0.035(5)
    N1 0.071(8) 0.115(11) 0.048(7) -0.047(8) 0.023(6) -0.049(7)
    N2 0.061(6) 0.047(5) 0.045(5) -0.007(4) 0.009(4) -0.017(4)
    N3 0.046(5) 0.041(5) 0.052(5) -0.002(4) 0.005(4) -0.015(4)
    N4 0.053(6) 0.075(7) 0.046(6) 0.023(5) -0.012(5) -0.023(5)
    C1 0.091(11) 0.076(10) 0.054(8) -0.018(9) 0.004(7) -0.011(8)
    C2 0.065(8) 0.076(9) 0.070(10) -0.009(7) 0.000(7) 0.004(8)
    C3 0.040(6) 0.080(9) 0.116(14) -0.008(6) 0.023(8) -0.048(10)
    C4 0.056(7) 0.081(9) 0.070(9) 0.002(7) 0.000(7) -0.045(8)
    C5 0.061(7) 0.048(6) 0.049(7) -0.001(5) 0.014(6) -0.019(5)
    C6 0.088(10) 0.051(7) 0.063(9) -0.001(6) 0.021(7) -0.016(6)
    C7 0.057(7) 0.060(8) 0.067(9) -0.013(6) 0.014(6) -0.026(6)
    C8 0.048(6) 0.052(6) 0.048(6) -0.009(5) -0.007(5) -0.018(5)
    C9 0.059(7) 0.057(7) 0.062(8) -0.003(6) 0.004(6) -0.031(6)
    C10 0.052(7) 0.058(7) 0.057(7) -0.011(6) 0.006(6) -0.029(6)
    C11 0.072(9) 0.060(8) 0.048(7) -0.002(6) 0.013(6) -0.020(6)
    C12 0.053(6) 0.050(6) 0.045(6) 0.006(5) -0.001(5) -0.015(5)
    C13 0.074(9) 0.060(8) 0.051(7) 0.018(6) -0.011(6) -0.021(6)
    C14 0.060(7) 0.058(7) 0.059(8) 0.011(6) -0.013(6) -0.031(6)
    C15 0.057(7) 0.054(7) 0.065(9) 0.000(6) 0.000(6) -0.016(6)
    C16 0.050(7) 0.095(11) 0.044(7) 0.012(7) -0.015(5) -0.024(7)
    C17 0.087(10) 0.048(6) 0.030(6) 0.023(6) 0.001(6) -0.010(5)
    C18 0.053(6) 0.039(5) 0.036(6) 0.013(5) -0.011(5) -0.008(4)
    C19 0.063(8) 0.064(7) 0.039(6) -0.004(6) -0.008(6) -0.005(5)
    C20 0.078(10) 0.063(7) 0.037(6) 0.014(6) -0.019(6) 0.001(5)
    C21 0.047(6) 0.055(7) 0.052(7) -0.004(5) 0.003(5) 0.001(5)
    C22 0.043(6) 0.072(8) 0.074(9) -0.012(6) -0.006(6) -0.027(7)
    C23 0.062(8) 0.061(8) 0.056(8) 0.023(6) -0.029(6) -0.025(6)
    C24 0.101(8) 0.092(7) 0.071(6) 0.052(6) -0.046(6) -0.035(5)
    C24A 0.101(8) 0.092(7) 0.071(6) 0.052(6) -0.046(6) -0.035(5)
    C25 0.101(8) 0.092(7) 0.071(6) 0.052(6) -0.046(6) -0.035(5)
    C25A 0.101(8) 0.092(7) 0.071(6) 0.052(6) -0.046(6) -0.035(5)
    C26 0.101(8) 0.092(7) 0.071(6) 0.052(6) -0.046(6) -0.035(5)
    C26A 0.101(8) 0.092(7) 0.071(6) 0.052(6) -0.046(6) -0.035(5)
    O1W 0.087(11) 0.154(16) 0.065(9) 0.046(10) -0.019(8) -0.021(10)
    O2W 0.087(11) 0.154(16) 0.065(9) 0.046(10) -0.019(8) -0.021(10)
_geom_special_details
;
 All esds (except the esd in the dihedral angle between two l.s. planes)
 are estimated using the full covariance matrix.  The cell esds are taken
 into account individually in the estimation of esds in distances, angles
 and torsion angles; correlations between esds in cell parameters are only
 used when they are defined by crystal symmetry.  An approximate (isotropic)
 treatment of cell esds is used for estimating esds involving l.s. planes.
;
loop_
    _geom_bond_atom_site_label_1
    _geom_bond_atom_site_label_2
    _geom_bond_site_symmetry_2
    _geom_bond_distance
    _geom_bond_publ_flag
    Cu1 O1 . 1.900(9) y
    Cu1 O3 9 2.069(19) y
    Cu1 N1 12_655 2.033(11) y
    Cu1 N4 . 2.021(10) y
    Cu1A O1 . 2.121(9) ?
    Cu1A O3A 9 1.89(3) ?
    Cu1A N1 12_655 2.309(15) ?
    Cu1A N4 . 2.033(10) ?
    Cu1A C17 . 2.534(15) ?
    O1 C17 . 1.241(19) ?
    O2 C17 . 1.243(16) ?
    O3 C26 . 1.26(2) ?
    O3A C26A . 1.29(3) ?
    O4 C26 . 1.24(2) ?
    O4A C26A . 1.25(3) ?
    N1 C1 . 1.32(2) ?
    N1 C3 . 1.39(3) ?
    N2 C6 . 1.420(17) ?
    N2 C7 . 1.441(16) ?
    N2 C8 . 1.461(16) ?
    N3 C9 . 1.467(16) ?
    N3 C10 . 1.457(13) ?
    N3 C11 . 1.438(16) ?
    N4 C14 . 1.321(19) ?
    N4 C16 . 1.33(2) ?
    C1 H1 . 0.9500 ?
    C1 C2 . 1.33(2) ?
    C2 H2 . 0.9500 ?
    C2 C5 . 1.36(2) ?
    C3 H3 . 0.9500 ?
    C3 C4 . 1.426(19) ?
    C4 H4 . 0.9500 ?
    C4 C5 . 1.39(2) ?
    C5 C6 . 1.531(17) ?
    C6 H6A . 0.9900 ?
    C6 H6B . 0.9900 ?
    C7 H7A . 0.9900 ?
    C7 H7B . 0.9900 ?
    C7 C9 . 1.46(2) ?
    C8 H8A . 0.9900 ?
    C8 H8B . 0.9900 ?
    C8 C10 . 1.481(18) ?
    C9 H9A . 0.9900 ?
    C9 H9B . 0.9900 ?
    C10 H10A . 0.9900 ?
    C10 H10B . 0.9900 ?
    C11 H11A . 0.9900 ?
    C11 H11B . 0.9900 ?
    C11 C12 . 1.529(16) ?
    C12 C13 . 1.362(18) ?
    C12 C15 . 1.392(19) ?
    C13 H13 . 0.9500 ?
    C13 C14 . 1.400(17) ?
    C14 H14 . 0.9500 ?
    C15 H15 . 0.9500 ?
    C15 C16 . 1.395(18) ?
    C16 H16 . 0.9500 ?
    C17 C18 . 1.541(17) ?
    C18 C19 . 1.394(17) ?
    C18 C21 . 1.383(17) ?
    C19 H19 . 0.9500 ?
    C19 C20 . 1.386(18) ?
    C20 H20 . 0.9500 ?
    C20 C23 . 1.37(2) ?
    C21 H21 . 0.9500 ?
    C21 C22 . 1.441(19) ?
    C22 H22 . 0.9500 ?
    C22 C23 . 1.35(2) ?
    C23 C24 . 1.50(2) ?
    C23 C24A . 1.51(3) ?
    C24 H24A . 0.9900 ?
    C24 H24B . 0.9900 ?
    C24 C25 . 1.52(2) ?
    C24A H24C . 0.9900 ?
    C24A H24D . 0.9900 ?
    C24A C25A . 1.50(3) ?
    C25 H25A . 0.9900 ?
    C25 H25B . 0.9900 ?
    C25 C26 . 1.48(2) ?
    C25A H25C . 0.9900 ?
    C25A H25D . 0.9900 ?
    C25A C26A . 1.48(3) ?
loop_
    _geom_angle_atom_site_label_1
    _geom_angle_atom_site_label_2
    _geom_angle_atom_site_label_3
    _geom_angle_site_symmetry_1
    _geom_angle_site_symmetry_3
    _geom_angle
    _geom_angle_publ_flag
    O1 Cu1 O3 . 9 177.2(7) y
    O1 Cu1 N1 . 12_655 95.3(4) y
    O1 Cu1 N4 . . 87.9(4) y
    N1 Cu1 O3 12_655 9 82.5(6) y
    N4 Cu1 O3 . 9 94.5(6) y
    N4 Cu1 N1 . 12_655 173.1(6) y
    O1 Cu1A N1 . 12_655 81.9(4) ?
    O1 Cu1A C17 . . 29.3(4) ?
    O3A Cu1A O1 9 . 153.4(16) ?
    O3A Cu1A N1 9 12_655 87.0(11) ?
    O3A Cu1A N4 9 . 90.2(11) ?
    O3A Cu1A C17 9 . 176.2(12) ?
    N1 Cu1A C17 12_655 . 96.6(4) ?
    N4 Cu1A O1 . . 81.9(4) ?
    N4 Cu1A N1 . 12_655 137.4(6) ?
    N4 Cu1A C17 . . 87.8(4) ?
    C17 O1 Cu1 . . 119.3(9) ?
    C17 O1 Cu1A . . 94.1(8) ?
    C26 O3 Cu1 . 9_454 109.1(18) ?
    Cu1 N1 Cu1A 16_644 16_644 22.93(17) ?
    C1 N1 Cu1 . 16_644 120.4(12) ?
    C1 N1 Cu1A . 16_644 143.0(11) ?
    C1 N1 C3 . . 123.3(12) ?
    C3 N1 Cu1 . 16_644 115.2(12) ?
    C3 N1 Cu1A . 16_644 92.4(11) ?
    C6 N2 C7 . . 110.6(10) ?
    C6 N2 C8 . . 112.4(11) ?
    C7 N2 C8 . . 108.3(9) ?
    C9 N3 C10 . . 109.1(9) ?
    C11 N3 C9 . . 112.7(10) ?
    C11 N3 C10 . . 112.5(10) ?
    C14 N4 Cu1 . . 114.5(10) ?
    C14 N4 Cu1A . . 135.0(10) ?
    C14 N4 C16 . . 116.7(11) ?
    C16 N4 Cu1 . . 128.5(9) ?
    C16 N4 Cu1A . . 107.0(9) ?
    N1 C1 H1 . . 120.3 ?
    N1 C1 C2 . . 119.3(16) ?
    C2 C1 H1 . . 120.3 ?
    C1 C2 H2 . . 118.6 ?
    C1 C2 C5 . . 122.8(15) ?
    C5 C2 H2 . . 118.6 ?
    N1 C3 H3 . . 121.7 ?
    N1 C3 C4 . . 116.6(15) ?
    C4 C3 H3 . . 121.7 ?
    C3 C4 H4 . . 120.7 ?
    C5 C4 C3 . . 118.7(15) ?
    C5 C4 H4 . . 120.7 ?
    C2 C5 C4 . . 119.0(12) ?
    C2 C5 C6 . . 122.5(13) ?
    C4 C5 C6 . . 118.2(12) ?
    N2 C6 C5 . . 113.4(11) ?
    N2 C6 H6A . . 108.9 ?
    N2 C6 H6B . . 108.9 ?
    C5 C6 H6A . . 108.9 ?
    C5 C6 H6B . . 108.9 ?
    H6A C6 H6B . . 107.7 ?
    N2 C7 H7A . . 109.2 ?
    N2 C7 H7B . . 109.2 ?
    N2 C7 C9 . . 112.0(11) ?
    H7A C7 H7B . . 107.9 ?
    C9 C7 H7A . . 109.2 ?
    C9 C7 H7B . . 109.2 ?
    N2 C8 H8A . . 109.0 ?
    N2 C8 H8B . . 109.0 ?
    N2 C8 C10 . . 112.8(10) ?
    H8A C8 H8B . . 107.8 ?
    C10 C8 H8A . . 109.0 ?
    C10 C8 H8B . . 109.0 ?
    N3 C9 C7 . . 113.1(11) ?
    N3 C9 H9A . . 109.0 ?
    N3 C9 H9B . . 109.0 ?
    C7 C9 H9A . . 109.0 ?
    C7 C9 H9B . . 109.0 ?
    H9A C9 H9B . . 107.8 ?
    N3 C10 C8 . . 109.7(10) ?
    N3 C10 H10A . . 109.7 ?
    N3 C10 H10B . . 109.7 ?
    C8 C10 H10A . . 109.7 ?
    C8 C10 H10B . . 109.7 ?
    H10A C10 H10B . . 108.2 ?
    N3 C11 H11A . . 109.5 ?
    N3 C11 H11B . . 109.5 ?
    N3 C11 C12 . . 110.9(11) ?
    H11A C11 H11B . . 108.1 ?
    C12 C11 H11A . . 109.5 ?
    C12 C11 H11B . . 109.5 ?
    C13 C12 C11 . . 122.5(12) ?
    C13 C12 C15 . . 116.7(11) ?
    C15 C12 C11 . . 120.6(11) ?
    C12 C13 H13 . . 119.1 ?
    C12 C13 C14 . . 121.8(13) ?
    C14 C13 H13 . . 119.1 ?
    N4 C14 C13 . . 121.8(14) ?
    N4 C14 H14 . . 119.1 ?
    C13 C14 H14 . . 119.1 ?
    C12 C15 H15 . . 121.0 ?
    C16 C15 C12 . . 118.0(13) ?
    C16 C15 H15 . . 121.0 ?
    N4 C16 C15 . . 124.8(13) ?
    N4 C16 H16 . . 117.6 ?
    C15 C16 H16 . . 117.6 ?
    O1 C17 Cu1A . . 56.6(7) ?
    O1 C17 C18 . . 117.0(11) ?
    O2 C17 Cu1A . . 71.4(8) ?
    O2 C17 O1 . . 127.2(13) ?
    O2 C17 C18 . . 115.7(13) ?
    C18 C17 Cu1A . . 166.3(8) ?
    C19 C18 C17 . . 118.2(11) ?
    C21 C18 C17 . . 122.4(11) ?
    C21 C18 C19 . . 119.3(11) ?
    C18 C19 H19 . . 120.2 ?
    C20 C19 C18 . . 119.7(13) ?
    C20 C19 H19 . . 120.2 ?
    C19 C20 H20 . . 118.5 ?
    C23 C20 C19 . . 123.1(13) ?
    C23 C20 H20 . . 118.5 ?
    C18 C21 H21 . . 121.1 ?
    C18 C21 C22 . . 117.8(12) ?
    C22 C21 H21 . . 121.1 ?
    C21 C22 H22 . . 118.5 ?
    C23 C22 C21 . . 123.0(12) ?
    C23 C22 H22 . . 118.5 ?
    C20 C23 C24 . . 125(2) ?
    C20 C23 C24A . . 109(3) ?
    C22 C23 C20 . . 117.1(11) ?
    C22 C23 C24 . . 118(2) ?
    C22 C23 C24A . . 134(3) ?
    C23 C24 H24A . . 109.1 ?
    C23 C24 H24B . . 109.1 ?
    C23 C24 C25 . . 112.4(18) ?
    H24A C24 H24B . . 107.9 ?
    C25 C24 H24A . . 109.1 ?
    C25 C24 H24B . . 109.1 ?
    C23 C24A H24C . . 107.9 ?
    C23 C24A H24D . . 107.9 ?
    H24C C24A H24D . . 107.2 ?
    C25A C24A C23 . . 118(3) ?
    C25A C24A H24C . . 107.9 ?
    C25A C24A H24D . . 107.9 ?
    C24 C25 H25A . . 109.3 ?
    C24 C25 H25B . . 109.3 ?
    H25A C25 H25B . . 108.0 ?
    C26 C25 C24 . . 111.6(17) ?
    C26 C25 H25A . . 109.3 ?
    C26 C25 H25B . . 109.3 ?
    C24A C25A H25C . . 110.0 ?
    C24A C25A H25D . . 110.0 ?
    H25C C25A H25D . . 108.3 ?
    C26A C25A C24A . . 109(3) ?
    C26A C25A H25C . . 110.0 ?
    C26A C25A H25D . . 110.0 ?
    O3 C26 C25 . . 119(2) ?
    O4 C26 O3 . . 118(2) ?
    O4 C26 C25 . . 123(2) ?
    O3A C26A C25A . . 121(4) ?
    O4A C26A O3A . . 129(4) ?
    O4A C26A C25A . . 110(4) ?
loop_
    _geom_torsion_atom_site_label_1
    _geom_torsion_atom_site_label_2
    _geom_torsion_atom_site_label_3
    _geom_torsion_atom_site_label_4
    _geom_torsion_site_symmetry_1
    _geom_torsion_site_symmetry_2
    _geom_torsion_site_symmetry_3
    _geom_torsion_site_symmetry_4
    _geom_torsion
    _geom_torsion_publ_flag
    Cu1 O1 C17 O2 . . . . 12.4(17) ?
    Cu1 O1 C17 C18 . . . . -165.4(7) ?
    Cu1 O3 C26 O4 9_454 . . . 10(3) ?
    Cu1 O3 C26 C25 9_454 . . . -167.8(16) ?
    Cu1 N1 C1 C2 16_644 . . . 170.7(11) ?
    Cu1 N1 C3 C4 16_644 . . . -169.9(9) ?
    Cu1 N4 C14 C13 . . . . 176.7(10) ?
    Cu1 N4 C16 C15 . . . . -176.3(10) ?
    Cu1A O1 C17 O2 . . . . 11.7(14) ?
    Cu1A O1 C17 C18 . . . . -166.0(8) ?
    Cu1A O3A C26A O4A 9_454 . . . -25(8) ?
    Cu1A O3A C26A C25A 9_454 . . . 159(3) ?
    Cu1A N1 C1 C2 16_644 . . . 165.8(12) ?
    Cu1A N1 C3 C4 16_644 . . . -171.6(11) ?
    Cu1A N4 C14 C13 . . . . -164.0(11) ?
    Cu1A N4 C16 C15 . . . . 167.4(11) ?
    Cu1A C17 C18 C19 . . . . -45(4) ?
    Cu1A C17 C18 C21 . . . . 136(4) ?
    O1 C17 C18 C19 . . . . 14.4(15) ?
    O1 C17 C18 C21 . . . . -165.1(10) ?
    O2 C17 C18 C19 . . . . -163.6(11) ?
    O2 C17 C18 C21 . . . . 16.9(16) ?
    N1 C1 C2 C5 . . . . -6(2) ?
    N1 C3 C4 C5 . . . . 2.8(19) ?
    N2 C7 C9 N3 . . . . -56.4(14) ?
    N2 C8 C10 N3 . . . . 59.1(13) ?
    N3 C11 C12 C13 . . . . 16.8(18) ?
    N3 C11 C12 C15 . . . . -169.2(11) ?
    C1 N1 C3 C4 . . . . -2(2) ?
    C1 C2 C5 C4 . . . . 6(2) ?
    C1 C2 C5 C6 . . . . -178.6(14) ?
    C2 C5 C6 N2 . . . . 140.9(14) ?
    C3 N1 C1 C2 . . . . 3(2) ?
    C3 C4 C5 C2 . . . . -5(2) ?
    C3 C4 C5 C6 . . . . 179.9(12) ?
    C4 C5 C6 N2 . . . . -44.1(17) ?
    C6 N2 C7 C9 . . . . 178.9(12) ?
    C6 N2 C8 C10 . . . . 179.7(10) ?
    C7 N2 C6 C5 . . . . 167.0(11) ?
    C7 N2 C8 C10 . . . . -57.7(13) ?
    C8 N2 C6 C5 . . . . -71.7(14) ?
    C8 N2 C7 C9 . . . . 55.2(15) ?
    C9 N3 C10 C8 . . . . -55.3(13) ?
    C9 N3 C11 C12 . . . . 76.4(13) ?
    C10 N3 C9 C7 . . . . 55.4(14) ?
    C10 N3 C11 C12 . . . . -159.8(10) ?
    C11 N3 C9 C7 . . . . -179.0(10) ?
    C11 N3 C10 C8 . . . . 178.9(11) ?
    C11 C12 C13 C14 . . . . 175.3(12) ?
    C11 C12 C15 C16 . . . . -175.7(12) ?
    C12 C13 C14 N4 . . . . -1(2) ?
    C12 C15 C16 N4 . . . . 2(2) ?
    C13 C12 C15 C16 . . . . -1.4(19) ?
    C14 N4 C16 C15 . . . . -2(2) ?
    C15 C12 C13 C14 . . . . 1(2) ?
    C16 N4 C14 C13 . . . . 1(2) ?
    C17 C18 C19 C20 . . . . 179.8(11) ?
    C17 C18 C21 C22 . . . . 179.2(11) ?
    C18 C19 C20 C23 . . . . 1(2) ?
    C18 C21 C22 C23 . . . . 0.6(19) ?
    C19 C18 C21 C22 . . . . -0.3(17) ?
    C19 C20 C23 C22 . . . . -1(2) ?
    C19 C20 C23 C24 . . . . -178.5(18) ?
    C19 C20 C23 C24A . . . . -178(3) ?
    C20 C23 C24 C25 . . . . 80(4) ?
    C20 C23 C24A C25A . . . . 58(7) ?
    C21 C18 C19 C20 . . . . -0.7(18) ?
    C21 C22 C23 C20 . . . . 0(2) ?
    C21 C22 C23 C24 . . . . 177.6(16) ?
    C21 C22 C23 C24A . . . . 176(3) ?
    C22 C23 C24 C25 . . . . -98(3) ?
    C22 C23 C24A C25A . . . . -119(5) ?
    C23 C24 C25 C26 . . . . -174(3) ?
    C23 C24A C25A C26A . . . . 177(6) ?
    C24 C25 C26 O3 . . . . 82(3) ?
    C24 C25 C26 O4 . . . . -96(3) ?
    C24A C25A C26A O3A . . . . -85(7) ?
    C24A C25A C26A O4A . . . . 98(6) ?
_shelx_space_group_comment
;
The symmetry employed for this shelxl refinement is uniquely defined
by the following loop, which should always be used as a source of
symmetry information in preference to the above space-group names.
They are only intended as comments.
;
_shelx_estimated_absorpt_T_min     0.849
_shelx_estimated_absorpt_T_max     0.908
_shelx_hkl_file
;
   0   0  -2   -0.50    0.80
   0   0   2   -0.40    0.80
   0   0   4   17.60    2.90
   0   0   4   18.80    2.00
   0   0   6   -1.40    0.90
   0   0  -6    1.60    1.90
   0   0   6   -0.20    1.60
   0   0   8  156.18    9.00
   0   0  -8  140.99   10.80
   0   0   8  138.39   10.70
   0   0  10    0.30    1.10
   0   0 -10   -2.10    2.20
   0   0  10   -1.10    1.60
   0   0  12  173.78   13.70
   0   0 -12  172.58   13.80
   0   0 -14    0.20    2.70
   0   0  14   -0.50    2.10
   0   0 -16  144.99   14.10
   0   0  16  160.78   14.10
   0   0  18   -0.90    3.20
   0   0 -18    3.20    4.00
   0   0  20   21.70    6.70
   0   0 -20   13.70    6.60
  -2   0   0   -1.20    0.70
   2   0   0   -0.50    0.80
  -2   0   2 1322.97   67.99
  -2   0   2 1336.17   67.29
  -2   0  -2 1311.47   68.09
   2   0   2 1293.97   67.99
   2   0   2 1347.77   68.09
   2   0  -2 1349.96   68.09
   2   0  -4   -1.40    1.60
  -2   0   4   -0.10    1.30
  -2   0  -4   -0.60    1.70
   2   0   4   -1.00    1.50
   2   0   6  863.01   47.00
  -2   0   6  858.31   46.30
  -2   0   6  848.52   45.90
   2   0  -6  911.81   47.00
  -2   0  -6  893.21   46.90
   2   0  -8   -0.30    2.00
  -2   0   8   -1.20    1.70
   2   0   8    0.00    2.00
   2   0   8    0.10    0.60
  -2   0  -8   -1.90    2.10
  -2   0   8    0.70    1.40
   2   0 -10  129.99   11.20
  -2   0  10  152.68   10.00
  -2   0  10  138.09   11.00
  -2   0 -10  123.79   11.20
   2   0  10  143.99   11.60
   2   0  10  154.68    8.20
  -2   0  12   -0.10    1.20
  -2   0  12    1.70    2.40
   2   0  12    0.30    2.40
  -2   0 -12   -0.60    2.20
   2   0 -12   -0.30    2.10
   2   0 -14   50.39    8.60
  -2   0  14   54.89    7.00
   2   0  14   60.99    8.00
  -2   0 -14   29.50    6.50
  -2   0  16    4.30    2.70
   2   0 -16   -0.70    3.10
  -2   0 -16   -2.00    2.90
   2   0  16    0.80    3.40
  -2   0  18    4.60    4.10
   2   0  18    7.80    5.30
   2   0 -18   10.80    5.50
  -2   0 -18    9.30    5.30
  -2   0 -20   -4.00    2.90
   2   0 -20   -2.60    3.70
   2   0  20    2.40    3.70
  -2   0  20    1.70    3.40
  -4   0   0  260.47   14.70
   4   0   0  246.78   13.60
   4   0   0  260.37   14.80
   4   0  -2    1.70    2.00
  -4   0  -2   -3.00    1.80
   4   0   2   -0.80    1.60
  -4   0   2   -1.10    1.60
  -4   0  -2   -0.70    1.20
  -4   0  -4  247.68   14.60
  -4   0   4  217.48   14.10
   4   0  -4  255.37   14.70
  -4   0  -4  233.38   13.00
   4   0   4  230.98   14.40
  -4   0   4  234.48   13.00
  -4   0  -6    0.20    2.10
  -4   0   6   -0.40    1.20
  -4   0   6    1.90    1.80
   4   0  -6    0.30    2.20
  -4   0  -6   -0.80    0.80
   4   0   6    0.30    2.30
  -4   0   8   86.79    6.90
   4   0  -8   91.59    8.20
  -4   0  -8   79.79    7.80
   4   0   8   80.49    8.10
   4   0 -10   -2.00    2.00
  -4   0  10   -0.10    2.20
  -4   0 -10    1.20    2.30
  -4   0  10   -2.00    1.50
   4   0  10   -0.30    2.10
  -4   0 -12   99.99   10.10
  -4   0  12  119.39    9.30
  -4   0  12  105.49    9.50
   4   0 -12   98.59   10.20
   4   0  12  122.09   11.20
  -4   0  14    2.70    2.60
   4   0 -14    0.50    3.10
   4   0  14    1.60    2.80
  -4   0  14    0.30    2.00
  -4   0 -14   -0.50    3.20
   4   0  16   13.30    5.20
  -4   0 -16   13.80    5.20
   4   0 -16   23.50    6.50
  -4   0  16   16.00    5.20
  -4   0 -18   -0.20    3.40
   4   0  18   -0.90    3.40
   4   0 -18   -0.50    3.80
   4   0 -20   20.90    7.30
   4   0  20   24.60    7.70
  -4   0 -20   15.60    6.60
   6   0   0    0.30    1.90
  -6   0   0    2.10    2.00
   6   0   0    2.20    1.20
  -6   0  -2  988.80   49.30
   6   0   2  921.41   48.90
   6   0   2  900.01   49.80
  -6   0   2  924.91   49.90
   6   0  -2  922.11   49.90
  -6   0   4    0.00    0.60
  -6   0   4    0.10    2.00
   6   0  -4    1.20    2.00
  -6   0  -4   -1.90    1.00
  -6   0  -4   -0.20    2.00
   6   0   4   -0.30    1.60
   6   0   4   -0.90    2.00
  -6   0   6 1111.09   58.79
   6   0  -6 1206.28   61.49
  -6   0   6 1150.58   61.09
  -6   0  -6 1164.98   61.29
  -6   0  -6 1159.08   58.89
   6   0   6 1048.50   60.89
   6   0  -8   -2.20    1.70
   6   0   8    1.70    2.70
  -6   0   8   -0.20    1.20
  -6   0   8   -0.40    2.00
  -6   0  -8    0.40    2.30
  -6   0  10   24.10    4.80
   6   0  10   28.50    6.10
  -6   0  10   23.40    3.70
  -6   0 -10   18.80    5.10
   6   0 -10   20.40    5.00
   6   0  12    0.20    2.30
  -6   0 -12    1.40    3.10
   6   0 -12    0.30    2.40
  -6   0  12   -0.20    1.70
   6   0 -14   77.89   10.20
   6   0  14   86.09   10.20
  -6   0 -14   84.99   10.10
  -6   0  14  100.79    9.90
  -6   0  14   83.79    8.70
   6   0 -16    3.70    3.80
   6   0  16    2.80    3.60
  -6   0 -16   -3.50    3.50
   6   0 -18   23.50    8.00
   6   0  18   24.90    7.60
  -6   0 -18   15.20    6.40
   6   0  20   -2.70    3.30
   6   0 -20    2.10    4.90
  -6   0 -20    1.60    4.10
   8   0   0  993.90   51.79
  -8   0   0 1014.90   53.89
   8   0   0  996.00   54.19
   8   0   2    1.50    2.40
   8   0   2   -0.90    1.30
   8   0  -2    0.60    2.40
  -8   0  -2   -2.00    1.50
  -8   0   2    0.10    2.10
  -8   0   4  616.44   35.80
   8   0   4  623.94   35.80
   8   0  -4  624.64   35.80
  -8   0  -4  668.83   34.70
  -8   0  -4  599.64   35.60
   8   0  -6    0.90    2.20
   8   0   6   -0.50    2.00
  -8   0  -6    0.40    1.90
   8   0   6    2.00    2.80
  -8   0  -6   -0.60    1.10
  -8   0   6   -2.10    1.70
  -8   0   8  247.48   17.50
   8   0   8  225.28   17.40
   8   0  -8  275.57   18.20
  -8   0  -8  292.57   18.40
  -8   0 -10    0.40    2.40
  -8   0  10    0.60    2.10
   8   0 -10   -1.60    2.20
   8   0  10   -0.60    2.20
  -8   0  12   39.30    6.30
  -8   0 -12   46.20    7.50
   8   0 -12   44.30    7.20
   8   0  12   54.39    7.70
   8   0 -14   -1.10    2.90
  -8   0 -14   -1.40    3.30
  -8   0  14   -1.80    1.80
   8   0  14   -0.90    2.60
  -8   0 -16  163.98   16.00
   8   0  16  179.28   16.70
   8   0 -16  191.48   17.20
   8   0 -18   -0.80    3.90
  -8   0 -18    0.20    4.00
   8   0  18   -3.40    3.50
  -8   0 -20   -0.40    3.90
   8   0  20   10.30    5.30
   8   0 -20    6.00    6.00
  10   0   0   -1.10    2.00
 -10   0   0    2.40    2.30
  10   0   0    0.80    1.10
  10   0  -2  485.25   27.70
 -10   0  -2  511.45   27.40
 -10   0   2  399.66   27.00
  10   0   2  410.56   27.20
  10   0   2  463.35   25.60
  10   0  -4   -2.70    1.80
 -10   0  -4   -2.40    2.00
 -10   0  -4   -0.60    1.50
  10   0   4   -0.10    1.90
  10   0   4    0.30    1.80
 -10   0   4   -2.10    1.60
 -10   0   6  103.79    9.80
  10   0   6  114.39    9.40
  10   0   6   96.19    9.90
 -10   0  -6  100.79    8.30
 -10   0  -6  111.59   10.30
  10   0  -6  104.89   10.10
 -10   0   8    1.00    2.50
 -10   0  -8    2.20    2.60
  10   0  -8   -1.80    2.50
  10   0   8    0.70    1.80
 -10   0  10   46.80    7.30
  10   0 -10   51.99    7.70
  10   0  10   47.80    7.10
 -10   0 -10   66.09    8.10
 -10   0  12    2.80    3.00
  10   0  12   -0.10    2.70
  10   0 -12   -2.60    2.50
 -10   0 -12    0.40    3.10
 -10   0  14    3.90    3.80
  10   0 -14    3.90    4.30
 -10   0 -14   14.70    6.20
  10   0  14   13.50    5.70
 -10   0 -16    2.10    4.40
  10   0  16    1.10    3.90
 -10   0  16   -0.70    2.20
  10   0 -16   -3.30    3.80
  10   0 -18   37.50    9.30
  10   0  18   35.80    9.30
 -10   0 -18   26.60    7.60
  12   0   0   78.49    9.00
  12   0   0   88.09    8.10
 -12   0   0   96.99    9.10
  12   0   2    1.80    2.50
  12   0  -2    0.60    2.40
 -12   0  -2    0.80    2.30
 -12   0   2    0.60    2.50
  12   0   2   -1.60    1.40
 -12   0  -4   52.99    6.40
  12   0   4   43.60    5.40
 -12   0  -4   41.00    7.40
  12   0  -4   41.90    6.70
  12   0   4   46.30    6.70
 -12   0   4   37.50    6.40
 -12   0  -6   -0.40    1.80
  12   0  -6   -2.90    2.40
 -12   0  -6    1.00    2.80
 -12   0   6   -0.20    2.40
  12   0   6    2.80    3.20
  12   0   8    1.80    2.60
  12   0  -8    0.90    3.20
 -12   0   8    0.20    2.50
 -12   0  -8   -3.20    2.60
 -12   0  10    0.50    2.70
  12   0  10    0.30    2.50
 -12   0 -10   -0.10    2.70
  12   0  12   29.80    7.10
 -12   0  12   38.20    8.30
 -12   0 -12   53.89    8.50
  12   0 -12   53.59    9.80
  12   0 -14   -1.80    3.60
  12   0  14    5.40    3.90
 -12   0 -14   -1.90    3.10
 -12   0  14    0.90    3.30
  12   0  16   17.00    6.00
  12   0 -16   14.20    6.00
 -12   0 -16   15.90    6.40
 -12   0 -18    6.00    4.50
  12   0 -18    0.90    4.50
  12   0  18    2.30    4.10
 -14   0   0   -1.40    2.20
  14   0   0   -2.00    2.30
  14   0  -2   55.99    7.90
 -14   0  -2   54.29    7.70
  14   0   2   57.39    8.00
 -14   0   2   75.59    9.00
 -14   0  -4    1.00    2.40
  14   0  -4    0.50    2.70
  14   0   4   -3.70    2.50
  14   0   4   -1.40    1.80
 -14   0  -4   -2.00    2.00
 -14   0   4   -0.80    2.80
  14   0  -6   21.70    6.10
 -14   0  -6   19.80    5.50
 -14   0  -6   18.70    6.00
  14   0   6   17.20    5.80
  14   0   6   24.80    6.20
 -14   0   6   29.70    6.80
  14   0  -8   -2.80    2.80
 -14   0   8    0.20    2.70
  14   0   8    0.40    2.40
 -14   0  -8    0.90    3.30
  14   0   8   -2.20    2.80
 -14   0 -10    0.70    2.90
 -14   0  10    7.00    4.90
  14   0 -10    6.50    4.50
  14   0  10    5.20    3.50
 -14   0 -12   -0.70    3.00
 -14   0  12    0.40    3.50
  14   0 -12    3.90    4.40
  14   0  12    7.00    4.20
  14   0 -14   26.10    7.70
  14   0  14   23.70    7.50
 -14   0 -14   43.10    9.60
 -14   0  14   31.00    7.60
  14   0  16    6.20    4.90
 -14   0  16    0.50    3.60
 -14   0 -16   -3.20    3.50
  14   0 -16   -5.70    3.50
 -16   0   0   16.40    5.30
  16   0   0   17.80    6.20
 -16   0  -2   -0.80    2.50
 -16   0   2    1.20    3.20
  16   0   2    1.90    3.70
  16   0  -2    2.50    3.70
  16   0   4   40.80    8.40
 -16   0  -4   20.50    5.50
  16   0  -4   35.50    7.80
 -16   0   4   21.90    6.80
 -16   0  -4   25.80    6.90
 -16   0  -6    0.80    3.20
  16   0  -6   -3.50    2.00
 -16   0   6    0.60    3.10
  16   0   6   -1.90    2.60
  16   0   8   24.00    7.30
 -16   0   8   38.60    8.40
 -16   0  -8   33.90    7.60
  16   0  -8   26.00    7.40
 -16   0 -10    3.40    4.40
 -16   0  10   -0.60    3.60
  16   0 -10    7.00    4.80
 -16   0 -12   15.10    6.50
 -16   0  12   24.80    7.60
  16   0 -12   12.90    6.70
  16   0  12    7.60    4.90
 -16   0  14    4.00    3.90
  16   0 -14    0.70    4.30
 -16   0 -14    0.40    4.20
  16   0  14   -1.10    3.80
  18   0   0   -2.20    3.50
 -18   0   0   -2.40    3.10
  18   0   2   16.20    6.30
 -18   0  -2    8.10    4.30
 -18   0   2   19.20    6.50
  18   0  -2   12.40    5.30
 -18   0  -4   -0.80    2.70
 -18   0  -4   -6.10    2.00
  18   0   4   -3.20    3.00
  18   0  -4    0.70    3.50
 -18   0   4    2.90    4.30
 -18   0  -6   51.19    9.90
  18   0  -6   54.89   10.40
  18   0   6   33.20    8.10
 -18   0   6   65.29   10.60
 -18   0   8    4.90    4.60
 -18   0  -8    2.70    4.20
  18   0   8   -1.60    3.30
 -18   0  10   28.30    8.40
 -18   0 -10   23.80    7.50
  18   0 -10   24.80    8.20
 -18   0  12    0.90    4.70
  18   0 -12    6.20    4.80
 -18   0 -12    0.00    3.80
 -20   0   0    2.50    4.30
  20   0   0    5.90    4.20
 -20   0   2    0.10    4.40
 -20   0  -2   -4.60    2.60
  20   0   2   -1.10    3.30
  20   0  -2    1.70    4.00
 -20   0  -4   26.90    7.60
  20   0  -4    9.10    5.40
 -20   0   4   13.70    6.40
  20   0   4   10.90    5.30
 -20   0   6    3.90    4.80
  20   0   6   -4.30    3.20
 -20   0  -6    4.70    5.10
  20   0  -6   -3.00    4.10
 -20   0  -8   17.70    7.10
  20   0   8   12.40    5.80
 -20   0   8   33.80    9.50
  20   0  -8   22.00    7.10
 -22   0   0   -1.70    3.90
  22   0   0   -3.40    3.40
  22   0  -2    1.60    4.80
 -22   0   2    0.10    4.10
  22   0   2    7.30    5.60
   1  -1   1  819.22   43.40
   1   1  -1  861.11   43.50
  -1  -1  -1  852.81   43.50
  -1  -1   1  854.61   43.50
   1  -1  -1  876.61   43.50
   1   1   1  843.02   43.90
   1   1   1  841.12   43.50
  -1   1   3  545.05   29.10
   1   1  -3  542.15   28.70
   1  -1   3  516.05   28.80
  -1   1   3  520.35   28.50
   1   1  -3  569.64   28.50
  -1  -1  -3  559.44   28.90
  -1   1  -3  550.74   28.70
  -1   1  -3  548.55   27.90
   1  -1  -3  568.04   28.90
   1   1   3  507.65   28.80
   1  -1   5  175.98   12.00
   1   1  -5  216.18   12.30
  -1   1   5  186.58   11.10
  -1  -1  -5  210.08   12.30
  -1   1   5  176.28   11.70
  -1  -1   5  179.58   11.70
   1  -1  -5  210.88   12.40
  -1   1  -5  205.78   12.10
  -1   1  -5  222.58   10.70
  -1  -1   5  168.78   11.10
   1   1   5  186.08   12.10
  -1  -1  -7   39.10    4.90
  -1   1   7   29.80    3.20
   1   1  -7   23.70    4.30
   1  -1   7   28.10    2.50
   1  -1   7   22.10    4.00
   1  -1  -7   27.00    4.20
   1   1   7   24.80    4.10
  -1  -1   7   24.60    3.10
  -1   1  -7   26.60    2.60
   1   1   7   26.30    2.30
  -1  -1   7   29.40    4.00
  -1   1  -7   28.30    4.20
  -1   1   9  106.99    7.10
  -1  -1  -9   98.59    8.80
   1   1  -9   99.09    8.80
   1  -1   9  100.99    6.40
  -1   1   9  105.89    8.80
   1  -1   9   96.89    8.70
  -1  -1   9   93.79    7.00
   1   1   9   99.99    6.10
   1   1   9  105.99    9.10
  -1   1  -9   92.09    8.50
   1  -1  -9  108.49    9.10
  -1  -1   9  100.09    8.50
   1  -1  11   35.40    5.90
  -1  -1 -11   34.70    6.30
   1  -1  11   44.40    3.60
   1   1 -11   49.90    6.40
  -1   1  11   39.00    3.90
  -1   1  11   36.90    5.40
  -1  -1  11   41.20    4.20
  -1   1 -11   23.20    5.10
   1   1  11   31.60    5.40
  -1  -1  11   40.00    5.80
   1  -1 -11   31.80    5.40
   1  -1  13   84.39    9.00
   1   1 -13   65.99    8.40
  -1   1  13   67.59    8.30
  -1  -1 -13   93.49    9.70
   1   1  13   81.49    8.90
  -1   1 -13   72.39    8.90
   1  -1 -13   95.69    9.50
  -1  -1  13   90.49    9.00
  -1   1  15    4.20    3.30
  -1  -1 -15   13.40    5.50
   1   1 -15   16.10    5.30
   1  -1  15    3.90    3.50
   1   1  15   13.10    5.20
   1  -1 -15   18.90    6.00
  -1  -1  15   12.40    4.70
  -1   1 -15    9.70    4.30
  -1   1  17   80.59    9.80
   1  -1  17   68.69    9.80
  -1  -1 -17   69.69   10.00
   1   1 -17   54.19   10.20
   1   1  17   79.29    9.90
  -1  -1  17   57.39    8.80
  -1   1 -17   54.79    9.00
   1  -1 -17   78.99   10.70
   1  -1  19   12.10    5.40
  -1  -1 -19    6.10    4.70
  -1   1  19    7.50    4.40
   1   1 -19    7.10    4.90
   1  -1 -19    3.90    3.90
  -1   1 -19   18.00    6.60
   1   1  19   19.90    6.40
  -1  -1  19   15.30    5.60
   1   1 -21   12.70    5.90
  -1   1  21   21.10    6.50
   1  -1  21   10.10    5.60
  -1  -1 -21    6.20    5.60
   1   1  21   12.70    5.70
   1  -1 -21   11.60    6.30
  -1   1 -21    6.90    4.80
  -1  -1  21   10.50    4.80
   3  -1   1  439.26   22.90
  -3  -1  -1  402.16   22.40
   3   1  -1  402.86   22.80
  -3   1   1  454.05   22.90
  -3   1  -1  410.56   22.60
   3  -1  -1  404.16   22.80
   3   1   1  438.46   22.90
  -3  -1   1  438.86   22.90
  -3  -1  -3    6.90    1.60
   3   1  -3   11.90    3.10
   3  -1   3   11.60    2.60
  -3   1   3   13.50    2.80
   3  -1   3   12.00    3.00
  -3   1   3   10.90    1.80
  -3  -1  -3    6.20    2.50
  -3  -1   3    7.60    2.40
  -3   1  -3    3.70    2.30
  -3   1  -3    6.10    1.70
  -3  -1   3   11.80    1.90
   3  -1  -3    5.40    2.50
   3   1   3   10.40    2.70
  -3  -1  -5  168.28   11.90
   3   1  -5  177.58   11.90
   3  -1   5  190.58   12.10
  -3   1   5  191.18   11.10
  -3  -1   5  194.58   11.60
   3  -1  -5  197.68   12.20
   3   1   5  193.78   12.20
  -3   1  -5  166.28   11.80
  -3   1  -5  171.38   10.10
  -3  -1   5  192.78   11.10
  -3  -1  -7   16.80    3.80
  -3   1   7    8.30    2.70
   3  -1   7   16.30    3.70
   3   1  -7   23.20    4.30
  -3   1  -7   17.00    3.90
   3  -1  -7   18.10    3.90
  -3   1  -7   21.30    1.90
  -3  -1   7   15.70    3.20
   3   1   7   11.70    3.60
  -3  -1  -9  355.06   21.10
  -3   1   9  309.37   19.80
   3   1  -9  363.36   21.20
   3  -1   9  327.27   21.00
  -3   1   9  315.77   19.30
   3  -1   9  338.17   17.20
   3   1   9  317.27   21.00
  -3  -1   9  302.07   19.20
  -3   1  -9  331.07   17.30
   3  -1  -9  334.97   20.90
  -3   1  -9  330.87   20.70
  -3  -1   9  319.77   19.90
  -3   1  11  103.69    8.80
  -3  -1 -11  101.19    9.60
  -3   1  11  106.49    8.00
   3   1 -11   97.99    9.50
   3  -1  11  103.59    9.60
  -3  -1  11   90.59    7.70
   3  -1 -11   78.99    9.00
  -3   1 -11   90.29    9.30
   3   1  11   94.69    9.40
  -3  -1  11   98.09    8.60
  -3  -1 -13   18.20    5.40
   3  -1  13   15.90    4.80
   3   1 -13   13.90    4.90
  -3   1  13   13.70    3.30
  -3   1  13   13.00    4.20
  -3  -1  13   18.60    4.60
  -3   1 -13   23.00    5.50
  -3  -1  13    9.40    3.10
   3  -1 -13   16.60    5.50
   3   1  13   16.90    4.90
  -3   1  15  287.47   20.50
  -3  -1 -15  259.47   21.10
   3  -1  15  285.37   21.80
   3   1 -15  322.77   22.30
  -3   1 -15  318.27   22.00
  -3  -1  15  302.67   20.80
   3  -1 -15  310.77   22.10
   3   1  15  275.67   21.50
   3  -1  17    1.90    3.90
  -3  -1 -17    4.60    4.30
  -3   1  17    1.30    3.30
   3   1 -17    8.30    4.80
   3  -1 -17    5.60    4.30
   3   1  17    2.10    3.70
  -3   1 -17    8.60    4.90
  -3  -1  17   12.70    4.50
  -3   1  19    4.00    3.50
  -3  -1 -19   -1.30    3.90
   3   1 -19   -0.70    3.70
   3  -1  19   -2.30    2.90
  -3   1 -19   -0.90    3.80
   3   1  19   -5.80    2.60
   3  -1 -19    2.60    4.10
  -3  -1  19   -0.60    3.00
   3  -1  21   -2.00    4.40
  -3  -1 -21    9.40    5.70
   3   1 -21    1.80    4.70
  -3   1 -21    7.70    4.70
   3   1  21    6.80    5.50
   3  -1 -21    1.40    4.60
   5   1  -1 3665.23  187.18
   5  -1   1 3843.82  187.98
  -5   1   1 3741.03  189.08
   5  -1   1 3705.33  188.98
   5   1  -1 3766.22  189.08
  -5  -1  -1 3646.14  188.58
   5  -1  -1 3513.25  188.88
  -5  -1   1 3740.13  188.98
   5   1   1 3868.41  189.18
  -5   1  -1 3542.45  188.68
   5   1   1 3775.42  188.08
  -5  -1  -3   84.69    7.10
   5   1  -3   76.19    7.10
  -5  -1  -3   77.59    6.00
  -5   1   3   93.79    7.20
   5  -1   3   91.59    7.20
   5  -1   3  101.89    7.70
  -5  -1   3  105.29    5.10
   5  -1  -3   79.69    7.20
  -5   1  -3   77.89    6.20
   5   1   3   86.79    7.10
  -5   1  -3   79.09    6.90
   5   1   3   96.69    6.90
   5   1  -5  119.49    9.70
  -5   1   5  152.68   10.10
  -5  -1  -5  131.49    9.90
  -5  -1  -5  133.39    8.10
  -5   1   5  139.79    8.20
   5  -1   5  135.49    9.80
  -5  -1   5  132.79    8.10
   5   1   5  142.49   10.00
  -5  -1   5  132.99    9.80
  -5   1  -5  135.09    9.90
  -5   1  -5  128.79    8.30
  -5  -1  -7    3.60    1.00
   5   1  -7    2.70    2.70
  -5   1   7    2.60    2.20
   5  -1   7    6.50    2.80
  -5  -1  -7    3.50    2.80
  -5   1   7    4.00    1.80
   5   1   7   13.60    3.80
   5  -1  -7    0.90    2.10
  -5   1  -7    2.80    2.20
  -5  -1   7    9.90    2.20
  -5   1  -7    3.80    1.30
  -5  -1   7    4.70    2.60
  -5  -1  -9   86.59    8.60
  -5   1   9   76.19    7.50
   5   1  -9   97.69    8.90
   5  -1   9   72.89    8.10
  -5   1   9   78.99    6.80
   5   1   9   81.39    8.40
  -5   1  -9   96.79    8.50
   5  -1  -9   90.19    8.70
  -5  -1   9   80.79    6.90
  -5  -1   9   77.49    7.30
   5   1 -11  139.09   11.80
  -5  -1 -11  132.79   11.60
   5  -1  11  131.79   11.60
  -5   1  11  128.99   10.10
   5   1  11  141.29   11.90
  -5  -1  11  108.19    9.80
  -5   1 -11  145.89   11.90
   5  -1 -11  121.39   11.30
  -5  -1 -13   12.60    4.40
  -5   1  13   22.80    4.60
  -5   1  13   15.50    4.10
   5   1 -13   25.70    6.00
   5  -1  13   23.50    5.80
  -5   1 -13   18.40    5.10
   5   1  13   17.50    5.30
   5  -1 -13   26.60    6.50
  -5  -1  13   15.10    4.10
  -5  -1  13   19.40    4.60
  -5  -1 -15   11.40    5.00
   5   1 -15    3.10    3.70
  -5   1  15    8.20    3.50
   5  -1  15   -0.30    3.10
  -5   1 -15    4.90    4.00
  -5  -1  15    4.90    2.90
   5   1  15    6.90    4.10
   5  -1 -15    5.40    3.80
   5  -1  17   49.60    8.30
  -5  -1 -17   29.50    7.50
   5   1 -17   21.30    6.70
  -5   1 -17   26.20    7.00
   5  -1 -17   32.50    8.10
   5   1  17   39.10    8.50
   5   1 -19   12.60    6.10
  -5  -1 -19   18.50    6.60
   5  -1  19    9.70    4.90
   5  -1 -19   21.80    7.60
  -5   1 -19   12.10    6.30
   5   1  19   13.70    5.70
   5   1 -21    0.40    4.50
   5  -1  21   -6.30    2.90
  -5  -1 -21    1.70    4.40
   5   1  21    5.80    5.00
  -5   1 -21   -6.30    3.40
   5  -1 -21    3.90    5.20
   7   1  -1   53.59    3.40
   7  -1   1   47.90    4.20
  -7  -1  -1   50.49    5.20
   7  -1   1   50.89    5.50
  -7   1   1   35.00    4.90
   7   1  -1   51.49    5.70
   7  -1  -1   44.60    5.50
   7  -1  -1   53.89    3.30
  -7  -1   1   55.29    5.60
  -7   1  -1   44.50    5.20
   7   1   1   53.19    5.90
   7   1   1   42.10    4.10
   7   1  -3  429.06   25.30
  -7   1   3  422.76   25.30
   7  -1   3  430.06   25.40
  -7  -1  -3  428.66   25.20
  -7  -1  -3  434.36   24.30
   7   1   3  429.36   25.40
   7  -1  -3  450.55   25.50
  -7  -1   3  454.75   25.60
  -7   1  -3  424.86   24.40
  -7  -1  -5   51.19    6.10
  -7  -1  -5   56.19    4.80
  -7   1   5   51.29    3.60
  -7   1   5   54.99    6.40
   7   1  -5   64.89    6.60
   7  -1   5   53.49    6.20
   7  -1   5   57.19    6.10
  -7   1  -5   60.49    5.10
   7   1   5   64.09    6.20
  -7  -1   5   56.39    6.40
   7  -1  -5   50.39    6.30
  -7   1  -5   47.20    5.90
  -7  -1   5   60.59    3.80
   7   1   5   38.80    6.00
  -7   1   7  134.99   10.70
  -7   1   7  137.79    8.30
   7  -1   7  114.19   10.30
   7   1  -7  119.09   10.40
  -7  -1  -7  123.09   10.60
  -7  -1  -7  129.79    8.20
   7   1   7  131.69   10.60
  -7   1  -7  122.49    8.40
  -7  -1   7  139.29    8.50
   7  -1  -7  129.49   10.70
  -7  -1   7  131.69   10.50
  -7   1  -7  145.29   11.00
  -7   1   9   30.20    5.10
   7  -1   9   32.40    6.20
  -7   1   9   28.10    3.60
  -7  -1  -9   32.80    5.40
   7   1  -9   23.30    5.50
  -7  -1   9   32.00    5.00
   7  -1  -9   30.20    6.00
  -7  -1   9   24.90    3.50
   7   1   9   29.00    5.70
  -7   1  -9   25.00    5.70
   7   1 -11   25.70    5.80
   7  -1  11   14.40    4.60
  -7   1  11   23.30    3.90
  -7  -1 -11   21.20    5.40
  -7   1  11   18.40    4.40
   7   1  11   19.50    5.10
  -7  -1  11   20.30    3.90
  -7  -1  11   21.20    4.90
  -7   1 -11   22.00    5.70
   7  -1 -11   20.90    5.20
  -7  -1 -13   12.10    5.00
   7  -1  13   17.60    5.60
   7   1 -13   27.10    6.40
  -7   1 -13   20.40    5.50
   7   1  13   24.60    6.30
   7  -1 -13   17.10    5.40
  -7  -1  13   21.30    5.00
  -7  -1 -15    8.00    4.40
   7  -1  15    6.10    4.00
   7   1 -15    2.30    3.50
  -7   1 -15   10.40    4.20
   7  -1 -15   11.70    5.00
   7   1  15   18.70    5.70
   7   1 -17    5.00    4.40
  -7  -1 -17   -3.60    2.60
   7  -1  17    0.40    3.20
  -7   1 -17    1.70    3.40
   7  -1 -17    0.20    3.80
   7   1  17   -1.10    3.70
   7   1 -19    3.50    5.20
   7  -1  19   13.50    6.30
  -7  -1 -19    6.90    4.50
   7   1  19   10.00    6.20
   7  -1 -19    5.80    5.40
  -7   1 -19    2.90    4.00
   9   1  -1  540.65   28.80
   9  -1   1  555.94   29.70
   9   1  -1  541.65   31.90
  -9   1   1  568.04   32.00
   9  -1   1  579.54   32.20
  -9  -1  -1  509.45   31.20
   9  -1  -1  541.15   28.60
  -9  -1   1  580.44   32.00
   9  -1  -1  536.65   31.80
  -9   1  -1  561.64   31.70
   9   1   1  546.65   32.00
   9   1   1  563.74   29.90
   9  -1   3   64.19    6.90
   9  -1   3   58.79    5.60
  -9   1   3   59.19    6.60
   9   1  -3   54.49    6.50
  -9  -1  -3   46.50    5.60
  -9  -1   3   74.29    7.20
   9  -1  -3   52.89    6.70
   9   1   3   71.99    7.10
  -9   1  -3   54.39    6.00
   9   1   3   59.39    5.70
   9  -1   5   46.70    6.10
  -9  -1  -5   39.10    4.80
  -9   1   5   45.10    6.10
   9  -1   5   41.90    5.40
  -9  -1  -5   52.29    6.50
   9   1  -5   51.39    6.70
  -9   1  -5   54.29    5.30
   9  -1  -5   55.69    6.60
  -9   1  -5   51.09    6.30
  -9  -1   5   48.00    6.50
   9   1   5   53.29    6.40
   9   1   5   52.79    5.80
  -9  -1  -7    2.20    1.50
   9   1  -7    0.90    2.50
  -9  -1  -7    1.10    2.40
   9  -1   7    2.80    2.50
  -9   1   7    1.10    2.50
  -9   1  -7   -1.50    1.20
  -9  -1   7   -1.60    2.20
   9   1   7    1.70    2.10
  -9   1  -7   -0.40    2.20
   9  -1  -7   -0.10    2.30
  -9   1   9   84.99    8.80
   9  -1   9   86.19    9.10
   9   1  -9  105.99   10.00
  -9  -1  -9   91.79    9.40
   9  -1  -9  101.19    9.90
  -9   1  -9   92.39    9.40
  -9  -1   9   75.49    8.80
   9   1   9   76.39    8.80
   9   1 -11    4.90    3.80
  -9  -1 -11   -1.00    2.30
  -9   1  11    1.40    2.40
   9  -1  11    4.60    3.50
  -9   1 -11   -0.10    2.70
   9   1  11   -0.20    2.30
  -9  -1  11    4.00    3.10
   9  -1 -11    0.00    2.30
  -9   1  13   20.40    5.40
   9  -1  13   17.00    5.70
   9   1 -13   32.30    7.30
  -9  -1 -13   35.30    7.20
   9   1  13   27.00    6.80
   9  -1 -13   28.60    6.70
  -9  -1  13   37.40    7.20
  -9   1 -13   32.70    7.50
   9   1 -15   32.20    7.90
  -9   1  15   43.00    6.80
  -9  -1 -15   32.80    7.80
   9  -1  15   23.80    7.00
  -9  -1  15   27.90    6.20
   9   1  15   27.20    7.20
  -9   1 -15   36.80    8.20
   9  -1 -15   34.90    8.40
   9   1 -17   36.80    8.80
  -9  -1 -17   38.40    8.60
   9  -1  17   35.60    8.60
   9   1  17   34.80    8.40
  -9   1 -17   21.40    6.50
   9  -1 -17   38.10    8.80
  -9  -1 -19    2.50    4.80
   9   1 -19    4.60    5.30
   9  -1  19    1.00    3.90
   9  -1 -19   -6.10    4.30
   9   1  19    7.80    5.50
  -9   1 -19    1.00    4.50
  11  -1   1    5.70    1.90
 -11  -1  -1    3.10    2.50
  11   1  -1    4.60    3.10
 -11   1   1    3.30    2.80
  11  -1   1    6.70    3.20
  11  -1  -1    3.30    3.00
 -11  -1   1    4.70    3.00
 -11   1  -1    8.60    3.40
  11   1   1   10.00    2.30
  11   1   1    4.40    3.00
 -11   1   3  214.08   16.10
 -11  -1  -3  216.28   15.20
  11  -1   3  241.48   16.60
  11  -1   3  224.58   14.40
  11   1  -3  212.88   16.00
  11  -1  -3  226.38   16.40
  11   1   3  224.58   16.30
 -11   1  -3  221.18   15.40
  11   1   3  221.38   14.40
 -11  -1   3  226.88   16.30
 -11  -1  -5   10.30    3.00
  11   1  -5   15.80    4.70
  11  -1   5   15.60    4.80
 -11   1   5    8.30    3.80
 -11  -1  -5   10.60    3.70
  11   1   5   13.20    4.20
 -11  -1   5    9.50    3.80
  11  -1  -5   11.90    4.20
 -11   1  -5   22.10    5.00
 -11   1  -5    3.10    2.40
 -11   1   7  159.48   13.90
  11  -1   7  184.48   14.70
 -11  -1  -7  172.88   14.30
  11   1  -7  176.48   14.40
 -11  -1  -7  200.98   12.70
  11  -1   7  176.78   13.50
  11  -1  -7  201.78   15.00
  11   1   7  183.28   13.80
  11   1   7  188.18   14.80
 -11   1  -7  167.58   12.30
 -11   1  -7  152.88   13.80
 -11  -1   7  162.78   14.00
 -11  -1  -9    2.30    3.00
  11  -1   9    6.90    3.70
  11   1  -9    3.40    3.20
 -11   1   9    1.60    2.60
 -11  -1   9    3.40    2.90
  11  -1  -9   -0.90    3.10
  11   1   9   -1.90    2.40
 -11   1  -9    4.40    3.30
  11   1 -11   21.50    6.00
 -11   1  11   14.90    5.30
 -11  -1 -11   22.90    6.20
  11  -1  11    6.50    3.70
  11  -1 -11   31.90    7.10
  11   1  11   29.00    6.50
 -11   1 -11   25.90    6.40
 -11  -1  11   24.40    6.20
  11  -1  13   18.60    5.90
 -11  -1 -13   25.30    7.00
  11   1 -13   16.90    5.60
 -11   1  13   16.90    5.60
 -11   1 -13   34.90    7.60
  11   1  13   27.30    6.90
  11  -1 -13   13.70    5.70
 -11  -1  13   12.80    4.90
  11  -1  15   44.10    9.20
 -11   1  15   59.09    8.60
  11   1 -15   52.89   10.00
 -11  -1 -15   51.89   10.30
 -11   1 -15   63.29    9.80
  11  -1 -15   36.00    9.20
 -11  -1  15   43.10    8.50
  11   1  15   63.69    9.90
  11  -1  17   13.50    5.80
  11   1 -17    9.50    5.70
 -11  -1 -17   27.30    8.00
  11   1  17   21.50    7.70
  11  -1 -17    7.40    5.60
 -11   1 -17   13.80    5.90
  13   1  -1   30.80    6.40
 -13   1   1   40.40    6.40
  13  -1   1   30.70    6.30
 -13  -1  -1   24.80    5.60
  13   1   1   35.60    7.10
 -13   1  -1   28.20    6.10
  13  -1  -1   27.10    5.90
 -13  -1   1   38.50    6.00
  13  -1   3   45.10    5.20
 -13   1   3   37.10    6.40
  13   1  -3   32.30    6.70
 -13  -1  -3   39.60    6.10
  13  -1   3   46.50    7.00
 -13  -1   3   43.00    6.60
 -13   1  -3   50.29    6.70
  13   1   3   57.99    7.90
  13  -1  -3   46.60    7.40
  13   1   3   42.20    5.10
 -13  -1  -5   77.79    9.20
  13  -1   5   65.79    8.50
  13  -1   5   72.79    7.40
 -13   1   5   49.60    7.80
  13   1  -5   70.39    9.10
 -13  -1  -5   74.79    7.60
  13  -1  -5   90.89    9.60
 -13   1  -5   79.89    8.10
 -13  -1   5   51.29    7.80
  13   1   5   57.79    8.20
 -13   1  -5   70.99    8.60
  13   1   5   80.49    7.80
 -13   1   7    5.10    4.10
  13  -1   7   14.60    5.20
  13  -1   7   12.90    5.00
  13   1  -7    8.70    4.20
 -13  -1  -7    4.30    3.70
 -13  -1   7    9.20    4.30
  13   1   7   18.90    5.70
  13   1   7    8.70    3.80
  13  -1  -7    8.40    4.20
 -13   1  -7   10.00    4.20
  13  -1   9   69.29    8.50
 -13   1   9   59.79    8.50
 -13  -1  -9   63.49    9.10
 -13   1  -9   90.09   10.20
  13   1   9   48.40    7.50
  13  -1  -9   59.99    8.70
 -13  -1   9   74.49    9.20
 -13  -1 -11   -0.50    3.20
  13   1 -11    0.80    3.50
 -13   1  11    4.90    3.50
  13  -1  11    0.80    3.60
 -13   1 -11   -1.70    2.80
  13   1  11   -2.20    2.90
 -13  -1  11    3.80    3.50
  13  -1 -11   -5.00    2.40
  13   1 -13  117.39   12.90
  13  -1  13   91.69   11.10
 -13   1  13   74.99   10.60
 -13  -1 -13  101.69   12.10
 -13   1 -13   94.39   11.50
 -13  -1  13   82.99   11.00
  13   1  13  103.59   12.00
  13  -1 -13  109.49   12.40
  13   1 -15   25.70    7.40
 -13   1  15   35.60    8.20
 -13  -1 -15   10.50    5.20
  13  -1  15   35.50    8.20
  13   1  15   22.30    7.00
  13  -1 -15   28.60    7.80
 -13   1 -15   14.30    6.10
 -13  -1  15   24.40    6.70
 -13  -1 -17   13.80    5.60
  13  -1  17   23.20    7.40
 -13   1  17   14.50    5.60
  13   1 -17    7.60    5.60
 -13   1 -17   21.30    7.00
 -13  -1  17   27.20    7.50
  13  -1 -17   11.50    5.60
  13   1  17   27.80    8.20
 -15  -1  -1   14.20    4.70
  15  -1   1   10.90    5.20
 -15   1   1   19.40    5.80
  15   1  -1   19.70    6.10
 -15  -1   1   14.90    4.90
  15  -1  -1    1.00    3.10
 -15   1  -1    7.50    3.60
  15   1   1   20.00    5.70
 -15   1   3   77.49    9.70
  15   1  -3   77.69    9.70
  15  -1   3   87.69   10.40
 -15  -1  -3   85.99    9.50
 -15   1  -3   88.99    9.70
 -15  -1   3   60.19    9.20
  15  -1  -3   90.09   10.30
  15   1   3   60.69    9.20
  15  -1   5    0.60    3.30
 -15  -1  -5   -1.00    2.40
  15   1  -5    0.70    3.40
 -15  -1  -5   -2.70    2.60
 -15   1   5   -1.80    2.40
 -15  -1   5   -3.30    2.20
  15  -1  -5    0.20    3.50
  15   1   5    0.90    2.80
 -15   1  -5   -2.00    2.50
  15  -1   7   63.89    9.50
 -15  -1  -7   57.59   10.40
 -15   1   7   68.39    9.30
  15   1  -7   55.89    9.10
 -15  -1   7   49.80    9.70
 -15   1  -7   59.89    9.20
  15  -1  -7   56.09    8.80
  15   1   7   68.69    9.50
 -15   1   9   -3.40    2.70
 -15  -1  -9    1.00    3.90
  15  -1   9    1.30    2.80
  15   1  -9    0.10    3.20
 -15   1  -9   -3.10    2.50
 -15  -1   9   -0.70    3.50
  15   1   9   -0.60    2.80
  15  -1  -9   -2.00    3.00
 -15  -1 -11   70.29   10.00
 -15   1  11   46.20    9.50
  15   1 -11   44.80    9.10
  15  -1  11   51.99    8.40
 -15  -1  11   70.99   10.20
  15   1  11   49.90    8.20
 -15   1 -11   58.79    9.70
  15  -1 -11   66.49    9.80
  15  -1  13    6.80    4.60
  15   1 -13    0.80    4.10
 -15   1  13    7.40    5.00
 -15  -1 -13    0.30    4.10
  15  -1 -13   -2.40    4.00
 -15  -1  13    4.40    4.40
 -15   1 -13    2.20    3.90
  15   1  13   11.50    5.90
  15  -1  15   18.70    6.60
 -15  -1 -15   10.20    5.60
 -15   1  15   15.10    5.80
  15   1 -15   23.70    7.50
  15  -1 -15   18.90    6.70
 -15  -1  15   17.60    6.20
 -15   1 -15   20.90    6.80
  15   1  15   19.90    7.10
 -17   1   1    7.20    4.50
  17  -1   1    8.00    4.40
  17   1  -1   12.10    5.00
 -17  -1  -1    5.50    4.40
 -17   1  -1   16.40    5.30
  17   1   1    5.80    4.40
 -17  -1   1    5.10    4.30
  17  -1  -1    9.80    5.20
 -17  -1  -3    8.30    3.90
  17   1  -3    5.40    4.10
  17  -1   3   11.10    4.90
 -17   1   3    7.70    4.70
 -17   1  -3   10.60    4.60
  17   1   3   16.60    6.20
  17  -1  -3    7.30    4.70
 -17  -1   3   20.70    6.40
 -17  -1  -5   48.10    9.50
  17   1  -5   42.30    9.20
 -17   1   5   38.60    9.30
  17  -1   5   27.90    7.80
 -17   1  -5   29.30    7.70
 -17   1  -5   64.69    9.60
 -17  -1   5   41.50    9.00
  17   1   5   46.90    9.70
  17  -1  -5   26.40    7.00
 -17   1   7   15.10    5.70
  17   1  -7   14.30    5.70
 -17  -1  -7   22.70    7.20
  17  -1   7   10.00    5.40
  17   1   7   14.40    5.70
  17  -1  -7   12.60    5.70
 -17  -1   7   16.40    6.20
 -17   1  -7   12.90    5.80
 -17   1   9   17.10    6.50
 -17  -1  -9   26.80    8.10
  17   1  -9   23.40    7.20
 -17  -1   9   15.60    6.20
  17  -1  -9   18.30    6.30
 -17   1  -9   18.10    6.10
 -17   1  11    6.90    5.10
  17   1 -11    6.70    4.60
 -17  -1 -11    2.70    4.00
  17  -1  11    6.00    4.50
  17  -1 -11    6.90    5.30
 -17   1 -11    3.00    4.10
 -17  -1  11    6.70    4.50
 -17  -1 -13   16.90    6.60
  17  -1  13   23.70    7.10
  17   1 -13   20.00    7.50
 -17   1  13   17.90    7.10
 -17   1 -13   26.30    8.10
 -17  -1  13   22.80    8.10
  17   1  13   22.70    6.50
  17  -1 -13   18.00    7.10
 -19   1   1   -1.50    3.30
  19   1  -1    3.50    4.70
  19  -1   1    3.00    4.40
 -19  -1  -1   -0.60    3.70
  19   1   1    3.50    4.60
 -19  -1   1    7.80    5.20
 -19   1  -1   13.40    5.80
  19  -1  -1    7.40    4.80
  19   1  -3   12.70    5.40
 -19  -1  -3   -0.70    3.60
  19  -1   3    2.00    3.70
  19   1   3    6.70    4.40
 -19   1  -3    3.70    3.80
  19  -1  -3    4.60    5.10
 -19  -1  -5   -2.00    3.10
  19  -1   5    3.20    4.40
 -19   1   5   -0.10    4.50
 -19   1  -5    3.70    4.30
  19  -1  -5    3.70    4.30
  19   1   5   -1.20    4.50
 -19  -1   5    0.90    4.30
  19  -1   7   13.80    6.70
 -19   1   7   20.50    7.30
  19   1  -7   22.30    7.40
 -19  -1  -7    7.80    5.70
  19  -1  -7   17.30    6.40
  19   1   7   22.70    7.00
 -19   1  -7   13.80    5.90
 -19  -1   7   21.00    7.90
 -19   1   9   13.10    6.70
  19  -1   9    7.20    5.60
  19   1  -9   14.20    6.10
 -19  -1  -9    6.60    5.50
  19  -1  -9   21.10    7.10
 -19   1  -9   15.70    6.00
 -19  -1   9   11.10    6.00
 -19  -1 -11    2.90    4.10
  19   1 -11   14.90    7.00
 -19   1  11   14.30    6.40
  19  -1 -11   16.70    7.10
 -19  -1  11   11.40    6.00
 -19   1 -11   23.00    7.20
  21   1  -1    9.50    5.50
 -21  -1  -1    5.70    5.30
 -21   1   1    4.00    4.70
  21  -1   1    1.30    4.60
 -21  -1   1    7.00    5.30
  21  -1  -1    1.90    4.40
 -21   1  -1    1.20    4.50
  21   1   1    6.10    5.70
  21   1  -3    3.00    4.30
  21  -1   3    5.60    5.20
 -21   1   3    0.60    3.40
 -21  -1  -3    5.00    4.50
 -21  -1   3    7.70    5.60
  21   1   3    3.80    4.50
  21  -1  -3    2.60    4.30
 -21   1  -3    0.40    4.20
 -21   1  -3    1.60    4.70
 -21   1   5   22.70    7.90
  21   1  -5    8.60    5.90
  21  -1   5   19.10    7.10
 -21  -1  -5    5.60    5.40
 -21   1  -5   15.50    6.40
  21  -1  -5    9.20    6.10
  21   1   5   17.40    7.00
 -21  -1   5    0.60    3.80
  21  -1   7    3.10    4.80
  21   1  -7    3.20    4.40
  21  -1  -7    5.60    4.90
  21   1   7   -1.40    3.60
   0   2   0   -2.80    0.80
   0  -2   0   -3.40    0.40
   0   2   2   93.79    6.00
   0   2   2   97.39    5.50
   0  -2   2   99.59    5.90
   0   2  -2   92.49    5.70
   0  -2  -2   91.89    5.90
   0   2  -4   -1.60    1.60
   0  -2   4   -1.50    1.50
   0   2  -4   -1.20    1.10
   0  -2  -4    0.20    1.60
   0   2   4   -1.90    0.90
   0   2   4    1.20    1.80
   0  -2   6  151.28   10.80
   0  -2   6  172.38    9.70
   0   2   6  164.78    9.40
   0   2  -6  167.18   10.90
   0  -2  -6  167.78   11.10
   0   2  -6  164.08    9.70
   0   2   6  157.88   10.90
   0  -2   8   -0.70    1.00
   0  -2  -8    1.70    2.10
   0   2   8    0.10    1.10
   0   2  -8   -1.10    1.80
   0  -2   8    2.50    2.30
   0   2   8   -0.20    2.10
   0   2  -8    1.30    1.30
   0   2  10   48.40    5.80
   0  -2  10   45.60    4.10
   0   2  10   42.60    3.80
   0  -2 -10   42.00    5.90
   0   2 -10   49.00    6.20
   0  -2  10   40.30    5.50
   0   2 -12   -1.50    1.80
   0  -2  12   -1.00    2.00
   0  -2 -12    0.70    2.80
   0   2  12   -0.50    2.00
   0  -2  12   -0.10    1.20
   0   2 -14   69.99    8.40
   0  -2 -14   56.29    8.30
   0  -2  14   66.09    8.30
   0   2  14   54.79    7.80
   0  -2  16    1.10    3.00
   0   2 -16   -2.50    2.90
   0  -2 -16    3.70    3.80
   0   2  16    1.20    2.90
   0  -2 -18    1.40    3.70
   0   2 -18    3.70    4.20
   0   2  18    1.30    3.20
   0  -2  18    1.40    3.20
   0   2 -20    4.30    5.00
   0  -2  20    1.60    3.40
   0   2  20    3.50    4.50
   0  -2 -20    0.00    3.70
  -2  -2   0   94.19    5.80
   2   2   0   97.89    6.00
   2  -2   0   94.69    5.80
   2   2   0   94.19    5.80
  -2   2   0   93.49    5.90
   2  -2   0   92.29    5.40
   2  -2   2  995.20   50.49
   2   2  -2  901.11   50.49
  -2   2   2 1036.40   50.59
  -2   2   2 1007.90   49.99
   2  -2   2 1018.90   50.59
   2   2  -2  951.80   50.39
   2   2   2 1008.90   49.80
   2  -2  -2  952.00   50.59
  -2   2  -2  938.51   50.09
  -2  -2   2 1011.20   50.59
  -2  -2   2  988.40   49.99
  -2   2  -2  928.01   50.39
   2   2   2  971.80   50.59
   2   2  -4   26.00    3.50
   2   2  -4   31.00    3.60
  -2  -2  -4   31.40    3.90
  -2   2   4   27.20    3.10
   2  -2   4   26.80    3.70
  -2   2  -4   23.70    3.30
   2   2   4   29.00    3.70
   2  -2  -4   30.20    4.00
  -2   2  -4   24.10    2.60
  -2  -2  -6  176.58   12.20
  -2   2   6  201.38   11.50
   2  -2   6  219.98   12.90
   2   2  -6  176.18   12.00
  -2   2   6  205.18   11.90
  -2   2  -6  168.98   12.00
   2  -2  -6  153.98   11.90
  -2  -2   6  197.38   11.90
  -2   2  -6  172.98   10.40
   2   2   6  213.58   12.80
  -2   2   8   34.60    3.90
   2  -2   8   32.50    4.90
  -2   2   8   39.20    4.60
   2   2  -8   37.70    5.00
  -2  -2  -8   40.50    5.30
   2   2   8   38.10    5.20
  -2  -2   8   43.30    4.90
  -2   2  -8   41.80    5.10
  -2   2  -8   38.90    3.20
  -2  -2   8   42.30    4.30
   2  -2  -8   32.60    5.00
  -2   2  10   43.30    4.60
  -2   2  10   56.19    5.90
   2  -2  10   50.59    6.30
   2   2 -10   38.40    5.80
  -2  -2 -10   48.30    6.30
  -2  -2  10   44.60    4.70
   2  -2 -10   43.50    6.20
  -2  -2  10   43.50    5.50
  -2   2 -10   40.70    3.60
  -2   2 -10   46.60    5.90
   2   2  10   49.70    6.20
  -2   2  12    7.00    2.30
  -2   2  12    9.80    3.60
   2  -2  12    9.90    4.20
  -2  -2 -12    4.30    3.20
   2   2 -12   19.00    5.00
  -2  -2  12    6.60    2.50
   2  -2 -12   -0.40    2.90
  -2   2 -12   16.50    4.60
   2   2  12    7.60    3.50
  -2  -2  12   11.20    3.50
  -2   2  14   77.99    8.70
  -2  -2 -14   81.69    9.40
   2   2 -14   81.29    9.50
   2  -2  14   85.29    9.50
  -2  -2  14   72.29    8.70
   2   2  14   71.29    8.90
   2  -2 -14   99.69   10.30
  -2   2 -14   80.59    9.30
   2   2 -16   48.90    9.00
  -2   2  16   40.50    6.70
  -2  -2 -16   48.40    9.30
   2  -2  16   44.90    7.80
   2  -2 -16   52.29    9.60
  -2   2 -16   49.20    9.40
   2   2  16   45.30    8.60
  -2  -2  16   43.70    7.10
  -2  -2 -18    5.20    4.10
   2  -2  18   -4.40    2.70
   2   2 -18    2.10    4.30
  -2   2  18   -2.10    2.90
  -2  -2  18   -1.00    2.90
   2   2  18    7.30    4.60
   2  -2 -18    3.60    4.10
  -2   2 -18   -3.80    2.60
  -2  -2 -20    3.10    4.00
   2   2 -20   -1.10    3.70
  -2   2  20   -1.20    3.30
   2  -2  20   -1.30    3.90
   2  -2 -20    0.20    4.60
  -2  -2  20    2.20    3.80
  -2   2 -20    4.80    4.70
   2   2  20   -0.10    4.00
  -4   2   0 1817.92   92.29
   4  -2   0 1806.72   92.09
  -4  -2   0 1816.62   91.99
   4  -2   0 1781.02   91.09
   4   2   0 1783.82   92.09
   4   2   0 1759.42   91.19
  -4  -2  -2  304.07   16.70
   4  -2   2  303.97   17.50
  -4   2   2  300.87   17.50
  -4  -2  -2  295.17   17.50
   4   2  -2  306.37   17.50
  -4   2  -2  292.17   17.00
  -4  -2   2  328.07   17.70
   4   2   2  293.97   17.50
   4  -2  -2  313.27   17.60
  -4  -2   2  303.27   16.00
  -4  -2  -4  335.87   21.50
   4   2  -4  334.77   21.50
  -4   2   4  413.96   20.30
  -4  -2  -4  355.76   20.00
  -4   2   4  399.26   21.60
   4  -2   4  407.26   21.70
  -4   2  -4  342.07   20.40
  -4   2  -4  351.66   21.50
  -4  -2   4  434.66   20.50
   4   2   4  418.46   21.90
   4  -2  -4  335.07   21.60
  -4  -2   4  403.36   21.70
  -4  -2  -6    8.40    2.80
  -4   2   6    9.70    2.60
  -4   2   6    9.20    2.20
   4  -2   6    8.90    2.90
   4   2  -6   11.80    3.40
  -4  -2   6    6.70    2.40
  -4   2  -6    4.80    2.50
  -4   2  -6   10.80    1.80
   4  -2  -6    4.40    2.80
   4   2   6   11.60    3.20
  -4  -2   6    4.70    1.90
   4   2  -8  325.27   20.30
  -4  -2  -8  334.07   20.60
  -4   2   8  316.67   19.10
   4   2   8  338.27   20.70
  -4  -2   8  336.17   19.30
   4  -2  -8  318.57   20.40
  -4  -2   8  330.67   19.80
  -4   2  -8  316.17   17.40
  -4   2  -8  312.77   20.10
  -4  -2 -10   22.70    4.80
   4  -2  10   30.00    5.20
   4   2 -10   22.50    4.90
  -4   2  10   29.00    4.30
  -4   2  10   26.70    4.00
  -4  -2  10   20.50    4.00
   4   2  10   26.40    5.20
  -4   2 -10   15.00    4.10
   4  -2 -10   19.30    4.70
   4   2 -12  234.28   17.00
   4  -2  12  200.58   16.60
  -4   2  12  214.98   14.80
  -4   2  12  236.08   15.90
  -4  -2 -12  218.38   16.70
  -4   2 -12  227.78   16.70
  -4  -2  12  241.88   15.30
   4  -2 -12  211.28   16.70
   4   2  12  213.38   16.70
  -4  -2  12  240.18   16.00
   4  -2  14   14.00    4.90
  -4  -2 -14    8.40    4.50
  -4   2  14   21.70    4.90
   4   2 -14   11.90    4.40
  -4  -2  14   18.90    4.90
  -4  -2  14   17.20    4.20
   4  -2 -14   10.60    4.70
  -4   2 -14    6.70    3.70
   4   2  14   13.10    4.60
   4   2 -16   50.39    8.30
  -4   2  16   59.89    7.70
  -4  -2 -16   38.50    8.40
   4  -2  16   48.90    8.30
   4  -2 -16   49.99    9.40
  -4  -2  16   58.19    7.60
  -4   2 -16   32.10    7.80
   4   2  16   48.90    8.20
   4   2 -18    1.40    3.90
  -4  -2 -18   -7.00    3.10
   4  -2  18   -1.50    2.80
   4   2  18    0.90    3.40
  -4   2 -18   -1.50    3.40
   4  -2 -18    2.80    4.40
  -4  -2 -20   -1.00    3.60
   4  -2  20    6.80    4.80
   4   2 -20    9.30    6.00
  -4   2 -20   11.50    5.70
   4  -2 -20    0.90    3.90
   4   2  20    0.40    3.90
  -6   2   0 1091.69   59.19
   6  -2   0 1107.19   59.19
  -6  -2   0 1165.68   59.09
   6  -2   0 1112.79   57.49
   6   2   0 1106.99   59.19
   6   2   0 1139.29   57.69
   6  -2   2  333.87   17.90
  -6   2   2  327.77   18.90
   6   2  -2  290.87   18.60
  -6  -2  -2  270.37   17.80
   6  -2   2  317.57   18.80
   6   2   2  320.67   19.00
  -6  -2   2  342.67   16.40
  -6  -2   2  333.97   18.90
   6   2   2  327.87   20.60
   6  -2  -2  284.57   18.60
  -6   2  -2  296.47   18.20
   6  -2   4  115.49    8.70
  -6  -2  -4  107.29    8.80
   6   2  -4  108.09    8.80
  -6  -2  -4  106.29    7.30
  -6   2   4  108.39    6.20
  -6   2   4  118.39    8.80
  -6  -2   4  112.29    8.70
  -6   2  -4  106.99    7.70
  -6   2  -4  100.19    8.40
   6  -2  -4  105.89    8.80
   6   2   4  109.49    8.40
   6   2   4  124.89    9.10
  -6  -2   4  110.69    6.40
  -6   2   6 2061.79  107.99
  -6   2   6 2061.29  110.19
  -6  -2  -6 2110.19  107.89
   6   2  -6 2196.48  110.59
  -6  -2  -6 2157.68  110.59
   6  -2   6 2059.39  110.19
  -6  -2   6 2148.58  110.29
  -6   2  -6 2140.09  108.49
   6  -2  -6 2143.59  110.69
   6   2   6 2099.99  110.39
  -6  -2   6 2158.18  108.19
  -6   2  -6 2069.19  110.29
  -6  -2  -8   -0.30    2.10
  -6   2   8   -0.20    1.20
  -6   2   8    2.30    2.20
   6   2  -8    3.10    2.80
   6  -2   8    3.10    2.50
  -6   2  -8    3.90    1.40
  -6   2  -8   -0.30    1.90
  -6  -2   8    1.70    1.50
   6   2   8    0.60    2.10
  -6  -2   8    0.30    1.80
   6  -2  -8    4.70    3.00
   6   2 -10  127.69   11.30
  -6   2  10  140.39   10.80
   6  -2  10  132.09   11.60
  -6   2  10  134.19    9.80
  -6  -2 -10  127.79   11.40
  -6  -2  10  118.59   10.30
  -6  -2  10  140.69   10.00
   6   2  10  125.99   11.40
   6  -2 -10  120.39   11.30
  -6   2 -10  156.28   12.00
  -6   2  12    5.00    2.70
  -6  -2 -12    8.10    3.70
   6   2 -12    2.10    3.20
   6  -2  12    4.00    3.20
  -6   2 -12    2.30    3.30
  -6  -2  12    2.10    2.20
   6   2  12   11.90    4.00
   6  -2 -12    6.60    3.80
  -6  -2 -14   43.80    7.40
   6   2 -14   51.69    8.10
   6  -2  14   68.79    9.00
  -6   2  14   67.29    8.60
  -6   2  14   54.39    6.70
   6   2  14   54.79    8.20
  -6   2 -14   50.99    7.70
  -6  -2  14   48.50    6.70
   6  -2 -14   65.29    9.10
   6  -2  16   12.70    5.30
   6   2 -16    5.40    4.60
  -6  -2 -16   13.70    5.60
   6   2  16   22.90    6.40
  -6   2 -16   15.80    5.60
   6  -2 -16   11.90    5.30
  -6  -2 -18    7.50    4.90
   6   2 -18   -3.50    4.00
   6  -2  18   10.70    5.30
   6  -2 -18   11.50    6.00
   6   2  18    9.90    5.60
  -6   2 -18   11.40    5.20
   6  -2  20    0.70    4.10
  -6  -2 -20   -0.50    4.20
   6   2 -20   -3.70    3.80
   6   2  20   -3.80    3.50
   6  -2 -20   -0.30    4.20
  -6   2 -20   -0.50    3.60
   8   2   0  203.58   14.20
  -8  -2   0  206.58   13.90
  -8   2   0  224.88   14.40
   8   2   0  209.38   12.20
   8  -2   0  219.38   12.10
   8  -2   0  194.68   14.00
   8   2  -2   41.20    5.60
  -8   2   2   61.89    6.50
  -8  -2  -2   48.00    5.30
   8  -2   2   47.80    4.80
   8  -2   2   54.89    6.10
   8   2   2   51.49    5.00
   8  -2  -2   48.60    5.90
   8   2   2   59.49    6.30
  -8  -2   2   55.09    3.40
  -8   2  -2   53.39    5.70
  -8  -2   2   60.29    6.20
  -8  -2  -4  364.06   22.10
   8  -2   4  374.06   22.20
   8   2  -4  336.67   21.80
  -8  -2  -4  356.26   20.60
  -8   2   4  357.16   22.10
   8  -2  -4  331.67   21.80
   8   2   4  363.76   22.20
  -8   2  -4  365.06   21.00
  -8  -2   4  353.56   22.10
  -8   2  -4  355.26   21.90
  -8  -2  -6   39.20    3.90
   8   2  -6   34.80    5.30
  -8   2   6   31.40    5.00
  -8  -2  -6   36.30    5.60
   8  -2   6   30.20    4.70
   8  -2   6   42.30    5.90
  -8   2  -6   35.40    5.40
   8   2   6   35.20    5.50
  -8  -2   6   42.60    5.60
   8  -2  -6   23.50    5.30
   8   2   6   37.50    5.30
  -8   2   8   71.59    8.00
   8   2  -8   65.99    8.00
  -8  -2  -8   90.49    8.70
   8  -2   8   87.09    8.50
   8  -2  -8   76.09    8.50
  -8   2  -8   72.89    8.20
  -8  -2   8   73.29    8.10
  -8  -2   8   81.99    6.00
   8   2   8   88.19    8.40
  -8   2  -8   77.89    6.10
   8   2 -10    0.20    2.40
  -8  -2 -10    4.80    3.50
  -8   2  10    0.10    2.50
   8  -2  10    3.00    3.10
  -8   2 -10    6.30    3.10
  -8  -2  10    2.30    2.40
   8  -2 -10    2.20    2.80
   8   2  10    2.80    2.90
   8   2 -12   35.00    7.00
   8  -2  12   45.30    7.30
  -8  -2 -12   45.80    7.10
  -8   2  12   29.70    6.00
  -8  -2  12   32.70    6.40
   8   2  12   27.40    6.70
  -8   2 -12   38.00    7.30
   8  -2 -12   45.20    7.20
  -8  -2 -14   -3.00    2.50
   8  -2  14    0.50    3.30
   8   2 -14   -2.10    2.80
   8  -2 -14    2.00    3.80
   8   2  14    2.00    3.60
  -8  -2  14    3.60    2.80
  -8   2 -14    3.40    4.10
  -8  -2 -16   17.70    6.10
   8   2 -16   10.80    5.10
   8  -2  16   21.00    6.80
   8  -2 -16   13.10    5.90
   8   2  16    7.20    4.80
  -8   2 -16    8.60    5.10
   8   2 -18   -0.40    3.90
  -8  -2 -18    5.30    4.40
   8  -2  18    4.10    4.10
  -8   2 -18    2.20    4.00
   8  -2 -18    1.40    4.20
   8   2  18    3.70    4.50
   8  -2  20    5.70    4.80
   8   2 -20   15.00    6.90
  -8  -2 -20   -1.60    3.40
   8   2  20    2.80    4.60
   8  -2 -20    6.10    5.50
  -8   2 -20    7.20    5.10
 -10   2   0  678.33   39.80
  10   2   0  705.13   37.10
 -10  -2   0  694.13   39.60
  10  -2   0  714.23   36.90
  10  -2   0  676.93   39.80
  10   2   0  729.03   40.10
  10  -2   2  134.69    8.90
  10   2  -2  107.89   10.00
  10  -2   2  117.79   10.50
 -10   2   2  135.79   10.70
 -10  -2  -2  117.69    9.70
 -10  -2   2  120.89   10.50
  10   2   2  122.79    8.70
  10  -2  -2  125.39   10.50
  10   2   2  121.79   10.60
 -10   2  -2  108.09    9.80
  10  -2   4    3.50    2.30
  10   2  -4    5.70    3.20
 -10  -2  -4    3.40    2.60
  10  -2   4    0.40    2.50
 -10   2   4    2.70    2.80
 -10  -2  -4    1.50    1.90
  10   2   4    3.00    2.70
 -10   2  -4    5.00    2.50
 -10   2  -4    0.30    2.60
 -10  -2   4   -0.80    2.20
  10  -2  -4    2.30    2.40
  10  -2   6   38.00    5.40
 -10  -2  -6   30.70    4.10
 -10  -2  -6   36.70    5.80
 -10   2   6   23.40    5.40
  10  -2   6   26.50    5.90
  10   2  -6   24.40    5.30
  10   2   6   30.00    5.90
 -10  -2   6   37.20    6.70
 -10   2  -6   37.30    6.80
 -10   2  -6   32.50    4.50
  10  -2  -6   29.90    6.10
  10   2   6   29.80    4.70
  10  -2   8   40.90    6.10
 -10   2   8   38.00    6.40
  10   2  -8   36.40    6.20
 -10  -2  -8   41.70    6.40
  10  -2  -8   46.30    7.00
 -10   2  -8   44.80    6.50
 -10  -2   8   47.70    6.70
  10   2   8   48.10    6.30
 -10  -2 -10    7.10    3.80
 -10   2  10    5.20    3.20
  10  -2  10    6.40    3.80
  10   2 -10    1.40    3.20
 -10  -2  10    5.30    3.30
  10  -2 -10    6.00    3.50
 -10   2 -10   10.30    4.40
  10   2  10    7.10    4.00
 -10   2  12   19.60    5.40
 -10  -2 -12   11.70    5.20
  10  -2  12   21.00    5.90
  10   2 -12   19.30    6.20
 -10   2 -12   10.90    5.00
 -10  -2  12   12.40    4.80
  10  -2 -12   18.30    5.80
  10   2  12    9.00    4.30
  10  -2  14    9.20    4.80
 -10   2  14   13.60    4.50
 -10  -2 -14    1.90    3.60
  10   2 -14    1.80    3.80
  10   2  14    1.50    3.20
 -10   2 -14    5.60    4.40
 -10  -2  14   10.60    4.80
  10  -2 -14    9.10    5.00
  10  -2  16   -1.60    3.10
 -10   2  16    1.20    3.00
 -10  -2 -16   -0.60    3.20
  10   2 -16    5.00    4.50
  10   2  16    2.40    4.00
  10  -2 -16    0.20    4.00
 -10   2 -16   -3.50    3.20
 -10  -2  16   -0.20    2.70
  10  -2  18   24.00    7.90
 -10  -2 -18   29.00    7.70
  10   2 -18   32.70    8.50
 -10   2 -18   26.10    7.70
  10   2  18   30.00    8.70
  10  -2 -18   27.00    8.00
 -12  -2   0  269.27   18.60
  12  -2   0  281.37   19.00
 -12   2   0  278.07   19.00
  12   2   0  243.28   18.60
  12   2   0  268.97   15.60
  12  -2   2  166.08   13.80
 -12   2   2  173.08   14.00
  12  -2   2  175.48   11.50
  12   2  -2  166.48   13.60
 -12  -2  -2  179.98   13.30
 -12   2  -2  164.48   13.20
  12   2   2  168.88   11.60
  12   2   2  165.58   13.70
 -12  -2   2  166.68   13.60
  12  -2  -2  188.38   14.10
  12  -2   4   96.49   10.10
 -12  -2  -4  100.99    9.30
  12   2  -4  117.59   10.70
 -12   2   4  101.29   10.40
  12  -2   4  111.99    9.00
 -12  -2  -4  106.69   10.40
  12  -2  -4   96.99   10.20
 -12   2  -4  114.99   10.50
  12   2   4  118.89   10.80
 -12  -2   4  102.79   10.30
  12   2   4  111.89    9.30
 -12   2  -4  103.99    9.50
 -12  -2  -6    2.90    3.10
 -12  -2  -6    4.90    2.40
  12  -2   6    7.20    3.80
 -12   2   6    5.00    3.40
  12   2  -6    9.10    4.40
 -12   2  -6    6.90    3.10
  12  -2  -6    6.80    3.90
  12   2   6    3.60    3.40
 -12   2  -6   -0.20    2.60
 -12  -2   6    1.60    3.20
  12   2  -8   85.99   10.00
 -12   2   8   82.09    9.50
 -12  -2  -8   95.69   10.20
  12  -2   8   80.59    8.80
 -12   2  -8   97.29   10.00
  12  -2  -8   80.29    9.60
  12   2   8  101.89    9.90
 -12  -2   8   76.19    9.60
  12  -2  10    2.10    2.80
 -12   2  10    6.30    4.00
 -12  -2 -10    5.80    4.50
  12   2 -10   13.80    4.90
 -12  -2  10   10.80    4.80
  12  -2 -10    5.60    3.70
  12   2  10    9.60    4.20
 -12   2 -10   14.50    5.40
  12   2 -12   37.00    8.00
  12  -2  12   40.60    8.00
 -12   2  12   45.70    8.60
 -12  -2 -12   31.10    7.50
  12  -2 -12   31.80    7.70
 -12  -2  12   44.30    8.80
 -12   2 -12   40.20    8.30
  12   2  12   37.70    7.70
 -12  -2 -14   13.60    6.30
  12  -2  14    4.70    3.90
 -12   2  14    3.90    3.90
  12   2 -14   14.90    5.90
  12  -2 -14    5.70    4.80
 -12  -2  14    9.10    4.60
 -12   2 -14    0.70    3.10
  12   2  14    9.50    4.80
 -12  -2 -16   89.09   11.80
  12   2 -16  101.49   12.50
  12  -2  16   83.79   12.00
  12   2  16   88.19   11.90
 -12  -2  16  106.79   11.90
 -12   2 -16   97.69   12.40
  12  -2 -16   85.59   12.00
  12  -2  18    2.90    4.90
  12   2 -18   -3.20    3.50
 -12  -2 -18   -1.90    3.80
 -12   2 -18    3.60    4.90
  12  -2 -18    3.10    4.80
  12   2  18    5.20    5.20
  14  -2   0   19.00    5.70
 -14  -2   0   19.30    5.50
  14   2   0   18.90    5.40
 -14   2   0   10.70    4.60
  14   2  -2  259.97   19.20
  14  -2   2  244.58   19.00
 -14  -2  -2  260.77   18.40
 -14   2   2  258.67   19.50
  14  -2  -2  254.37   19.30
 -14  -2   2  259.97   19.00
  14   2   2  221.38   18.70
 -14   2  -2  277.57   19.00
  14   2  -4    8.80    4.10
 -14   2   4   15.70    5.50
 -14  -2  -4   16.10    5.00
 -14  -2  -4   20.10    5.20
  14  -2   4   10.30    4.60
  14  -2   4   14.10    3.70
  14  -2  -4    8.10    4.10
 -14   2  -4    8.10    3.80
 -14  -2   4   14.00    5.10
 -14   2  -4   13.80    5.00
  14   2   4   12.20    3.30
  14   2   4   10.00    4.30
 -14   2   6   18.20    5.60
  14  -2   6   26.50    5.60
 -14  -2  -6   29.30    6.80
  14   2  -6   14.50    5.20
  14  -2   6   30.30    6.80
 -14   2  -6   23.50    6.00
  14  -2  -6   17.40    5.50
 -14   2  -6   25.60    5.30
  14   2   6   12.20    5.10
 -14  -2   6   24.40    6.60
 -14  -2  -8    0.50    3.30
  14   2  -8    5.30    4.00
  14  -2   8    7.60    4.40
 -14   2   8    5.00    4.20
  14  -2   8    6.30    3.60
 -14  -2   8    2.40    4.00
  14  -2  -8    4.80    3.70
  14   2   8    9.90    4.10
  14   2   8    0.80    3.50
 -14   2  -8    1.80    3.20
  14   2 -10   75.29    9.90
 -14   2  10   61.39    9.30
  14  -2  10   71.29    9.20
 -14  -2 -10   71.29    9.90
  14  -2 -10   62.79    9.70
  14   2  10   70.99    9.00
 -14  -2  10   77.79   10.00
 -14   2 -10   79.09   10.30
 -14   2  12    1.90    3.40
  14  -2  12    4.80    3.90
 -14  -2 -12    1.90    3.70
  14   2 -12    0.50    3.50
 -14   2 -12    1.30    3.30
 -14  -2  12    4.90    4.20
  14   2  12    1.70    3.80
  14  -2 -12   -1.20    3.80
  14  -2  14   29.90    7.70
  14   2 -14   49.20    9.60
 -14  -2 -14   33.40    8.30
 -14   2  14   58.89    9.40
 -14  -2  14   34.80    8.50
  14   2  14   37.30    8.80
 -14   2 -14   48.20    9.80
  14  -2  16    7.50    5.40
 -14   2  16    3.10    3.90
 -14  -2 -16    8.30    5.60
  14   2 -16    6.80    5.00
 -14   2 -16    3.20    4.40
  14   2  16   16.20    6.80
  14  -2 -16   11.20    6.70
 -14  -2  16    8.70    4.50
 -16   2   0    8.00    4.50
 -16  -2   0    6.10    3.90
  16  -2   0    9.50    4.90
  16   2   0    6.70    4.20
 -16   2   2   10.70    4.90
  16   2  -2   13.10    5.10
  16  -2   2    3.40    3.60
 -16  -2  -2   14.90    5.00
  16  -2  -2    2.90    3.60
  16   2   2    2.40    3.80
 -16  -2   2   11.00    4.80
 -16   2  -2    6.10    4.00
  16  -2   4   28.10    7.10
 -16  -2  -4   31.90    6.50
  16   2  -4   19.70    6.20
 -16   2   4   25.00    7.00
 -16  -2  -4   17.50    6.10
 -16   2  -4   26.00    6.00
  16   2   4   27.30    6.90
  16  -2  -4   13.80    5.20
 -16  -2   4   28.10    7.00
 -16   2  -4   13.60    5.40
  16  -2   6   16.60    5.60
 -16  -2  -6   16.20    5.80
  16   2  -6   15.20    5.90
 -16   2   6   17.70    6.30
 -16   2  -6   23.30    6.40
  16  -2  -6    7.10    5.00
  16   2   6   19.10    5.90
 -16  -2   6   18.20    6.00
 -16   2   8   13.00    5.60
 -16  -2  -8   13.30    5.40
  16  -2   8   14.90    6.00
  16   2  -8   14.10    6.00
  16  -2  -8    9.30    5.50
 -16  -2   8   10.30    5.10
 -16   2  -8    9.60    5.40
  16   2   8    9.70    4.90
 -16  -2 -10   10.50    5.70
  16   2 -10   10.10    5.00
 -16   2  10    5.90    4.70
  16  -2 -10    2.50    4.20
 -16  -2  10    5.10    5.20
 -16   2 -10   16.60    5.60
  16  -2  12   28.10    7.30
  16   2 -12   34.90    8.60
 -16   2  12   33.00    9.10
 -16  -2 -12   32.50    8.10
  16   2  12   20.30    6.20
  16  -2 -12   31.80    8.30
 -16  -2  12   23.90    8.40
 -16   2 -12   32.60    8.30
  16   2 -14   -1.40    4.30
  16  -2  14    1.00    3.60
 -16  -2 -14    3.70    4.40
 -16   2  14    2.60    4.30
  16   2  14   -0.80    3.70
 -16  -2  14   -0.10    3.70
  16  -2 -14    2.80    4.90
 -16   2 -14    0.90    4.10
 -18   2   0   -0.40    3.80
  18  -2   0    1.90    3.40
  18   2   0    6.60    4.70
 -18  -2   0    1.80    3.60
 -18  -2  -2   14.40    5.60
  18   2  -2    2.10    3.60
 -18   2   2   14.40    5.60
  18  -2   2    1.40    4.10
  18   2   2    2.00    4.70
  18  -2  -2    7.90    4.60
 -18   2  -2    7.90    4.50
 -18  -2   2   10.90    5.60
  18  -2   4    5.20    4.40
 -18   2   4    4.10    4.60
  18   2  -4   -5.10    3.10
 -18  -2  -4   -1.00    3.20
 -18  -2  -4   -1.80    2.40
 -18  -2   4    5.30    4.40
 -18   2  -4    3.60    5.20
  18  -2  -4    1.50    4.10
 -18   2  -4    2.60    3.70
  18   2   4    3.00    3.60
  18  -2   6    5.00    4.90
  18   2  -6    0.90    3.20
 -18  -2  -6    6.10    5.10
 -18   2   6    4.00    4.20
  18   2   6    0.90    3.80
 -18   2  -6    0.00    4.10
 -18  -2   6    4.60    4.30
  18  -2  -6    1.50    4.60
 -18  -2  -8   -1.20    3.20
 -18   2   8   -1.80    4.30
  18   2  -8    4.60    4.90
  18  -2   8    3.20    4.50
 -18   2  -8    4.20    4.80
  18   2   8    3.40    4.20
  18  -2  -8   -0.70    3.80
 -18  -2   8   -1.30    3.40
 -18  -2 -10    2.70    4.90
  18   2 -10   -1.20    3.80
 -18   2  10    0.70    3.80
 -18   2 -10    4.80    4.80
  18  -2 -10    0.80    4.70
 -18  -2  10   -1.10    3.60
 -18  -2 -12   -0.10    4.10
  18   2 -12    2.50    4.00
 -18   2  12    0.10    4.30
  18  -2 -12   -0.30    4.00
 -18  -2  12    3.60    4.70
 -18   2 -12   -3.40    4.50
 -20  -2   0   15.30    5.90
  20   2   0   11.90    5.70
  20  -2   0    3.00    4.30
 -20   2   0   15.90    6.50
 -20  -2  -2   -3.00    2.90
  20  -2   2   -6.60    2.50
 -20   2   2   -1.40    3.80
  20  -2  -2   -3.30    3.30
  20   2   2   -0.10    3.40
 -20   2  -2   -2.10    3.30
 -20  -2   2   -0.10    4.00
 -20  -2  -4   22.60    7.30
  20  -2   4   12.90    6.20
 -20   2   4   12.50    6.50
  20   2  -4   12.90    6.10
 -20   2  -4   20.00    7.20
 -20  -2   4    9.80    5.70
  20  -2  -4    8.70    5.30
  20   2   4   18.60    6.70
 -20  -2  -6   -5.00    2.80
 -20   2   6    1.70    4.70
  20  -2   6    7.10    4.80
  20   2  -6    1.20    3.70
  20   2   6   -3.70    3.30
  20  -2  -6   -5.40    3.80
 -20  -2   6   -2.30    3.30
 -20   2  -6    5.50    4.70
  20   2  -8   12.10    6.00
 -20   2   8    3.10    4.50
 -20  -2  -8   14.90    6.00
  20  -2   8   22.50    7.80
  20  -2  -8    5.70    5.30
 -20   2  -8   12.90    6.40
  20   2   8   20.90    6.70
 -20  -2   8   12.20    7.10
  22   2   0    0.90    4.70
  22  -2   0   -2.10    3.10
 -22  -2   0    0.00    3.80
 -22   2   0    2.60    4.40
 -22   2   2   -0.40    4.60
  22  -2   2    7.20    5.10
 -22  -2  -2    4.00    5.30
  22   2  -2    9.00    5.50
  22   2   2    7.40    5.80
 -22  -2   2   -4.00    4.00
  22  -2  -2    3.40    4.80
   1  -3   1 1451.75   73.59
   1   3  -1 1429.56   73.59
   1  -3   1 1474.95   73.99
  -1   3   1 1497.55   74.09
  -1   3   1 1420.66   73.79
  -1  -3  -1 1453.55   73.79
   1   3  -1 1453.55   74.09
  -1  -3   1 1462.95   73.79
   1   3   1 1397.86   73.99
  -1   3  -1 1466.25   73.59
  -1   3  -1 1441.96   73.99
   1  -3  -1 1442.16   73.79
   1   3  -3  245.48   14.30
  -1   3   3  276.07   14.40
   1  -3   3  263.47   14.60
  -1  -3  -3  218.18   14.20
  -1   3  -3  246.68   14.00
  -1  -3   3  261.67   14.30
   1   3   3  277.07   13.50
   1  -3  -3  232.28   14.30
   1   3   3  268.77   14.70
  -1   3   5   48.70    4.00
  -1  -3  -5   37.20    4.70
   1  -3   5   54.09    5.00
   1   3  -5   38.70    4.50
  -1   3   5   55.09    4.70
   1   3  -5   38.50    4.00
   1   3   5   52.39    5.00
  -1   3  -5   41.40    4.40
  -1  -3   5   49.60    4.60
   1   3   5   57.89    3.20
   1  -3  -5   34.70    4.50
   1  -3   7   43.20    5.10
   1   3  -7   34.50    4.70
  -1   3   7   44.20    4.70
  -1  -3  -7   29.80    4.70
  -1   3   7   50.59    4.10
   1   3  -7   24.70    3.60
  -1   3  -7   29.60    4.40
  -1  -3   7   46.90    4.10
   1   3   7   45.00    2.90
  -1  -3   7   48.50    5.10
   1  -3  -7   28.60    4.80
  -1   3  -7   29.50    3.40
   1   3   7   45.30    5.10
   1  -3   9   99.99    7.00
  -1   3   9   98.09    8.70
  -1   3   9  111.89    7.50
   1   3  -9  134.49    8.30
   1  -3   9  101.99    9.00
   1   3  -9  128.09    9.40
  -1  -3  -9  120.49    9.60
   1   3   9   99.89    6.40
  -1  -3   9  104.49    8.80
  -1  -3   9   98.79    7.50
  -1   3  -9  123.59    7.30
   1  -3  -9  120.69    9.50
  -1   3  -9  123.49    9.30
   1   3   9   83.29    8.60
  -1   3  11   17.00    4.30
   1   3 -11   23.60    4.90
  -1   3  11   27.90    3.30
   1  -3  11   28.70    5.50
   1  -3  11   23.70    2.90
  -1  -3 -11   29.30    5.80
  -1  -3  11   19.70    4.80
   1  -3 -11   14.30    4.40
  -1   3 -11   25.00    5.10
  -1  -3  11   21.60    3.20
   1   3  11   25.20    5.30
   1  -3  13   45.70    7.20
  -1   3  13   56.59    7.10
  -1  -3 -13   55.09    7.90
   1   3 -13   55.69    7.40
   1  -3 -13   69.29    8.40
  -1   3 -13   63.39    8.00
  -1  -3  13   57.99    7.40
   1   3  13   50.89    7.10
  -1   3  15  123.49   12.20
  -1  -3 -15  155.48   14.10
   1   3 -15  164.78   13.90
   1  -3  15  134.59   13.10
  -1   3 -15  130.39   12.90
  -1  -3  15  139.89   12.70
   1   3  15  132.19   12.80
   1  -3 -15  140.59   13.30
   1   3 -17   70.19   10.10
   1  -3  17   61.39    9.30
  -1   3  17   70.69    9.30
  -1  -3 -17   76.79   10.20
   1   3  17   74.09    9.70
  -1  -3  17   82.79   10.20
   1  -3 -17   57.19    9.20
  -1   3 -17   56.89    8.90
  -1   3  19    0.80    3.30
   1  -3  19    8.10    4.80
   1   3 -19   -1.90    3.20
  -1  -3 -19    0.50    4.00
  -1  -3  19    5.10    4.20
   1   3  19   -2.00    3.10
  -1   3 -19    2.40    4.20
   1  -3 -19    6.40    5.10
  -1  -3 -21    5.30    4.70
   1  -3  21    7.10    5.20
  -1   3  21    5.90    4.40
   1   3 -21    6.40    4.80
   1   3  21    6.00    4.80
  -1   3 -21    5.90    4.70
   1  -3 -21    6.20    4.80
  -1  -3  21    8.70    4.50
  -3   3   1 1045.90   58.59
  -3  -3  -1 1196.58   58.19
   3   3  -1 1178.78   58.39
   3   3  -1 1165.48   58.69
   3  -3   1 1100.29   58.29
   3   3   1 1099.19   58.49
   3  -3  -1 1156.38   57.59
  -3  -3   1 1080.29   57.69
   3  -3  -1 1168.68   58.49
  -3   3  -1 1137.29   58.49
  -3  -3   1 1112.89   58.49
   3   3  -3  136.09    8.80
  -3   3   3  103.59    8.50
   3  -3   3  118.19    8.50
  -3  -3  -3  147.39    7.50
   3  -3   3  113.69    8.40
  -3   3   3  123.69    7.70
   3   3  -3  146.09    8.80
  -3  -3  -3  147.59    8.90
   3   3   3  121.59    7.50
  -3   3  -3  147.49    8.70
  -3  -3   3  121.59    8.60
  -3  -3   3  107.39    7.60
   3   3   3  116.59    8.50
   3  -3  -3  149.09    9.00
  -3   3  -3  151.78    8.30
  -3  -3  -5  132.79    9.20
  -3   3   5  116.19    8.00
   3  -3   5  120.29    9.00
   3   3  -5  131.09    8.90
   3   3  -5  122.99    8.90
  -3  -3   5  109.89    7.90
   3  -3  -5  126.59    9.00
   3   3   5  118.09    8.90
  -3  -3   5  118.69    8.50
  -3   3  -5  126.59    7.60
  -3   3  -5  129.99    8.80
   3  -3   7  186.18   13.60
  -3  -3  -7  219.28   13.90
  -3   3   7  191.48   12.70
   3   3  -7  204.58   13.60
   3  -3  -7  215.98   14.10
   3   3   7  209.98   13.90
  -3  -3   7  176.48   12.60
  -3   3  -7  224.98   13.70
  -3   3  -7  211.38   11.70
  -3   3   9   13.90    3.60
   3  -3   9   12.90    3.70
  -3  -3  -9   14.80    3.90
   3   3  -9   26.50    5.00
  -3   3   9   14.30    3.20
   3   3   9   12.90    3.80
  -3   3  -9   18.50    4.00
  -3  -3   9   18.20    3.80
  -3   3  -9   20.20    2.30
   3  -3  -9   19.50    4.40
  -3   3  11   19.30    3.80
   3   3 -11   28.40    5.80
  -3  -3 -11   19.30    5.00
   3  -3  11   20.50    4.90
  -3   3  11   23.20    4.90
  -3  -3  11   32.00    4.90
  -3   3 -11   17.50    4.80
  -3  -3  11   22.40    3.80
   3  -3 -11   21.90    5.10
   3   3  11   21.10    5.10
  -3   3  13   16.10    3.40
   3  -3  13   11.70    4.40
   3   3 -13    7.60    3.80
  -3   3  13   13.60    4.00
  -3  -3 -13    4.00    3.40
  -3   3 -13    6.20    3.80
   3  -3 -13    5.90    3.40
  -3  -3  13   16.20    4.30
  -3  -3  13   14.50    3.50
   3   3  13    1.10    2.90
   3   3 -15   64.09    9.00
  -3   3  15   60.89    8.10
   3  -3  15   62.79    8.60
  -3  -3 -15   51.49    8.30
  -3  -3  15   55.89    7.70
   3  -3 -15   56.29    8.80
   3   3  15   53.39    8.20
  -3   3 -15   51.59    8.30
  -3   3  17    4.40    3.50
  -3  -3 -17    4.20    4.40
   3   3 -17    4.70    4.50
   3  -3  17    1.60    3.80
  -3   3 -17    3.70    3.90
   3  -3 -17    3.20    4.20
   3   3  17    2.70    4.00
  -3  -3  17   -0.80    2.60
   3  -3  19    0.00    3.60
  -3   3  19    4.60    3.50
   3   3 -19   -2.10    3.20
  -3  -3 -19    4.30    4.40
  -3   3 -19    5.30    4.60
  -3  -3  19    6.80    4.20
   3  -3 -19    4.90    5.10
   3   3  19    0.80    3.20
  -3  -3 -21   10.90    5.50
   3   3 -21   14.50    6.30
   3  -3  21   14.30    6.70
  -3   3 -21    7.60    5.80
   3   3  21    5.30    5.10
   3  -3 -21   12.70    5.90
   5   3  -1  956.80   48.80
   5  -3   1  860.31   48.60
  -5   3   1  900.51   49.00
  -5  -3  -1  985.80   48.50
   5  -3   1  877.31   47.80
   5   3  -1  993.40   47.50
  -5  -3   1  908.91   48.80
  -5   3  -1  881.71   48.60
  -5  -3   1  884.21   47.30
   5   3   1  865.61   48.70
   5   3   1  902.71   48.00
   5  -3  -1  974.00   47.10
   5  -3  -1  980.60   48.90
   5  -3   3  602.74   34.50
   5  -3   3  608.64   34.80
  -5  -3  -3  670.03   34.00
   5   3  -3  677.93   35.10
  -5   3   3  591.54   35.00
  -5   3   3  655.93   33.10
  -5  -3  -3  689.13   35.30
  -5  -3   3  602.24   33.20
  -5  -3   3  606.64   35.00
  -5   3  -3  629.24   34.90
  -5   3  -3  669.13   34.60
   5  -3  -3  707.43   35.40
   5  -3  -3  662.73   33.00
   5   3   3  644.24   34.80
   5   3   3  625.24   35.10
  -5  -3  -5   67.49    6.10
  -5   3   5   44.10    4.10
   5   3  -5   65.99    5.90
   5  -3   5   48.50    5.40
  -5   3   5   53.49    5.70
  -5   3  -5   69.19    4.90
  -5   3  -5   76.49    6.20
  -5  -3   5   42.70    5.40
   5  -3  -5   78.59    6.50
  -5  -3   5   45.40    4.10
   5   3   5   43.40    5.60
  -5  -3  -7  296.77   19.40
   5   3  -7  303.37   19.30
  -5   3   7  303.27   18.90
  -5  -3  -7  327.97   16.20
   5  -3   7  323.97   19.70
  -5   3   7  300.57   17.80
   5   3   7  289.07   19.30
  -5   3  -7  320.77   19.40
  -5   3  -7  319.97   17.30
  -5  -3   7  298.67   18.90
   5  -3  -7  291.37   19.40
  -5  -3   7  305.97   17.90
   5  -3   9  204.38   15.00
   5   3  -9  220.98   15.10
  -5   3   9  170.98   13.00
  -5  -3   9  219.88   13.60
   5   3   9  220.98   15.30
   5  -3  -9  194.98   14.90
  -5   3  -9  209.78   11.90
  -5  -3   9  221.58   14.30
  -5  -3 -11    6.00    3.30
   5   3 -11    3.30    2.70
   5  -3  11    1.70    2.80
  -5   3  11    1.50    2.20
  -5  -3  11    0.00    1.90
  -5   3 -11    3.70    2.60
   5   3  11    3.90    2.90
   5  -3 -11   -2.70    1.60
  -5   3  13   14.70    3.90
   5  -3  13   17.80    5.40
  -5   3  13   14.00    4.00
   5   3 -13    6.00    3.90
  -5  -3 -13   21.50    5.70
  -5  -3  13   12.10    3.80
   5  -3 -13    8.60    3.70
   5   3  13   14.40    4.70
  -5   3 -13   10.00    4.30
  -5  -3 -15   31.20    7.30
  -5   3  15   42.40    6.40
   5  -3  15   44.20    8.50
   5   3 -15   33.70    7.60
   5  -3 -15   37.30    8.40
  -5   3 -15   30.20    7.20
   5   3  15   36.30    7.90
  -5  -3  15   36.10    6.00
  -5  -3 -17   16.70    5.80
   5  -3  17    7.30    4.70
   5   3 -17    5.40    4.50
   5  -3 -17    5.40    4.30
  -5   3 -17    4.00    4.00
   5   3  17   10.40    5.20
  -5  -3 -19    9.60    5.80
   5   3 -19   15.20    6.70
   5  -3  19   20.50    6.90
  -5   3 -19   16.70    6.50
   5  -3 -19   17.30    6.90
   5   3  19   21.00    6.90
  -5  -3 -21    4.50    5.00
   5   3 -21    3.80    5.40
   5  -3  21    0.60    3.90
   5  -3 -21    2.70    5.10
  -5   3 -21    3.30    4.10
   5   3  21   -4.50    3.50
   7   3  -1  449.95   23.40
   7   3  -1  425.56   25.30
  -7   3   1  430.46   25.60
   7  -3   1  440.56   23.90
   7  -3   1  432.56   25.30
  -7  -3  -1  430.16   24.90
   7  -3  -1  438.26   23.00
   7  -3  -1  426.66   25.30
  -7  -3   1  444.76   25.40
  -7   3  -1  421.36   25.20
   7   3   1  456.85   24.20
  -7  -3   1  452.95   23.30
   7   3   1  444.66   25.50
   7  -3   3  452.65   25.40
   7   3  -3  437.66   25.30
  -7   3   3  434.36   25.50
  -7  -3  -3  418.76   24.20
  -7  -3  -3  405.36   25.10
  -7  -3   3  452.15   22.50
  -7  -3   3  426.96   25.30
   7   3   3  459.45   25.60
   7  -3  -3  411.76   25.20
  -7   3  -3  413.06   24.60
   7  -3   5  242.58   15.50
  -7   3   5  242.98   12.50
  -7  -3  -5  227.98   13.50
  -7   3   5  240.08   15.50
  -7  -3  -5  234.88   15.40
   7  -3   5  219.18   14.80
   7   3  -5  214.78   15.20
   7   3   5  226.18   15.00
   7  -3  -5  228.58   15.50
  -7   3  -5  223.88   15.20
  -7  -3   5  232.08   12.70
   7   3   5  218.18   15.40
  -7  -3   5  223.48   15.40
   7  -3  -5  231.78   12.40
  -7   3  -5  204.08   13.90
  -7   3   7  302.27   16.90
  -7  -3  -7  295.17   19.40
  -7   3   7  307.17   19.30
   7  -3   7  301.87   19.30
   7   3  -7  291.47   19.20
  -7  -3  -7  302.77   16.60
   7   3   7  320.17   19.60
  -7   3  -7  282.27   19.00
  -7   3  -7  301.67   17.30
   7  -3  -7  280.87   19.30
  -7  -3   7  273.07   18.80
  -7  -3   7  299.97   16.90
  -7   3   9   37.90    4.10
  -7  -3  -9   37.40    6.10
   7  -3   9   41.20    6.10
   7   3  -9   39.50    6.10
  -7   3   9   34.80    5.40
   7  -3  -9   28.20    5.90
  -7  -3   9   24.40    5.00
  -7  -3   9   34.60    4.00
   7   3   9   39.70    5.90
  -7   3  -9   37.30    6.70
  -7   3  11   34.90    5.60
   7   3 -11   51.19    7.10
  -7   3  11   35.10    4.80
  -7  -3 -11   39.00    7.30
   7  -3  11   37.20    7.20
   7  -3 -11   34.40    6.70
  -7  -3  11   60.29    5.80
  -7   3 -11   51.59    7.20
   7   3  11   30.90    6.60
  -7  -3  11   41.40    6.00
   7  -3  13   10.40    4.50
   7   3 -13    5.50    3.60
  -7  -3 -13   -1.30    2.50
   7   3  13   10.40    4.50
   7  -3 -13   11.40    4.50
  -7   3 -13    2.80    3.30
  -7  -3  13    5.30    3.10
  -7  -3 -15   52.89    8.50
   7   3 -15   52.49    9.60
   7  -3  15   47.20    8.00
   7   3  15   55.19    8.40
  -7   3 -15   54.09    8.40
   7  -3 -15   44.50    8.90
   7   3 -17    6.50    5.40
  -7  -3 -17    5.00    4.00
   7  -3  17    5.00    4.70
  -7   3 -17   -0.70    4.00
   7   3  17    9.50    4.90
   7  -3 -17    8.00    5.50
  -7  -3 -19   18.00    6.70
   7   3 -19   16.00    6.70
   7  -3  19   23.40    7.40
   7  -3 -19   11.50    6.10
  -7   3 -19   15.20    6.10
   7   3  19   21.20    7.30
  -9   3   1  331.27   21.00
  -9  -3  -1  326.57   20.20
   9   3  -1  318.57   17.90
   9  -3   1  326.27   20.70
   9  -3   1  319.97   18.60
   9   3  -1  330.67   20.80
   9  -3  -1  352.86   17.70
   9   3   1  328.77   18.90
   9   3   1  335.27   20.90
  -9  -3   1  328.17   20.60
  -9   3  -1  350.96   20.70
  -9  -3   1  316.07   17.80
   9  -3  -1  314.77   20.50
  -9  -3  -3  342.67   21.60
   9  -3   3  399.66   23.20
  -9   3   3  395.06   23.30
   9   3  -3  333.57   22.50
   9  -3   3  388.16   21.60
   9   3   3  376.66   21.70
   9   3   3  380.16   23.10
  -9   3  -3  344.47   22.00
  -9  -3   3  369.86   22.90
   9  -3  -3  357.56   22.80
  -9   3   5  154.38   12.30
  -9  -3  -5  154.38   12.40
   9  -3   5  178.08   11.90
  -9  -3  -5  123.79   10.30
   9   3  -5  154.58   12.30
   9  -3   5  185.28   12.90
   9   3   5  176.28   12.90
  -9   3  -5  150.58   11.10
   9   3   5  181.38   12.10
   9  -3  -5  152.78   12.40
  -9  -3   5  167.48   12.60
  -9   3  -5  150.58   12.00
  -9  -3  -7    3.80    1.70
   9   3  -7    2.00    2.40
  -9  -3  -7    1.40    2.30
  -9   3   7    5.40    3.00
   9  -3   7    4.20    2.90
  -9   3  -7    1.30    2.30
   9   3   7    6.30    3.30
  -9  -3   7    6.70    3.20
   9  -3  -7   -2.50    2.00
  -9   3  -7    2.80    1.90
   9  -3   9   83.79    9.20
   9   3  -9  107.79   10.10
  -9  -3  -9  103.79   10.00
  -9   3   9   92.79    9.40
  -9   3  -9   99.29    9.70
   9  -3  -9   92.19    9.90
   9   3   9  108.69   10.00
  -9  -3   9   88.19    9.50
   9  -3  11   17.30    5.20
  -9  -3 -11   20.30    5.50
  -9   3  11   18.30    5.00
   9   3 -11   32.80    6.90
  -9  -3  11   20.40    5.50
  -9   3 -11   20.50    5.40
   9   3  11   17.90    5.40
   9  -3 -11   24.50    6.00
  -9  -3 -13   43.40    8.80
  -9   3  13   67.79    8.10
   9   3 -13   38.70    8.00
   9  -3  13   64.39    8.80
   9   3  13   49.50    8.00
  -9   3 -13   47.80    7.60
  -9  -3  13   47.80    7.30
   9  -3 -13   49.70    8.20
   9   3 -15   16.70    6.20
  -9   3  15   14.90    5.30
   9  -3  15    9.80    5.00
  -9  -3 -15    4.30    4.10
  -9  -3  15    6.00    3.50
   9  -3 -15   12.30    5.30
  -9   3 -15   17.60    5.90
   9   3  15    6.90    4.80
  -9  -3 -17   36.00    8.40
   9  -3  17   47.40    9.90
   9   3 -17   63.89   11.10
  -9   3 -17   30.00    7.90
   9  -3 -17   33.10    8.50
   9   3  17   42.70    9.30
   9   3 -19    1.20    4.80
  -9  -3 -19    0.80    3.70
   9  -3  19    3.40    4.00
  -9   3 -19    6.30    4.20
   9  -3 -19   -0.90    4.60
   9   3  19    4.90    4.70
  11  -3   1  196.88   12.30
  11   3  -1  188.38   11.40
  11  -3   1  198.18   14.90
  11   3  -1  221.88   15.40
 -11  -3  -1  219.38   14.70
 -11   3   1  195.28   14.90
 -11   3  -1  212.18   14.90
  11   3   1  201.88   14.90
  11  -3  -1  181.68   14.40
 -11  -3   1  187.78   14.60
  11   3   1  192.78   12.40
  11  -3   3  175.38   11.50
  11   3  -3  152.58   12.70
 -11   3   3  158.18   13.20
 -11  -3  -3  149.99   11.90
  11  -3   3  157.78   12.90
  11   3   3  154.08   11.40
 -11   3  -3  172.38   12.60
 -11  -3   3  165.68   13.10
  11  -3  -3  170.88   13.20
  11   3   3  170.08   13.20
 -11  -3  -5    2.80    2.00
  11  -3   5    1.40    3.10
  11   3  -5   -0.20    2.20
 -11  -3  -5    6.70    3.20
 -11   3   5    5.70    3.20
  11  -3  -5    1.00    2.70
 -11   3  -5    5.40    3.50
  11   3   5   -0.50    2.20
 -11   3  -5    4.80    2.70
 -11  -3   5    5.50    3.20
  11  -3   7   60.89    8.10
 -11   3   7   59.39    7.80
 -11  -3  -7   54.49    7.50
  11   3  -7   70.79    8.20
  11  -3   7   66.89    7.50
 -11  -3   7   85.99    8.90
  11   3   7   57.69    7.10
 -11   3  -7   71.19    6.90
 -11   3  -7   60.19    7.90
  11  -3  -7   60.09    8.20
  11   3   7   62.69    8.00
  11   3  -9   -0.10    2.50
  11  -3   9   -0.90    2.30
 -11  -3  -9    1.10    2.70
 -11   3   9   -3.40    2.20
 -11  -3   9    1.90    3.30
  11  -3  -9   -2.50    2.40
  11   3   9    3.30    3.30
 -11   3  -9    0.00    2.70
  11  -3  11   47.30    7.60
 -11  -3 -11   72.29    9.30
 -11   3  11   72.69    9.00
  11   3 -11   57.99    8.60
  11   3  11   52.19    8.30
 -11   3 -11   66.59    8.50
 -11  -3  11   49.60    7.60
  11  -3 -11   53.49    8.20
 -11  -3 -13   34.80    7.40
  11   3 -13   42.00    8.40
 -11   3  13   25.40    6.60
  11  -3  13   40.40    8.30
  11   3  13   21.00    6.30
 -11  -3  13   32.20    7.00
 -11   3 -13   24.90    6.80
  11  -3 -13   18.70    6.50
  11  -3  15   29.40    7.50
  11   3 -15   27.60    7.90
 -11   3  15   38.70    8.30
 -11  -3 -15   29.10    7.50
 -11  -3  15   41.90    8.50
  11  -3 -15   28.40    7.60
  11   3  15   26.90    7.60
 -11   3 -15   39.30    8.60
 -11  -3 -17    0.10    4.50
  11  -3  17    2.10    3.70
  11   3 -17   -2.70    3.90
 -11  -3  17    5.10    6.70
  11   3  17    3.80    4.90
  11  -3 -17    6.40    5.60
 -11   3 -17   -1.30    3.80
  13  -3   1  144.29   13.10
 -13  -3  -1  165.68   12.90
 -13   3   1  149.09   13.00
  13   3  -1  136.79   12.60
  13  -3  -1  158.98   13.40
 -13  -3   1  153.58   12.90
 -13   3  -1  141.49   12.60
  13   3   1  138.49   13.00
  13   3  -3   47.90    8.30
  13  -3   3   38.40    4.90
 -13  -3  -3   46.10    6.30
  13  -3   3   53.09    7.30
 -13   3   3   48.30    7.60
 -13  -3   3   46.60    7.20
 -13   3  -3   52.09    6.80
  13  -3  -3   40.90    6.70
  13   3   3   41.90    5.30
  13   3   3   38.50    7.50
  13   3  -5  169.18   14.90
  13  -3   5  171.88   13.20
 -13  -3  -5  180.78   14.90
  13  -3   5  176.88   14.80
 -13  -3  -5  198.58   13.90
 -13   3   5  176.98   15.10
 -13  -3   5  173.58   15.00
 -13   3  -5  176.88   13.80
  13  -3  -5  210.48   16.00
 -13   3  -5  179.58   14.80
  13   3   5  183.48   13.40
  13   3   5  164.58   14.70
  13  -3   7   48.70    7.70
  13  -3   7   70.89   10.30
 -13  -3  -7   54.99    8.10
  13   3  -7   70.99    8.70
 -13   3   7   58.69    8.30
  13   3   7   49.00    7.00
  13  -3  -7   54.09    8.00
  13   3   7   43.90    7.40
 -13  -3   7   47.10    7.60
 -13   3  -7   62.09    8.20
  13   3  -9    8.40    4.50
 -13   3   9    7.00    4.30
  13  -3   9    7.90    3.80
 -13  -3  -9    2.70    3.90
  13   3   9    8.80    4.20
  13  -3  -9    4.80    3.80
 -13   3  -9    6.60    3.90
 -13  -3   9    7.20    4.10
 -13  -3 -11    2.40    3.60
  13   3 -11    1.70    3.90
  13  -3  11    0.20    3.20
 -13   3  11    0.40    2.90
 -13  -3  11    3.00    3.40
 -13   3 -11    2.50    3.60
  13   3  11   -0.60    3.40
  13  -3 -11    2.70    3.70
 -13   3  13   12.00    5.70
 -13  -3 -13   21.20    6.60
  13  -3  13   28.00    6.90
  13   3 -13   20.70    6.30
 -13  -3  13   30.50    7.40
  13  -3 -13   21.90    7.10
  13   3  13   31.20    7.50
 -13   3 -13   13.70    5.70
 -13   3  15    8.30    4.60
  13  -3  15    9.30    4.80
  13   3 -15    3.00    5.00
 -13  -3 -15   12.70    6.40
  13  -3 -15    8.40    5.30
 -13   3 -15   16.30    6.00
  13   3  15   14.70    5.70
 -13  -3  15   22.80    6.80
  13  -3  17   27.10    7.70
 -13  -3 -17   37.00    9.40
 -13   3  17   22.60    6.80
  13   3 -17   15.40    7.30
 -13   3 -17   15.10    6.40
 -13  -3  17   15.20    5.70
  13  -3 -17   28.40    7.90
  13   3  17   31.60    8.30
  15   3  -1   19.00    5.80
 -15   3   1   22.80    6.00
  15  -3   1   35.30    7.60
 -15  -3  -1   20.60    5.20
  15  -3  -1   29.20    7.10
 -15  -3   1   26.00    6.40
 -15   3  -1   31.70    7.20
  15   3   1   18.30    6.10
  15   3  -3   81.89    9.80
  15  -3   3   62.09    9.10
 -15  -3  -3   70.19    8.40
 -15   3   3   65.89    9.20
  15  -3  -3   75.79    9.40
 -15  -3   3   59.79    9.10
  15   3   3   70.89    9.20
 -15   3  -3   81.69    9.30
 -15  -3  -5   10.80    4.80
 -15   3   5    1.80    3.80
 -15  -3  -5   10.10    4.00
  15   3  -5   21.60    6.10
  15  -3   5    4.80    4.00
  15  -3  -5    8.70    4.50
  15   3   5    9.70    4.90
 -15  -3   5    2.90    4.10
 -15   3  -5    9.70    4.90
 -15  -3  -7   16.50    6.00
 -15   3   7   33.50    8.00
  15  -3   7   15.30    5.80
  15   3  -7   20.00    6.50
  15  -3  -7   16.00    5.50
 -15  -3   7   25.50    6.90
  15   3   7   23.60    6.80
 -15   3  -7   16.80    5.50
 -15   3   9   22.90    6.80
 -15  -3  -9   25.30    7.10
  15  -3   9   19.20    5.40
  15   3  -9   22.40    6.80
  15  -3  -9   26.80    7.40
  15   3   9   15.70    5.00
 -15   3  -9   22.70    6.80
 -15  -3   9   14.00    6.00
  15   3 -11   25.00    6.80
 -15  -3 -11   22.70    6.70
 -15   3  11    5.60    5.20
  15  -3  11   24.70    6.50
 -15   3 -11   21.70    6.30
  15   3  11   28.80    7.00
 -15  -3  11   25.00    7.30
  15  -3 -11   25.70    7.60
 -15   3  13    5.50    4.90
  15  -3  13    2.70    4.10
  15   3 -13    2.50    4.90
  15   3  13    6.90    5.10
  15  -3 -13    3.10    4.80
 -15  -3  13    9.20    5.20
 -15   3 -13    6.20    4.40
  15  -3  15   41.50    9.10
 -15   3  15   41.30    9.50
 -15  -3 -15   63.39   11.80
  15   3 -15   41.70   10.10
 -15   3 -15   55.39   11.00
 -15  -3  15   32.10    8.40
  15  -3 -15   33.80    8.40
 -17   3   1    7.40    4.70
 -17  -3  -1   18.00    5.90
  17   3  -1   13.90    5.70
  17  -3   1    6.60    4.90
  17   3   1    5.40    3.80
 -17  -3   1   17.90    5.80
  17  -3  -1    8.10    4.90
 -17   3  -1    8.50    4.50
  17   3  -3    2.90    3.70
  17  -3   3    3.40    4.50
 -17   3   3    5.30    4.10
 -17  -3  -3    8.20    4.00
  17   3   3    2.30    3.90
 -17  -3   3    5.90    4.80
 -17   3  -3    6.40    4.30
  17  -3  -3    4.30    4.50
 -17  -3  -5   16.10    5.80
 -17   3   5   38.80    8.60
  17   3  -5   17.60    5.90
  17  -3   5   38.30    8.20
 -17   3  -5   26.90    7.20
 -17  -3   5   21.40    6.50
  17   3   5   10.10    5.50
  17  -3  -5   14.90    6.00
 -17   3  -5   21.50    6.20
  17   3  -7    0.60    3.70
 -17   3   7    3.00    4.40
  17  -3   7    3.10    4.70
 -17  -3  -7   -4.50    3.50
 -17  -3   7   -0.20    4.00
  17  -3  -7   -4.10    3.60
 -17   3  -7   -0.90    3.20
  17   3   7   -2.80    3.10
  17   3  -9   13.70    6.20
 -17   3   9   13.80    6.10
 -17  -3  -9   20.00    6.90
  17  -3   9    4.80    4.30
 -17   3  -9   16.00    6.00
  17  -3  -9   15.90    6.30
 -17  -3   9   35.50    9.00
  17  -3  11    0.20    3.50
 -17  -3 -11    3.60    4.20
 -17   3  11   11.30    6.40
  17   3 -11    7.10    5.00
  17  -3 -11    5.00    4.80
 -17   3 -11   12.30    5.60
 -17  -3  11    5.20    4.70
 -17   3  13   24.80    7.70
  17   3 -13    8.60    5.10
  17  -3  13   19.20    6.60
 -17  -3 -13   12.80    5.80
  17  -3 -13   25.00    8.20
 -17  -3  13   15.30    6.90
 -17   3 -13   18.90    7.10
  17   3  13   27.30    7.30
  19   3  -1    8.30    5.40
 -19  -3  -1    3.90    3.80
  19  -3   1   10.00    5.90
 -19   3   1   11.60    5.80
  19   3   1    0.70    3.90
  19  -3  -1   -2.50    3.00
 -19  -3   1   11.60    6.00
 -19   3  -1    2.60    4.00
  19   3  -3   -0.60    3.80
 -19   3   3    9.90    5.80
 -19  -3  -3    2.40    4.90
 -19  -3  -3    4.20    4.40
  19  -3   3   11.80    5.30
 -19  -3   3    9.20    4.80
 -19   3  -3    6.30    4.90
  19   3   3    9.50    5.50
  19  -3  -3    5.80    4.90
  19   3  -5    3.50    4.30
 -19  -3  -5    6.00    4.80
  19  -3   5    3.40    4.00
 -19   3   5    3.70    4.20
 -19   3  -5   -2.50    3.50
  19  -3  -5   -0.40    3.50
  19   3   5    1.80    3.90
 -19  -3   5    2.10    4.50
  19   3  -7   18.30    6.50
 -19   3   7   28.80    8.10
  19  -3   7    7.30    5.30
 -19  -3  -7   32.40    8.80
  19   3   7   25.50    7.80
 -19   3  -7   24.70    7.40
  19  -3  -7   13.00    6.80
 -19  -3   7   27.50    8.70
 -19  -3  -9    7.20    5.50
  19  -3   9   -2.10    3.50
 -19   3   9    5.40    4.80
  19   3  -9    1.10    4.20
 -19   3  -9   -0.40    4.00
 -19  -3   9    1.90    4.30
  19  -3  -9    4.90    4.60
 -19   3  11    9.10    5.50
 -19  -3 -11    9.40    5.70
  19   3 -11    8.70    5.80
 -19   3 -11   13.20    6.60
  19  -3 -11   22.80    8.00
 -19  -3  11   11.00    6.60
  21  -3   1    3.50    4.50
  21   3  -1    7.70    5.70
 -21   3   1    9.10    6.00
 -21  -3  -1    8.70    5.60
 -21   3  -1   10.90    6.10
  21  -3  -1    6.80    5.20
  21   3   1    2.60    4.10
 -21  -3   1    3.50    4.20
 -21   3   3   -5.30    3.30
  21   3  -3   -0.30    3.90
  21  -3   3    0.90    4.70
 -21  -3  -3   -0.90    5.10
 -21   3  -3   -2.60    3.20
  21  -3  -3   -3.10    4.50
 -21  -3   3   -3.20    3.60
 -21   3  -3   -1.10    3.90
  21   3   3    3.70    4.00
  21  -3   5   -3.50    3.00
 -21  -3  -5    3.00    3.80
  21   3  -5   -1.40    3.60
 -21   3   5    3.70    5.40
  21   3   5   -3.60    3.60
 -21   3  -5    4.30    5.10
 -21  -3   5    3.50    5.00
  21  -3  -5    1.60    3.80
   0  -4   0 2733.03  138.39
   0   4   0 2701.03  138.49
   0  -4  -2   -3.10    0.90
   0  -4   2   -1.90    1.20
   0   4   2   -3.20    1.20
   0   4  -2   -2.60    1.20
   0   4  -2   -3.20    0.80
   0   4  -4 1013.50   53.79
   0   4   4 1067.09   53.29
   0   4   4 1025.60   54.19
   0  -4  -4  992.80   54.09
   0  -4   4 1083.59   54.29
   0   4   6   -1.30    1.10
   0  -4   6    1.10    1.90
   0   4  -6   -1.60    1.40
   0   4  -6   -0.30    1.30
   0  -4  -6   -0.70    1.70
   0   4   6    0.30    2.10
   0  -4   8 1015.20   53.49
   0  -4   8 1071.69   55.39
   0   4   8 1038.70   52.99
   0  -4  -8  990.00   55.29
   0   4  -8  990.20   54.89
   0   4   8 1017.90   55.29
   0   4  -8 1034.90   53.69
   0  -4  10   -0.40    1.80
   0   4 -10   -1.00    1.80
   0  -4  10    0.50    1.20
   0  -4 -10   -3.30    1.50
   0   4 -10   -1.30    1.10
   0   4  10    0.10    0.80
   0   4  10    0.60    2.00
   0   4  12  264.77   17.70
   0  -4  12  244.48   14.50
   0  -4  12  249.08   17.40
   0  -4 -12  220.68   17.30
   0   4 -12  214.78   16.80
   0  -4 -14   -0.20    2.80
   0  -4  14   -0.40    2.70
   0   4  14   -2.00    2.30
   0   4 -14    3.30    3.10
   0  -4  16    5.90    4.00
   0   4  16   11.50    4.50
   0   4 -16    1.90    3.10
   0  -4 -16    8.20    4.30
   0   4 -18    0.50    3.80
   0   4  18    3.60    3.90
   0  -4 -18    0.90    3.50
   0  -4  18    0.40    3.60
   0  -4  20   19.20    6.30
   0   4  20   17.80    6.70
   0  -4 -20   10.50    5.80
   0   4 -20    9.20    5.40
   2  -4   0   14.90    2.00
   2   4   0   15.20    2.40
  -2   4   0   14.00    2.40
  -2  -4   0   17.10    2.10
  -2  -4  -2 3947.60  198.68
  -2   4   2 3868.11  198.38
  -2   4   2 3982.40  198.88
   2  -4   2 4002.10  198.48
   2  -4   2 3990.60  198.88
   2   4  -2 3940.91  198.98
   2  -4  -2 3886.21  198.68
   2   4   2 3774.32  198.98
   2   4   2 3908.61  198.18
  -2   4  -2 3914.11  198.68
   2  -4  -2 3912.01  199.28
  -2  -4   2 3924.31  198.38
   2   4  -4   23.50    3.60
  -2  -4  -4   28.90    3.80
   2   4  -4   27.20    3.60
   2  -4   4   24.30    3.70
   2   4   4   33.10    2.30
   2  -4  -4   28.50    3.80
  -2   4  -4   24.50    3.10
   2   4   4   31.20    4.00
  -2  -4   4   25.10    3.50
  -2   4  -4   31.20    3.60
  -2  -4   4   27.20    3.10
  -2  -4  -6  740.63   38.70
   2   4  -6  744.93   38.10
   2   4  -6  731.63   38.40
  -2   4   6  693.03   37.60
  -2   4   6  643.04   37.90
   2  -4   6  656.93   38.40
   2  -4  -6  741.33   38.80
   2   4   6  679.43   38.70
  -2  -4   6  688.13   38.00
  -2   4  -6  726.83   37.20
  -2   4  -6  728.83   38.30
   2  -4   8  248.18   16.70
   2   4  -8  240.68   15.50
  -2   4   8  263.27   15.30
  -2  -4  -8  262.97   16.80
  -2   4   8  278.97   16.40
   2   4  -8  268.07   16.50
  -2   4  -8  264.77   14.70
  -2  -4   8  254.07   16.10
   2   4   8  234.78   16.50
   2  -4  -8  251.37   16.70
  -2   4  -8  246.28   16.20
  -2  -4   8  246.58   15.60
  -2   4  10  109.29    7.80
  -2   4  10  112.89    9.20
   2   4 -10   94.89    8.80
  -2  -4 -10   96.69    9.20
   2  -4  10  108.49    9.60
  -2  -4  10  117.79    9.20
  -2   4 -10   91.69    6.80
   2  -4 -10   95.89    9.10
   2   4  10  104.69    9.40
  -2   4 -10   87.29    8.80
  -2  -4  10  102.89    7.80
  -2   4  12   46.50    6.50
  -2  -4 -12   46.50    6.70
  -2   4  12   49.60    5.00
   2  -4  12   44.40    6.60
   2   4 -12   42.80    6.60
  -2  -4  12   50.29    6.50
  -2   4 -12   57.79    7.20
   2   4  12   63.79    7.40
  -2  -4  12   50.59    5.40
   2  -4 -12   41.80    6.50
   2   4 -14   85.19   10.00
  -2   4  14  108.29   10.60
   2  -4  14  117.69   11.30
  -2  -4 -14  109.89   11.10
  -2   4 -14  103.19   10.70
   2  -4 -14   99.49   11.10
   2   4  14   92.49   10.50
  -2  -4  14  127.39   11.00
   2  -4  16    5.50    3.90
  -2  -4 -16    5.40    4.40
  -2   4  16    6.60    3.40
   2   4 -16   16.90    5.50
   2  -4 -16    5.60    3.90
  -2   4 -16   18.50    6.00
  -2  -4  16   10.40    4.30
   2   4  16    5.30    4.10
  -2   4  18   14.00    5.20
   2   4 -18   17.20    6.10
  -2  -4 -18   17.80    6.50
   2  -4  18   20.50    6.60
  -2  -4  18   20.50    6.00
   2   4  18   10.60    5.30
  -2   4 -18   16.80    6.00
   2  -4 -18   33.00    8.40
  -2  -4 -20    1.70    4.20
   2   4 -20    2.30    4.80
   2  -4  20    0.70    3.50
  -2   4  20    2.30    3.80
   2   4  20    4.50    4.50
   2  -4 -20    1.20    4.80
  -2  -4  20    0.00    3.10
  -2   4 -20    1.20    4.30
  -4   4   0  744.13   40.30
   4  -4   0  753.92   39.30
   4   4   0  763.62   39.60
   4   4   0  749.53   40.20
   4  -4   0  760.42   40.00
  -4  -4   0  747.93   39.40
  -4  -4   0  770.02   40.10
   4   4   0  773.62   40.10
  -4   4   2 1719.23   88.09
   4   4  -2 1660.63   87.59
  -4  -4  -2 1744.13   87.19
  -4  -4  -2 1708.83   87.79
   4   4  -2 1634.14   87.99
   4  -4   2 1649.04   87.59
   4   4   2 1705.13   87.59
  -4  -4   2 1699.93   86.69
  -4   4  -2 1697.33   87.69
  -4  -4   2 1674.53   87.89
   4  -4  -2 1830.32   87.99
   4   4   2 1693.73   87.79
   4   4   2 1675.93   87.39
   4  -4  -2 1715.43   86.49
   4   4  -4   10.70    3.00
   4  -4   4   16.40    3.40
   4   4  -4   12.30    3.20
  -4   4   4   14.90    2.30
  -4  -4  -4   10.50    2.80
  -4  -4  -4   10.10    1.80
  -4   4   4   16.40    3.40
  -4  -4   4   14.50    3.10
  -4   4  -4    6.70    2.60
  -4   4  -4   12.50    2.60
   4   4   4    9.40    2.90
   4  -4  -4   13.10    3.30
  -4  -4   4   13.40    2.30
  -4  -4  -6   16.50    3.60
   4  -4   6    9.90    3.10
   4   4  -6   17.20    3.40
  -4   4   6   12.10    3.20
  -4  -4  -6   16.20    1.50
  -4   4   6   13.50    2.60
   4  -4  -6   10.50    3.10
  -4  -4   6   11.70    3.10
  -4   4  -6   15.60    2.60
  -4  -4   6   14.20    2.80
   4   4   6   19.30    3.90
  -4   4  -6   11.60    3.00
   4   4  -8   46.70    6.10
  -4  -4  -8   49.00    6.10
  -4   4   8   58.89    5.60
   4  -4   8   60.89    6.70
   4  -4  -8   53.49    6.40
   4   4   8   53.39    6.40
  -4  -4   8   69.99    5.90
  -4   4  -8   44.00    5.90
  -4  -4   8   73.89    6.20
  -4   4  -8   55.49    4.60
  -4  -4 -10  179.98   13.40
   4  -4  10  161.28   13.10
   4   4 -10  160.28   12.80
  -4   4  10  173.68   12.10
  -4   4  10  168.68   12.20
  -4   4 -10  185.88   11.40
  -4   4 -10  181.18   13.20
  -4  -4  10  166.18   12.00
   4   4  10  153.78   13.00
   4  -4 -10  159.28   13.20
  -4  -4 -12   46.00    6.90
   4   4 -12   40.40    7.40
  -4   4  12   46.10    6.10
   4  -4  12   40.50    6.50
  -4   4  12   52.69    5.80
  -4  -4  12   55.99    6.00
   4  -4 -12   43.20    7.80
   4   4  12   43.60    6.80
  -4  -4  12   57.09    6.50
  -4   4 -12   35.40    5.90
  -4   4  14   35.90    5.90
   4  -4  14   28.10    6.50
   4   4 -14   22.30    6.30
  -4  -4 -14   30.90    6.70
  -4   4 -14   20.30    5.70
  -4  -4  14   28.30    4.80
   4  -4 -14   21.10    6.40
   4   4  14   23.90    6.10
  -4  -4  14   35.20    5.90
   4  -4  16   23.60    6.80
  -4  -4 -16   36.00    7.70
   4   4 -16   17.30    6.10
  -4   4  16   34.80    7.10
   4  -4 -16   27.60    7.20
  -4  -4  16   32.60    6.80
  -4   4 -16   32.10    7.70
   4   4  16   35.20    8.00
   4  -4  18   16.70    6.10
  -4  -4 -18    5.90    5.00
   4   4 -18   10.90    5.30
   4  -4 -18    6.60    5.30
   4   4  18    5.90    4.50
  -4   4 -18    9.30    5.20
  -4  -4 -20    4.20    4.40
   4  -4  20    1.10    3.60
   4   4 -20   -1.50    4.80
   4   4  20   -0.30    3.50
  -4   4 -20    0.00    4.00
   4  -4 -20    0.80    4.10
  -6   4   0  430.96   24.70
   6   4   0  447.56   23.30
   6  -4   0  423.46   22.90
   6  -4   0  426.06   24.30
  -6  -4   0  420.56   24.20
   6   4   0  418.66   24.30
  -6   4   2  371.76   22.40
   6  -4   2  346.77   21.90
  -6  -4  -2  382.86   21.50
   6   4  -2  376.96   22.10
   6   4   2  392.26   22.40
  -6   4  -2  402.36   22.10
   6  -4  -2  377.06   20.00
  -6  -4   2  377.26   22.20
   6  -4  -2  395.96   22.30
  -6  -4   2  393.66   20.40
  -6   4   4   59.19    4.20
  -6   4   4   59.39    6.50
  -6  -4  -4   69.49    6.60
   6  -4   4   47.00    5.60
  -6  -4  -4   61.79    5.00
   6  -4   4   55.69    5.80
   6   4  -4   64.99    6.10
   6  -4  -4   66.19    4.10
   6   4   4   57.99    5.90
   6  -4  -4   65.89    6.50
  -6  -4   4   56.69    4.40
  -6   4  -4   70.39    5.80
  -6   4  -4   74.59    6.30
   6   4   4   65.09    6.60
   6   4  -6  303.87   19.70
  -6   4   6  319.57   19.90
   6  -4   6  320.17   19.90
  -6   4   6  317.47   17.90
  -6  -4  -6  328.87   17.60
  -6  -4  -6  376.66   20.70
  -6   4  -6  323.97   19.80
  -6  -4   6  324.67   19.90
  -6  -4   6  311.17   18.00
  -6   4  -6  298.67   18.30
   6   4   6  317.27   20.00
   6  -4   8  105.39    9.60
   6   4  -8  118.09   10.00
  -6   4   8  116.19    8.30
  -6   4   8  101.69    9.30
  -6  -4   8  108.79    9.30
  -6   4  -8  125.59   10.10
  -6   4  -8  131.39    8.10
   6   4   8  108.69    9.90
   6  -4  -8  115.89   10.20
   6   4 -10  126.89   11.00
   6  -4  10  115.09   10.80
  -6  -4 -10  133.09   11.30
  -6   4  10  119.89    9.20
  -6   4  10  133.89   10.50
  -6  -4  10  125.69   10.40
  -6  -4  10  117.99    9.30
   6   4  10  121.59   11.10
   6  -4 -10  122.29   11.10
  -6   4 -10  128.39   11.10
  -6   4  12   13.70    3.70
  -6  -4 -12   23.80    6.10
   6   4 -12   24.70    5.80
   6  -4  12    9.00    4.20
  -6  -4  12   20.00    4.30
   6  -4 -12   11.10    4.40
  -6   4 -12   20.30    5.20
   6   4  12   10.90    4.80
  -6  -4  12   14.00    3.80
   6  -4  14   97.19   10.70
  -6  -4 -14   70.69    9.30
  -6   4  14  110.89    9.40
   6   4 -14   84.89   10.20
  -6   4 -14   75.79    9.50
   6  -4 -14   59.49    9.10
   6   4  14   72.59    9.70
  -6  -4  14   86.89    8.60
  -6  -4 -16    4.40    4.00
   6   4 -16    2.10    3.90
   6  -4  16    4.00    4.00
   6   4  16   10.20    5.30
   6  -4 -16    5.50    4.30
  -6   4 -16    6.40    4.20
  -6  -4 -18   -2.00    3.70
   6   4 -18    1.20    3.70
   6  -4  18    5.50    4.70
  -6   4 -18    8.60    5.00
   6   4  18    4.50    4.70
   6  -4 -18   -1.60    4.20
  -6  -4 -20   -0.20    4.50
   6   4 -20    2.90    4.30
   6  -4  20    5.30    4.60
   6   4  20   -2.10    3.40
  -6   4 -20    1.60    3.90
   6  -4 -20   -4.00    4.00
  -8   4   0   54.19    6.30
  -8  -4   0   46.10    5.40
   8   4   0   58.69    4.60
   8   4   0   50.39    6.10
   8  -4   0   52.19    5.90
   8  -4   0   49.30    4.10
   8   4  -2   43.30    5.40
  -8   4   2   41.10    5.90
   8  -4   2   37.00    4.30
   8  -4   2   36.30    5.50
  -8  -4  -2   49.70    5.20
  -8   4  -2   43.00    5.40
   8  -4  -2   57.89    6.00
  -8  -4   2   35.60    5.20
   8   4   2   43.80    5.90
   8   4   2   43.10    4.60
   8  -4  -2   46.10    3.00
  -8  -4   2   47.90    3.50
   8   4  -4  906.91   49.30
  -8   4   4  916.91   49.80
   8  -4   4  887.01   49.20
  -8  -4  -4  925.31   48.00
  -8  -4  -4  867.51   49.20
   8  -4  -4  945.71   49.60
   8   4   4  864.71   48.60
   8   4   4  878.91   49.30
  -8  -4   4  866.31   46.10
  -8  -4   4  916.11   49.60
  -8   4  -4  917.71   49.30
  -8   4  -4  880.31   48.40
   8  -4   6   22.20    4.60
  -8   4   6   21.30    4.70
  -8  -4  -6   26.70    5.30
  -8  -4  -6   21.10    3.00
   8   4  -6   15.60    4.00
   8  -4   6   15.00    4.10
  -8   4  -6   16.00    3.90
   8  -4  -6   24.30    5.10
  -8  -4   6   18.40    2.40
   8   4   6   16.20    4.20
  -8  -4   6   23.20    4.50
   8  -4  -6   22.40    2.10
  -8   4  -6   19.40    3.60
  -8   4   8  213.58   13.60
  -8  -4  -8  217.38   15.70
  -8   4   8  232.58   15.80
   8   4  -8  216.68   15.50
   8  -4   8  209.68   15.30
  -8   4  -8  211.68   13.30
   8  -4  -8  206.88   15.60
   8   4   8  219.88   15.80
  -8   4  -8  221.18   15.50
  -8  -4   8  206.88   15.20
  -8  -4   8  192.58   12.70
  -8  -4 -10   14.50    4.40
   8  -4  10    8.00    3.60
   8   4 -10    9.70    4.00
  -8   4  10    9.80    3.60
  -8   4 -10    6.00    3.60
   8  -4 -10   13.50    4.30
  -8  -4  10   21.30    5.00
   8   4  10    9.70    4.20
   8  -4  12   96.19   10.60
  -8  -4 -12   80.19    9.80
  -8   4  12   88.69    9.40
   8   4 -12   86.09    9.80
  -8  -4  12  102.19    9.70
   8   4  12   84.29   10.10
   8  -4 -12  101.99   10.60
  -8   4 -12   74.79    9.50
  -8  -4 -14    4.00    3.80
   8   4 -14    4.20    3.60
   8  -4  14   -2.10    2.60
   8  -4 -14    0.40    3.30
  -8  -4  14   -0.40    2.20
  -8   4 -14   -4.10    2.20
   8   4  14   -0.50    2.70
   8   4 -16   12.70    6.10
  -8  -4 -16   14.50    5.60
   8  -4  16    9.90    4.80
   8   4  16   11.70    5.30
  -8   4 -16   12.80    5.20
   8  -4 -16   16.30    5.90
   8   4 -18    4.40    5.00
  -8  -4 -18    3.00    4.60
   8  -4  18   -0.20    3.00
  -8   4 -18   -2.00    2.70
   8   4  18   -1.50    3.10
   8   4 -20    9.40    5.40
  -8  -4 -20    6.20    5.00
   8  -4  20    8.00    4.80
   8   4  20    4.90    5.80
  -8   4 -20   15.90    6.20
   8  -4 -20    5.60    5.10
 -10  -4   0  166.68   12.60
  10   4   0  165.28   13.00
  10  -4   0  171.88   10.30
  10  -4   0  168.88   13.00
  10   4   0  173.88   10.60
 -10   4   0  165.68   12.90
  10   4  -2  369.16   22.90
  10  -4   2  365.36   22.90
  10  -4   2  359.56   20.90
 -10   4   2  346.97   23.10
 -10  -4  -2  399.86   22.60
 -10   4  -2  368.86   22.60
  10   4   2  343.37   22.80
  10  -4  -2  385.26   23.10
 -10  -4   2  336.57   22.60
  10   4   2  348.47   21.10
  10  -4   4  109.99   10.20
 -10   4   4  101.99   10.20
 -10  -4  -4   98.99    9.70
  10   4  -4  120.19   10.40
 -10  -4  -4  116.19    8.90
 -10   4  -4  114.69    9.40
  10  -4  -4   97.89    9.90
 -10   4  -4  121.19   10.30
  10   4   4  131.29   10.60
 -10  -4   4  118.29   10.20
  10  -4   6   58.09    6.30
 -10  -4  -6   51.29    6.70
  10  -4   6   57.29    7.00
 -10   4   6   40.20    6.40
 -10  -4  -6   51.79    5.20
  10   4  -6   47.90    6.80
 -10   4  -6   42.40    5.50
  10  -4  -6   48.10    6.90
  10   4   6   64.09    6.90
 -10   4  -6   43.60    6.30
 -10  -4   6   58.79    7.30
  10   4   6   46.40    6.70
  10   4  -8   14.70    4.80
 -10   4   8   18.80    5.10
 -10  -4  -8   23.00    5.70
  10  -4   8   21.20    5.10
 -10   4  -8   25.50    5.70
 -10  -4   8   19.10    5.00
  10   4   8   17.10    4.70
  10  -4  -8   29.40    6.40
 -10   4  -8   15.20    4.40
 -10  -4 -10  156.28   13.30
  10   4 -10  134.79   12.80
 -10   4  10  132.89   12.50
  10  -4  10  144.99   13.00
  10  -4 -10  149.39   13.50
 -10  -4  10  144.59   12.80
 -10   4 -10  154.78   13.20
  10   4  10  133.59   12.60
 -10   4  12   -0.90    2.60
 -10  -4 -12    0.90    3.60
  10  -4  12    1.60    3.00
  10   4 -12    5.10    3.90
 -10  -4  12   -0.10    2.50
 -10   4 -12   -2.00    2.40
  10   4  12   -0.10    3.10
  10  -4 -12   -0.40    3.10
 -10   4  14  117.89   12.10
  10  -4  14  111.99   12.70
  10   4 -14  146.69   13.80
 -10  -4 -14  122.19   13.20
  10   4  14  108.79   12.90
 -10  -4  14  128.69   12.40
 -10   4 -14  104.29   12.30
  10  -4 -14  143.59   14.10
 -10   4  16    3.50    3.20
 -10  -4 -16   -2.10    3.40
  10  -4  16    4.00    4.20
  10   4 -16   -0.40    4.00
  10  -4 -16    5.20    4.90
 -10   4 -16   -3.00    2.90
  10   4  16   -2.70    2.80
 -10  -4  16   -1.40    2.60
  10   4 -18   24.90    7.80
  10  -4  18   23.40    7.10
 -10  -4 -18   17.10    6.60
  10   4  18   30.80    8.60
 -10   4 -18   31.60    8.70
  10  -4 -18   27.40    8.40
  12   4   0   43.70    6.60
  12   4   0   46.60    4.50
  12  -4   0   54.89    7.20
 -12   4   0   52.59    7.00
 -12  -4   0   36.80    6.90
 -12   4   2    7.70    3.70
  12   4  -2    4.30    3.40
 -12  -4  -2    5.20    2.80
  12  -4   2    3.10    3.40
  12  -4   2    3.20    1.80
 -12   4  -2   -1.80    2.00
 -12  -4   2    4.00    2.80
  12  -4  -2    2.10    3.30
  12   4   2    4.70    3.10
  12   4   2    2.10    2.00
 -12  -4  -4   12.40    3.50
 -12  -4  -4   13.20    4.20
  12   4  -4   17.50    5.00
 -12   4   4   11.20    4.60
  12  -4   4   11.40    4.20
  12  -4   4   19.10    4.10
  12  -4  -4    9.30    4.20
  12   4   4   11.60    4.30
  12   4   4   18.70    4.20
 -12   4  -4   10.60    3.60
 -12  -4   4   22.40    5.70
 -12   4  -4    6.70    3.60
 -12   4   6    9.70    4.70
  12   4  -6   10.90    4.30
 -12  -4  -6   20.30    4.20
 -12  -4  -6   12.80    4.50
  12  -4   6    9.90    3.90
  12  -4  -6   16.50    5.20
 -12   4  -6   12.70    4.30
  12   4   6   12.10    4.80
 -12   4  -6   14.70    4.10
 -12  -4   6   14.90    5.00
  12  -4   8   24.40    5.30
 -12   4   8   11.80    4.70
  12   4  -8    8.30    4.20
 -12  -4  -8    9.10    4.10
  12  -4  -8   13.60    4.90
  12   4   8   22.70    5.60
 -12  -4   8   15.50    4.90
 -12   4  -8   17.30    5.30
  12  -4  10    2.00    3.50
 -12   4  10    5.80    3.80
  12   4 -10    4.20    3.40
 -12  -4 -10    3.00    3.50
  12   4  10    3.30    3.10
  12  -4 -10    3.10    3.50
 -12  -4  10   -0.60    3.60
 -12   4 -10    1.30    3.40
 -12   4  12   34.30    7.50
 -12  -4 -12   35.80    7.60
  12   4 -12   58.09    8.70
  12  -4  12   38.60    8.20
 -12   4 -12   47.00    9.00
  12   4  12   42.30    8.40
 -12  -4  12   42.30    8.40
  12  -4 -12   45.50    9.10
  12  -4  14   12.30    6.00
  12   4 -14   18.00    6.40
 -12  -4 -14    9.60    5.60
 -12   4  14   17.50    5.70
  12   4  14   23.60    7.00
 -12  -4  14   26.00    7.00
  12  -4 -14   24.10    7.70
 -12   4 -14   11.20    5.70
  12   4 -16    2.60    4.40
 -12  -4 -16   -2.00    3.70
  12  -4  16    4.10    4.50
  12   4  16    2.60    4.30
  12  -4 -16    2.90    4.00
 -12  -4  16    9.80    4.90
 -12   4 -16    1.80    4.00
 -12  -4 -18   -1.20    4.10
  12   4 -18    4.00    5.20
  12  -4  18    1.00    4.30
 -12   4 -18   -2.50    3.30
  12   4  18   -2.90    3.60
  12  -4 -18   -1.40    4.10
 -14  -4   0    4.10    3.30
  14   4   0    6.10    3.80
  14  -4   0    6.80    4.20
 -14   4   0   -1.40    2.60
 -14  -4  -2   15.00    4.30
 -14   4   2   15.70    5.10
  14   4  -2    6.20    3.80
  14  -4   2   20.40    5.80
  14   4   2    5.60    4.10
 -14  -4   2    5.90    3.70
  14  -4  -2   20.50    5.60
 -14   4  -2    8.90    3.90
  14   4  -4    5.20    3.90
 -14  -4  -4    4.90    3.60
 -14   4   4    1.80    3.30
  14  -4   4   10.20    4.70
 -14  -4  -4    5.90    2.80
  14  -4   4    8.10    2.90
  14   4   4    8.20    4.00
 -14   4  -4    6.80    3.50
  14  -4  -4    8.30    4.40
 -14  -4   4    5.70    4.00
  14   4   4   11.10    3.60
 -14   4  -4    4.30    3.40
 -14   4   6   10.50    4.90
 -14  -4  -6   16.80    5.20
  14  -4   6   24.10    5.80
  14  -4   6   13.10    4.80
  14   4  -6    7.10    4.50
 -14   4  -6   13.50    5.10
  14  -4  -6   10.60    4.80
 -14   4  -6   17.20    4.80
 -14  -4   6   15.20    5.30
  14   4   6   18.90    5.40
  14  -4   8   10.20    5.30
 -14  -4  -8   20.10    6.10
  14   4  -8   23.40    6.20
  14  -4   8   20.80    5.40
 -14   4   8   18.00    5.80
  14   4   8   20.40    5.00
 -14   4  -8   25.10    6.60
  14  -4  -8   14.40    5.50
  14   4   8   31.80    7.80
 -14  -4   8   18.40    5.70
  14  -4  10   11.60    5.00
 -14  -4 -10   15.00    5.20
 -14   4  10   13.00    5.70
  14   4 -10   21.30    6.10
  14   4  10   21.20    6.10
 -14  -4  10   10.60    5.10
 -14   4 -10   21.30    6.00
  14  -4 -10   25.50    7.30
  14   4 -12    0.10    3.30
 -14  -4 -12    3.20    4.10
 -14   4  12    3.50    3.80
  14  -4  12    2.90    3.80
 -14  -4  12    5.00    4.80
  14   4  12    3.60    3.90
  14  -4 -12   -0.40    3.40
 -14   4 -12    1.40    3.60
  14   4 -14   38.60    8.70
 -14   4  14   32.50    8.20
 -14  -4 -14   39.50    9.50
  14  -4  14   28.60    8.00
 -14  -4  14   45.10    9.40
 -14   4 -14   47.80    9.70
  14   4  14   42.60    9.40
  14  -4 -14   54.69   10.40
 -14   4  16    2.00    4.10
  14   4 -16    7.70    5.30
 -14  -4 -16    3.10    4.30
  14  -4  16    2.90    4.60
 -14   4 -16    5.00    4.50
  14  -4 -16   11.30    6.10
  14   4  16   -3.00    2.90
 -14  -4  16    5.50    4.50
  16  -4   0   16.10    6.20
 -16   4   0   17.40    5.80
 -16  -4   0    8.10    4.10
  16   4   0    6.10    4.40
 -16   4   2   -1.20    3.30
  16   4  -2    2.70    3.40
  16  -4   2    0.40    3.80
 -16  -4  -2    1.60    2.90
 -16  -4   2   -0.70    3.40
  16   4   2    1.80    3.70
  16  -4  -2    4.80    3.90
 -16   4  -2   -1.30    2.30
  16  -4   4   16.90    6.00
 -16  -4  -4   14.30    5.50
  16   4  -4   12.60    4.90
 -16   4   4    3.60    4.50
 -16  -4  -4    7.30    3.70
 -16   4  -4   15.10    5.60
  16  -4  -4    6.10    4.60
 -16   4  -4   14.40    5.00
 -16  -4   4   13.50    5.70
  16   4   4    5.90    3.80
  16  -4   6   -0.50    3.60
  16   4  -6    4.00    4.40
 -16  -4  -6    4.60    4.70
 -16   4   6    3.40    3.90
  16   4   6    0.30    3.30
 -16  -4   6    1.80    3.50
  16  -4  -6    1.70    4.10
 -16   4  -6    6.60    4.60
  16   4  -8   44.70    9.30
  16  -4   8   71.39    9.90
 -16  -4  -8   54.69    9.10
 -16   4   8   58.89   10.00
 -16  -4   8   58.09    9.70
  16   4   8   48.70    9.70
  16  -4  -8   63.19   11.20
 -16   4  -8   43.10    8.70
 -16  -4 -10    2.70    4.30
  16   4 -10   -3.10    3.60
 -16   4  10    0.10    3.10
 -16   4 -10    4.50    4.40
  16  -4 -10    4.70    5.00
 -16  -4  10   -4.40    2.70
  16  -4  12   38.40    8.60
 -16  -4 -12   32.20    8.50
  16   4 -12   47.20    9.90
 -16   4  12   60.89   10.30
 -16   4 -12   53.49   10.40
 -16  -4  12   42.50    9.60
  16   4  12   44.50    8.90
  16  -4 -12   53.89   11.00
 -16  -4 -14    4.00    4.70
 -16   4  14    2.10    4.40
  16  -4  14   -0.80    3.30
  16   4 -14    2.00    4.30
  16   4  14   -4.00    3.20
  16  -4 -14   -1.70    3.70
 -16  -4  14   -3.50    3.70
 -16   4 -14   -0.60    3.70
 -18  -4   0    7.80    4.50
  18  -4   0    6.90    4.70
 -18   4   0    1.50    3.60
  18   4   0    1.00    3.90
  18   4  -2   33.10    8.10
  18  -4   2   45.20    9.40
 -18   4   2   22.60    7.20
 -18  -4  -2   41.40    8.00
 -18  -4   2   31.20    8.00
  18  -4  -2   19.80    6.40
 -18   4  -2   44.80    9.00
  18   4   2   22.90    6.70
 -18   4   4    3.20    4.50
  18   4  -4    3.30    4.10
 -18  -4  -4   -2.50    3.50
  18  -4   4   -0.40    3.80
 -18  -4  -4    7.10    5.30
 -18   4  -4   -0.70    3.90
  18   4   4    1.40    3.90
 -18  -4   4    1.70    4.30
  18  -4  -4    1.00    3.20
 -18   4  -4    3.90    3.80
  18   4  -6   29.60    7.90
  18  -4   6   40.40    8.80
 -18  -4  -6   44.90    9.60
 -18   4   6   38.60    9.20
 -18  -4   6   37.60    9.80
 -18   4  -6   35.60    8.00
  18   4   6   33.00    8.40
  18  -4  -6   36.90    9.00
  18  -4   8   -2.40    3.20
  18   4  -8   10.00    5.50
 -18  -4  -8   -3.20    3.30
  18  -4  -8    6.00    5.40
 -18   4  -8    1.00    3.70
  18   4   8   -1.40    3.10
 -18  -4   8    1.80    3.40
 -18   4  10   26.60    8.20
  18   4 -10   17.60    6.70
 -18  -4 -10   17.30    7.00
 -18   4 -10   27.50    7.30
  18  -4 -10   15.50    6.80
 -18  -4  10   38.10    9.30
 -18  -4 -12    3.10    4.60
 -18   4  12    0.80    4.60
  18   4 -12   -1.10    4.40
 -18   4 -12   -3.50    3.40
 -18  -4  12    1.50    4.40
  18  -4 -12    6.10    5.10
  20  -4   0    2.30    4.50
  20   4   0   -3.10    3.40
 -20   4   0    5.00    4.80
 -20  -4   0    0.80    3.70
  20  -4   2    3.60    4.90
 -20  -4  -2    6.10    4.50
 -20   4   2   -5.60    3.40
  20   4  -2    7.30    5.20
 -20  -4   2   -4.50    2.90
  20  -4  -2   -0.50    3.90
 -20   4  -2    1.80    4.00
  20   4  -4   27.00    7.70
 -20   4   4   21.80    8.20
  20  -4   4   26.70    8.10
 -20  -4  -4   26.90    8.50
 -20   4  -4   12.00    6.40
 -20  -4   4   13.60    6.10
  20  -4  -4   19.00    7.30
  20   4   4   31.70    8.50
  20   4  -6    9.10    5.60
 -20   4   6    0.00    5.10
 -20  -4  -6   -3.00    4.70
  20  -4   6    2.70    3.60
  20   4   6    8.40    5.50
 -20  -4   6   -1.80    3.90
 -20   4  -6    4.10    4.10
  20  -4  -6    2.90    4.80
  20  -4   8   13.90    6.50
  20   4  -8   13.00    6.70
 -20   4   8    6.20    5.50
 -20  -4  -8   10.80    6.10
  20   4   8   12.40    6.20
 -20   4  -8   21.30    7.50
 -20  -4   8   18.50    7.80
  20  -4  -8    8.70    5.80
 -22  -4   0   -1.80    3.70
 -22   4   0    4.40    5.20
  22  -4   0    8.50    5.10
  22   4   0   16.30    7.00
  22  -4   2    6.30    5.20
  22   4  -2    2.00    4.70
  22   4   2    3.30    4.80
  22  -4  -2    4.20    4.60
   1  -5   1  510.35   28.60
   1   5  -1  542.55   28.80
   1   5  -1  569.94   27.80
  -1   5   1  522.45   28.70
  -1  -5  -1  544.25   28.70
   1  -5   1  536.75   27.80
  -1  -5  -1  552.44   28.10
  -1   5   1  527.05   28.70
   1   5   1  502.55   28.70
   1  -5  -1  556.94   28.50
  -1   5  -1  544.45   28.80
  -1  -5   1  522.15   28.50
   1  -5  -1  556.54   28.10
  -1   5  -1  572.74   27.80
  -1   5   3 1302.47   67.49
  -1  -5  -3 1340.27   67.39
   1   5  -3 1304.07   67.59
   1   5  -3 1358.26   66.99
   1  -5   3 1234.08   67.59
  -1   5  -3 1299.67   67.29
   1   5   3 1277.97   67.79
   1   5   3 1320.27   66.79
  -1  -5   3 1293.87   67.39
  -1   5  -3 1293.37   66.89
   1  -5  -3 1319.17   67.39
  -1  -5  -5    7.10    2.30
  -1   5   5    9.20    2.80
  -1   5   5   11.70    2.40
   1   5  -5    8.60    2.40
   1  -5   5   12.80    3.30
   1   5   5   13.50    2.00
  -1  -5   5    9.70    2.60
  -1   5  -5    8.50    2.20
   1   5   5    9.20    2.90
   1  -5  -5    5.90    2.30
   1  -5   7  218.28   15.00
  -1  -5  -7  241.78   15.20
   1   5  -7  244.98   14.30
  -1   5   7  221.68   13.60
   1   5  -7  234.18   14.70
  -1   5   7  230.48   14.90
  -1   5  -7  243.18   13.90
   1  -5  -7  224.28   15.00
  -1  -5   7  231.38   14.90
   1   5   7  231.68   12.80
   1   5   7  249.97   15.40
  -1   5  -7  237.18   14.70
   1   5  -9  171.88   11.60
   1   5  -9  166.78   12.50
  -1   5   9  190.98   11.20
  -1   5   9  184.58   13.00
   1  -5   9  184.08   13.20
  -1  -5  -9  186.88   13.20
   1  -5  -9  173.98   13.00
  -1   5  -9  168.48   12.40
   1   5   9  202.78   13.60
   1   5   9  175.08   10.10
  -1  -5   9  203.38   13.30
  -1   5  -9  169.78   11.10
  -1  -5   9  174.78   11.50
  -1   5  11   15.70    2.60
   1  -5  11   16.30    4.50
   1  -5  11   16.30    2.60
  -1   5  11   14.10    4.10
   1   5 -11   11.00    2.80
  -1  -5 -11   12.90    4.10
   1   5 -11   12.10    3.80
  -1   5 -11    9.80    2.40
  -1   5 -11   20.00    4.60
   1  -5 -11   10.50    4.00
  -1  -5  11   16.00    3.00
   1   5  11   18.10    4.70
  -1  -5  11   15.80    4.00
  -1  -5 -13  102.19   10.40
  -1   5  13   94.09    9.50
   1  -5  13   95.59    9.80
   1   5 -13   83.69    9.20
  -1  -5  13   97.19    9.60
   1   5  13   86.19    9.50
  -1   5 -13   93.29    9.90
   1  -5 -13  104.59   10.60
  -1  -5  13   93.39    7.60
  -1   5  15   15.60    5.30
  -1  -5 -15   19.40    6.10
   1  -5  15   14.30    5.20
   1   5 -15   19.40    5.40
  -1   5 -15   31.90    6.90
  -1  -5  15   19.30    5.50
   1  -5 -15    9.10    4.40
   1   5  15   12.80    4.90
   1  -5  17   22.10    6.60
  -1   5  17   26.40    6.40
  -1  -5 -17   16.40    6.10
   1   5 -17   18.80    5.90
   1   5  17   15.80    5.70
  -1  -5  17   21.40    6.20
  -1   5 -17   30.10    7.20
   1  -5 -17   13.60    5.60
   1   5 -19   10.10    5.00
   1  -5  19    5.30    4.50
  -1  -5 -19    7.00    5.10
  -1   5  19    7.20    5.00
  -1   5 -19   -2.20    3.60
  -1  -5  19   16.80    6.10
   1   5  19    6.10    4.30
   1  -5 -19    9.40    5.50
  -1   5  21    5.50    4.60
   1   5 -21    4.60    5.50
  -1  -5 -21    4.90    4.90
   1  -5  21   10.10    5.60
   1  -5 -21    5.20    4.90
  -1  -5  21   12.50    5.40
  -1   5 -21    3.00    4.90
   1   5  21   14.60    6.00
   3   5  -1 1372.86   71.99
   3  -5   1 1344.17   71.39
  -3  -5  -1 1434.96   71.59
  -3  -5   1 1371.46   71.29
   3  -5  -1 1365.56   71.49
   3  -5  -1 1467.35   71.19
  -3   5  -1 1484.75   72.09
   3   5   1 1295.17   71.69
   3  -5   3  280.47   16.30
  -3   5   3  279.97   15.70
  -3  -5  -3  293.77   16.40
   3  -5   3  264.37   16.00
   3   5  -3  300.57   16.70
  -3   5   3  276.87   16.60
   3  -5  -3  293.77   16.40
  -3  -5   3  286.27   16.40
   3   5   3  272.67   16.60
   3   5   3  268.87   15.40
  -3  -5   3  275.27   15.70
   3  -5  -3  285.27   15.60
   3   5  -5  306.87   17.10
  -3   5   5  300.87   16.60
  -3  -5  -5  297.37   17.40
   3  -5   5  270.27   17.20
   3   5  -5  290.07   17.10
  -3   5  -5  295.47   16.30
   3  -5  -5  307.57   17.40
  -3  -5   5  269.57   16.80
  -3   5  -5  280.67   16.80
  -3  -5   5  254.47   16.30
   3   5   5  277.57   17.40
   3   5   5  278.27   15.20
   3  -5   7   51.59    6.10
  -3  -5  -7   75.39    6.90
   3   5  -7   78.09    6.60
   3   5  -7   71.69    6.20
  -3   5   7   60.39    5.70
  -3   5  -7   59.69    5.80
  -3  -5   7   54.29    5.50
   3  -5  -7   68.59    6.60
  -3  -5   7   53.69    5.50
  -3   5  -7   52.59    4.80
   3   5   7   55.59    6.30
   3   5  -9   12.10    3.20
   3  -5   9   14.20    4.10
  -3   5   9    8.00    2.60
   3   5  -9   17.50    4.20
  -3  -5  -9   14.00    3.80
  -3   5   9   10.90    3.10
   3   5   9   12.40    4.10
   3  -5  -9    8.30    3.30
  -3  -5   9   13.30    3.50
  -3   5  -9   14.60    2.40
  -3   5  -9   12.30    3.50
  -3  -5 -11  208.18   15.10
   3  -5  11  173.68   14.30
  -3   5  11  207.98   13.00
   3   5 -11  193.48   14.50
  -3   5  11  184.28   13.80
  -3   5 -11  167.88   13.90
  -3  -5  11  194.38   13.80
  -3  -5  11  198.78   13.10
   3   5  11  194.28   14.90
   3  -5 -11  183.88   14.70
   3  -5  13    6.30    3.90
  -3  -5 -13    4.30    3.50
   3   5 -13    5.40    3.10
  -3   5  13    3.10    2.20
  -3   5  13    9.40    3.90
   3   5  13   12.60    4.80
  -3   5 -13    3.00    3.20
  -3  -5  13    7.60    3.40
   3  -5 -13    5.20    3.50
  -3  -5  13    8.30    2.80
   3  -5  15   47.60    8.00
  -3  -5 -15   43.60    8.10
   3   5 -15   35.30    7.50
  -3   5  15   52.79    7.60
  -3  -5  15   43.00    6.90
   3  -5 -15   38.30    7.90
   3   5  15   37.70    7.70
  -3   5 -15   31.80    7.10
  -3   5  17   20.70    5.80
   3  -5  17   14.00    5.60
   3   5 -17   12.40    5.40
  -3  -5 -17   27.00    7.30
  -3  -5  17   12.60    4.80
  -3   5 -17   15.80    5.80
   3   5  17   18.30    6.30
   3  -5 -17   11.40    6.00
  -3   5  19   11.00    4.60
   3   5 -19    7.10    5.00
  -3  -5 -19   12.10    6.00
   3  -5  19    0.40    3.50
   3  -5 -19    5.70    5.20
  -3   5 -19   -2.10    3.00
   3   5  19   -0.50    3.10
  -3  -5  19    3.10    3.60
   3   5 -21    4.00    5.20
   3  -5  21    5.20    4.90
  -3  -5 -21    0.40    3.90
   3   5  21    3.00    4.40
  -3   5 -21    6.20    4.60
   3  -5 -21    5.80    5.30
  -5   5   1   51.39    5.70
   5   5  -1   69.29    5.50
   5  -5   1   42.10    5.00
   5  -5   1   50.99    4.50
  -5  -5  -1   60.99    5.00
   5   5  -1   73.49    6.10
   5   5   1   51.09    5.10
   5   5   1   44.40    5.00
   5  -5  -1   68.39    4.30
  -5  -5   1   42.80    5.00
   5  -5  -1   72.19    5.60
  -5   5  -1   67.99    5.90
  -5  -5   1   58.79    4.30
  -5  -5  -3  312.87   18.00
   5   5  -3  321.17   19.00
  -5   5   3  320.97   19.40
   5  -5   3  344.07   18.90
   5   5  -3  297.07   19.30
   5  -5   3  343.77   19.10
  -5  -5  -3  308.37   19.00
   5  -5  -3  320.87   17.50
  -5   5  -3  316.97   18.80
  -5   5  -3  319.47   18.90
  -5  -5   3  331.47   19.40
   5   5   3  331.77   18.30
  -5  -5   3  346.67   17.80
   5   5   3  356.06   19.30
   5   5   3  328.47   19.20
   5  -5  -3  288.07   18.80
   5   5  -5  282.47   17.10
   5   5  -5  252.37   17.20
  -5   5   5  288.37   15.70
  -5   5   5  286.87   17.30
  -5  -5  -5  271.07   17.20
   5  -5   5  286.87   17.10
  -5  -5  -5  255.07   15.20
   5   5   5  307.37   17.70
   5  -5  -5  249.58   17.00
  -5  -5   5  291.97   15.90
  -5   5  -5  269.97   16.20
  -5   5  -5  260.67   16.80
  -5  -5   5  297.37   17.30
  -5   5   7  102.99    7.90
  -5   5   7  104.39    8.90
   5   5  -7  117.09    9.20
  -5  -5  -7  120.59    6.40
  -5  -5  -7  113.29    9.30
   5  -5   7  105.89    9.20
  -5  -5   7  102.49    8.80
  -5  -5   7  102.49    7.80
   5  -5  -7   98.39    9.10
   5   5   7  114.39    9.70
  -5   5  -7  114.09    7.80
  -5   5  -7   99.79    8.70
  -5   5   9  339.57   19.50
   5   5  -9  328.37   20.70
   5  -5   9  306.67   20.70
  -5  -5  -9  292.27   20.60
   5   5   9  274.27   20.40
   5  -5  -9  339.37   21.10
  -5   5  -9  333.17   20.60
  -5   5  -9  340.07   18.30
  -5  -5   9  320.57   19.30
  -5  -5   9  297.27   19.70
   5  -5  11  119.99   11.20
  -5  -5 -11  130.39   11.30
   5   5 -11  127.39   11.10
  -5   5  11  119.79    9.70
  -5   5 -11  117.89   10.70
  -5  -5  11  101.49    9.50
  -5  -5  11  133.89   10.00
   5  -5 -11  126.49   11.40
   5   5  11  113.99   11.10
  -5  -5 -13   65.19    8.30
   5   5 -13   69.49    8.50
   5  -5  13   47.50    7.50
  -5   5  13   47.80    6.50
  -5   5  13   55.29    6.70
  -5   5 -13   75.49    8.50
   5  -5 -13   87.39    9.60
   5   5  13   54.79    8.00
  -5  -5  13   49.20    6.50
   5   5 -15   78.19    9.70
  -5  -5 -15   49.40    8.50
  -5   5  15   73.39    8.20
   5  -5  15   75.49    9.80
  -5  -5  15   62.69    7.30
  -5   5 -15   55.59    8.70
  -5  -5  15   65.99    8.10
   5  -5 -15   62.79    9.10
   5   5  15   57.69    8.90
   5   5 -17   14.40    5.90
   5  -5  17   11.80    5.50
  -5  -5 -17    9.80    4.60
   5  -5 -17    7.70    5.00
   5   5  17   11.80    5.50
  -5   5 -17   10.20    4.90
   5   5 -19   16.00    5.80
   5  -5  19   16.20    6.60
   5  -5 -19   14.70    6.50
  -5   5 -19   10.10    5.40
   5   5  19    7.30    4.90
   7  -5   1  511.35   26.70
   7  -5   1  489.65   27.90
  -7   5   1  504.05   28.50
   7   5  -1  489.35   26.40
  -7  -5  -1  476.25   27.50
   7   5  -1  500.05   28.00
  -7  -5   1  499.05   26.20
  -7   5  -1  434.66   27.80
   7   5   1  525.75   28.30
   7  -5  -1  463.25   27.80
  -7  -5   1  504.55   28.10
   7   5   1  504.15   27.00
   7  -5  -1  475.15   25.90
   7   5  -3  298.77   19.30
  -7  -5  -3  318.07   19.60
  -7   5   3  305.57   19.70
   7  -5   3  341.67   19.70
  -7  -5  -3  299.47   18.40
  -7   5  -3  326.87   19.30
  -7  -5   3  320.67   17.30
   7   5   3  326.47   19.80
  -7  -5   3  341.77   20.00
   7  -5  -3  309.27   16.90
   7  -5  -3  326.77   19.80
  -7   5   5   22.50    4.70
  -7  -5  -5   41.70    5.20
   7   5  -5   29.90    4.80
   7  -5   5   21.40    4.20
  -7  -5  -5   38.40    3.70
   7  -5   5   24.40    4.80
  -7   5   5   27.10    2.80
   7   5   5   32.40    5.30
  -7  -5   5   25.60    4.90
   7   5   5   19.60    4.20
   7  -5  -5   35.50    2.80
  -7   5  -5   30.00    5.20
  -7   5  -5   32.00    4.20
  -7  -5   5   25.20    2.90
   7  -5  -5   32.70    4.90
   7   5  -7   67.59    6.90
  -7  -5  -7   71.09    4.70
  -7  -5  -7   66.49    7.10
  -7   5   7   51.29    4.70
  -7   5   7   67.29    7.30
   7  -5   7   50.19    6.30
  -7   5  -7   62.29    5.60
  -7  -5   7   58.09    5.00
  -7   5  -7   50.99    6.20
   7   5   7   65.09    7.00
  -7  -5   7   56.69    6.60
   7  -5  -7   54.39    6.90
   7   5  -9  100.09    9.00
   7  -5   9   72.29    8.10
  -7  -5  -9   76.09    8.20
  -7   5   9   76.79    6.60
  -7   5   9   81.79    8.40
   7   5   9   86.99    8.90
   7  -5  -9   79.29    8.70
  -7  -5   9   77.49    6.70
  -7   5  -9   75.09    8.30
  -7  -5   9   81.79    8.30
  -7   5  11   29.50    5.90
  -7  -5 -11   24.70    5.60
  -7   5  11   19.20    4.50
   7  -5  11   19.30    5.30
   7   5 -11   20.50    5.20
   7  -5 -11   27.40    5.90
  -7   5 -11   18.10    4.80
  -7  -5  11   21.70    5.10
   7   5  11   19.50    5.30
  -7  -5  11   23.90    4.00
   7   5 -13   87.69    9.80
  -7  -5 -13   68.19    9.50
   7  -5  13   95.09   10.50
  -7  -5  13   99.29    9.50
   7  -5 -13   88.79   10.60
   7   5  13   85.99   10.50
  -7   5 -13   73.39    9.10
  -7  -5 -15   66.49    9.50
   7   5 -15   88.19   10.70
   7  -5  15   75.99   10.10
   7  -5 -15   94.19   11.40
  -7   5 -15   97.29   10.70
   7   5  15   77.99   10.40
   7  -5  17    6.70    4.80
  -7  -5 -17    8.00    5.00
   7   5 -17   15.80    6.50
   7   5  17    5.60    4.50
   7  -5 -17    9.80    5.60
  -7   5 -17    3.60    3.70
   7  -5  19    3.20    4.00
  -7  -5 -19   -2.30    3.10
   7   5 -19   10.30    5.70
  -7   5 -19    7.20    5.20
   7   5  19    0.40    3.90
   7  -5 -19    7.30    6.10
  -9  -5  -1  311.47   18.70
   9   5  -1  322.07   19.40
   9  -5   1  278.87   17.00
   9  -5   1  285.67   18.90
   9   5  -1  328.97   17.00
  -9   5   1  265.07   19.00
   9   5   1  289.47   17.40
  -9   5  -1  323.67   19.40
   9  -5  -1  311.57   16.30
   9   5   1  286.97   19.10
  -9  -5   1  299.07   19.10
  -9  -5   1  264.97   16.50
   9  -5  -1  309.27   19.30
  -9  -5  -3   39.40    4.80
   9  -5   3   22.80    3.80
   9   5  -3   38.10    5.30
  -9  -5  -3   40.30    5.40
  -9   5   3   33.70    5.30
   9  -5   3   24.60    5.10
  -9  -5   3   27.50    2.80
   9   5   3   31.80    5.20
  -9   5  -3   44.90    5.40
  -9  -5   3   23.80    5.00
   9  -5  -3   34.60    5.20
   9  -5  -3   38.90    2.40
   9   5  -5  106.49    9.20
  -9  -5  -5   86.79    7.40
  -9  -5  -5   91.59    8.90
   9  -5   5  109.69    8.50
  -9   5   5  112.59    9.90
   9  -5   5  105.19    9.10
  -9   5  -5   88.99    8.10
  -9   5  -5   81.19    8.40
   9  -5  -5   68.69    8.40
  -9  -5   5  117.19    9.60
   9   5   5   93.99    9.10
   9   5   5  101.99    8.50
  -9   5   7  123.19   11.30
   9   5  -7  117.19   10.70
  -9  -5  -7  134.39    9.00
   9  -5   7  119.19   10.60
   9  -5  -7  129.89   11.30
  -9  -5   7  134.79   11.40
  -9   5  -7  131.79   11.10
   9   5   7  135.69   11.40
  -9   5  -7  142.09   10.00
   9  -5   9   73.69    8.00
  -9   5   9   59.69    7.60
   9   5  -9   62.79    7.80
  -9  -5  -9   52.19    7.40
   9   5   9   65.59    8.00
   9  -5  -9   48.20    7.50
  -9  -5   9   76.19    8.20
  -9   5  -9   61.19    7.40
   9  -5  11    9.80    4.50
   9   5 -11   12.20    4.40
  -9   5  11   12.80    4.50
  -9  -5 -11    4.90    3.50
   9  -5 -11    0.80    2.50
  -9   5 -11    5.20    3.70
   9   5  11   10.10    4.20
  -9  -5  11    9.40    3.80
   9  -5  13   32.30    7.20
   9   5 -13   24.40    6.20
  -9  -5 -13   34.40    7.60
  -9   5  13   37.00    7.00
  -9  -5  13   28.50    6.50
   9   5  13   23.30    6.10
   9  -5 -13   21.30    6.50
  -9   5 -13   36.50    7.40
  -9  -5 -15    7.60    4.80
   9   5 -15    6.30    4.80
   9  -5  15   -0.90    2.90
  -9  -5  15    3.60    3.50
   9  -5 -15    7.20    5.00
  -9   5 -15    9.50    4.80
   9   5  15    5.10    4.40
  -9  -5 -17   12.60    5.40
   9   5 -17   12.60    5.60
   9  -5  17    4.10    4.60
   9  -5 -17   11.20    5.80
   9   5  17    9.10    5.30
  -9   5 -17    7.60    4.40
   9  -5  19   -3.10    3.20
   9   5 -19    7.00    5.30
  -9  -5 -19    4.30    4.40
   9   5  19    3.30    4.70
   9  -5 -19    5.80    5.80
  -9   5 -19    8.10    5.20
  11   5  -1   76.99    8.60
 -11   5   1   79.19    8.80
 -11  -5  -1   87.59    8.20
  11   5  -1   72.19    5.90
  11  -5   1   91.79    6.60
  11  -5   1   85.59    8.90
 -11  -5   1   92.39    8.90
 -11   5  -1   75.69    8.40
 -11  -5   1   78.79    5.90
  11   5   1   82.19    6.70
  11  -5  -1   96.19    8.90
  11  -5  -1   85.59    5.70
  11   5   1  112.19    9.60
  11  -5   3   77.49    6.70
 -11   5   3   60.09    8.00
  11  -5   3   77.19    8.20
  11   5  -3   68.29    7.80
 -11  -5  -3   61.49    7.00
 -11   5  -3   83.69    8.20
 -11  -5   3   79.89    8.30
  11  -5  -3   73.39    8.40
  11   5   3   82.59    8.60
  11   5   3   71.79    7.00
 -11   5   5   45.60    6.80
 -11  -5  -5   48.50    6.50
  11  -5   5   47.10    6.60
 -11  -5  -5   56.89    5.80
  11   5  -5   41.60    6.40
  11  -5  -5   39.30    6.30
  11   5   5   38.50    6.20
 -11   5  -5   49.90    6.20
 -11  -5   5   35.70    6.30
 -11   5  -5   42.60    6.20
 -11  -5  -7   40.90    6.60
  11   5  -7   45.40    6.70
 -11   5   7   55.19    7.40
  11  -5   7   41.10    7.50
  11  -5   7   52.29    6.60
  11   5   7   46.90    7.50
 -11   5  -7   49.20    5.80
  11   5   7   48.10    6.70
  11  -5  -7   42.60    7.00
 -11   5  -7   55.19    7.20
 -11  -5   7   29.80    6.40
 -11   5   9   41.10    7.00
  11  -5   9   47.30    7.20
  11   5  -9   37.70    7.50
 -11  -5  -9   45.40    7.50
 -11  -5   9   71.39    8.60
 -11   5  -9   48.00    7.40
  11  -5  -9   46.60    7.30
  11   5   9   62.29    7.90
 -11   5  11   89.09   10.50
 -11  -5 -11   90.49   10.80
  11  -5  11  114.19   11.20
  11   5 -11   83.39   10.10
 -11  -5  11   94.69   10.40
  11   5  11   86.59   10.30
 -11   5 -11  101.69   10.50
  11  -5 -11   86.89   10.70
  11   5 -13   62.29    9.00
 -11   5  13   36.00    7.50
 -11  -5 -13   40.20    8.40
  11  -5  13   46.50    8.10
 -11   5 -13   59.49   10.10
 -11  -5  13   62.99    8.80
  11   5  13   32.50    7.60
  11  -5 -13   49.40    9.40
 -11  -5 -15    5.90    5.00
  11   5 -15    9.00    5.30
  11  -5  15   13.00    5.80
 -11   5  15   10.10    4.70
  11  -5 -15    9.00    5.30
  11   5  15    9.60    5.60
 -11  -5  15   12.90    5.00
 -11   5 -15    2.30    3.50
  11  -5  17    0.40    3.60
  11   5 -17    3.90    4.80
 -11  -5 -17    1.10    4.50
 -11   5 -17    3.10    4.10
  11  -5 -17    3.80    4.50
  11   5  17    1.80    4.30
 -11  -5  17   -1.40    3.30
 -13   5   1  255.87   18.60
  13  -5   1  266.37   18.50
 -13  -5  -1  240.88   17.50
  13   5  -1  254.07   18.30
  13  -5  -1  229.28   17.70
 -13   5  -1  214.98   17.40
  13   5   1  243.58   18.10
 -13  -5   1  242.38   17.80
  13  -5   3    2.70    3.40
 -13  -5  -3   10.20    3.70
  13  -5   3   10.40    3.00
 -13   5   3    6.10    3.60
  13   5  -3    4.70    3.20
 -13  -5   3    8.30    4.00
  13  -5  -3    4.60    3.20
 -13   5  -3   13.20    4.30
  13   5   3    5.70    3.80
  13   5   3   10.10    3.40
 -13  -5  -5  191.08   15.80
  13  -5   5  212.38   14.50
 -13   5   5  191.48   16.20
 -13  -5  -5  207.48   14.50
  13   5  -5  156.18   14.90
  13  -5   5  210.88   16.30
 -13   5  -5  213.08   15.50
  13   5   5  228.88   18.30
  13  -5  -5  211.98   16.50
 -13   5  -5  193.78   15.90
 -13  -5   5  174.48   15.60
  13  -5   7    0.40    2.60
  13  -5   7   -2.20    2.20
 -13   5   7   -1.50    2.60
  13   5  -7    0.30    3.30
 -13  -5  -7    2.30    2.90
  13   5   7    1.40    2.70
 -13   5  -7    2.30    2.60
  13   5   7   -4.20    2.00
 -13   5  -7    0.30    2.70
  13  -5  -7    2.60    3.30
 -13  -5   7    4.90    3.60
  13  -5   9   -0.70    2.40
  13   5  -9   -0.10    3.20
 -13   5   9    0.20    3.00
 -13  -5  -9    8.00    4.20
  13  -5  -9    7.00    4.40
  13   5   9    4.20    3.30
 -13  -5   9    4.00    3.90
 -13   5  -9    6.40    3.50
 -13   5  11    3.30    3.40
  13   5 -11    1.20    3.80
 -13  -5 -11   -0.30    3.60
  13  -5  11   -1.40    2.90
  13  -5 -11    0.10    3.40
  13   5  11    1.00    2.90
 -13  -5  11    0.10    3.70
 -13   5 -11    5.80    4.10
  13  -5  13    3.90    4.00
 -13   5  13   17.90    6.00
  13   5 -13   11.50    4.90
 -13  -5 -13   16.10    6.10
  13   5  13   14.60    5.60
  13  -5 -13    6.20    5.40
 -13  -5  13   30.00    7.70
 -13   5 -13   18.80    6.00
  13   5 -15   -0.40    3.90
 -13  -5 -15    3.00    4.10
 -13   5  15   -1.60    3.30
  13  -5  15    2.10    3.50
 -13  -5  15   -0.70    3.00
  13  -5 -15   -0.40    4.10
  13   5  15   -1.40    3.70
 -13   5 -15    1.90    3.70
  13   5 -17   11.50    6.20
 -13  -5 -17    6.40    5.20
  13  -5  17   11.10    5.60
 -13   5 -17    3.30    4.30
  13  -5 -17    6.70    5.90
  13   5  17    7.40    5.30
 -13  -5  17   15.60    5.50
  15  -5   1   35.10    7.90
 -15  -5  -1   44.80    8.00
  15   5  -1   31.70    7.50
 -15   5   1   30.00    7.30
 -15  -5   1   31.60    7.20
  15  -5  -1   21.30    6.10
  15   5   1   51.79    7.50
 -15   5  -1   49.40    8.60
 -15   5   3   95.89   11.40
  15  -5   3   94.59   11.00
  15   5  -3  104.79   11.40
 -15  -5  -3  119.99   10.60
 -15   5  -3  107.49   11.00
  15   5   3  103.29   11.20
  15  -5  -3   90.69   11.00
 -15  -5   3   76.69   10.10
  15   5  -5    4.00    3.40
 -15   5   5    3.40    3.80
 -15  -5  -5    5.20    4.20
 -15  -5  -5    8.50    3.50
  15  -5   5    4.90    3.60
 -15  -5   5   11.30    4.90
  15   5   5    4.30    3.90
 -15   5  -5    6.50    3.90
 -15   5  -5   10.50    4.60
  15  -5  -5    1.60    3.50
 -15  -5  -7   31.90    7.30
  15   5  -7   36.10    8.30
  15  -5   7   25.50    7.10
 -15   5   7   32.10    7.80
  15  -5  -7   25.70    6.70
 -15  -5   7   25.80    7.10
  15   5   7   26.60    7.10
 -15   5  -7   18.80    6.20
  15   5  -9    7.20    4.20
  15  -5   9    8.30    4.20
 -15  -5  -9   -3.30    2.70
 -15   5   9    9.00    5.10
 -15  -5   9    1.50    4.20
  15  -5  -9    5.70    4.40
  15   5   9    1.30    3.30
 -15   5  -9    3.40    4.40
 -15  -5 -11    6.80    4.40
  15  -5  11   31.30    7.50
  15   5 -11   30.70    7.90
 -15   5  11   19.80    7.00
  15  -5 -11    8.90    5.30
 -15   5 -11   26.90    7.50
  15   5  11   17.20    5.70
 -15  -5  11   16.70    6.20
 -15  -5 -13    7.20    4.80
  15   5 -13    7.00    5.20
  15  -5  13   16.00    5.30
 -15   5  13   11.30    6.00
 -15  -5  13    5.70    4.80
 -15   5 -13   12.40    5.40
  15   5  13    9.80    5.50
  15  -5 -13    5.80    4.70
  15  -5  15   34.90    8.20
  15   5 -15   44.50    9.90
 -15  -5 -15   45.80   10.60
 -15   5  15   46.00    9.90
  15   5  15   27.80    7.90
 -15   5 -15   27.70    7.90
 -15  -5  15   31.10    8.10
  15  -5 -15   41.30    9.60
 -17  -5  -1    8.10    4.40
  17  -5   1    3.60    4.30
 -17   5   1    5.00    4.50
  17   5  -1    9.10    4.80
  17   5   1    5.60    4.30
 -17  -5   1    5.20    3.70
 -17   5  -1    5.00    4.20
  17  -5  -1    7.80    4.80
  17  -5   3    7.70    4.40
 -17   5   3   -2.40    3.60
 -17  -5  -3   -0.20    2.70
 -17  -5  -3   -0.40    3.10
  17   5  -3   -1.20    2.90
 -17   5  -3   -1.80    2.70
 -17  -5   3    2.90    4.20
  17   5   3    4.00    4.20
  17  -5  -3   -0.60    3.20
  17   5  -5    3.60    4.20
 -17   5   5   17.30    6.30
 -17  -5  -5   17.40    6.10
  17  -5   5   12.30    5.30
 -17   5  -5   13.70    6.10
 -17  -5   5   14.10    5.90
  17  -5  -5   12.80    5.50
  17   5   5   15.40    6.50
 -17   5  -5   17.60    5.40
  17   5  -7    7.50    4.70
 -17  -5  -7    8.80    5.00
 -17   5   7   12.40    6.00
  17  -5   7   13.00    5.70
  17  -5  -7    5.90    4.30
  17   5   7   14.90    6.00
 -17   5  -7   15.80    6.50
 -17  -5   7    3.50    5.00
  17   5  -9    4.50    5.40
 -17  -5  -9    7.40    4.90
 -17   5   9   14.90    6.60
  17  -5   9    4.00    4.30
 -17  -5   9   15.70    6.30
 -17   5  -9    6.20    4.80
  17  -5  -9    8.40    5.00
  17   5 -11    7.80    5.00
 -17  -5 -11    5.50    4.50
 -17   5  11   14.80    6.70
 -17   5 -11    2.10    4.50
  17  -5 -11    3.90    4.70
 -17  -5  11    7.10    4.70
 -17   5  13   34.00    8.80
  17   5 -13   31.00    8.20
 -17  -5 -13   21.20    7.30
  17  -5  13   38.20    8.50
 -17   5 -13   24.90    7.50
  17  -5 -13   26.50    7.90
  17   5  13   22.70    7.20
 -17  -5  13   25.30    7.90
 -19   5   1   -0.20    4.30
  19  -5   1   15.40    5.50
 -19  -5  -1    4.00    3.80
  19   5  -1    3.20    4.90
 -19   5  -1    1.00    4.90
  19   5   1    2.40    4.60
 -19  -5   1    4.90    4.40
  19  -5  -1   -0.80    3.80
 -19   5   3   13.80    5.60
 -19  -5  -3    8.60    5.30
  19  -5   3    6.10    4.70
  19   5  -3   12.20    5.40
  19  -5  -3   19.70    6.60
  19   5   3    7.60    5.00
 -19   5  -3   22.80    6.70
 -19  -5   3   12.10    5.70
 -19  -5  -5    2.20    4.30
  19  -5   5    5.40    5.50
  19   5  -5    6.70    5.40
 -19   5   5   -2.10    4.60
 -19   5  -5    6.60    4.40
  19  -5  -5   10.70    5.60
 -19  -5   5    8.30    5.60
  19   5  -7    7.40    5.30
 -19   5   7    9.60    6.60
  19  -5   7   28.70    8.20
 -19  -5  -7   11.60    6.00
  19  -5  -7   13.50    6.20
 -19   5  -7    6.70    5.20
 -19  -5   7   21.00    7.40
  19   5   7   21.40    7.60
 -19  -5  -9    5.30    5.60
  19   5  -9    7.40    5.30
  19  -5   9   11.00    5.40
 -19   5   9   10.10    6.20
 -19  -5   9    9.20    6.30
 -19   5  -9    0.70    4.60
  19  -5  -9   -6.80    3.90
 -21  -5  -1   10.90    5.40
 -21   5   1   11.90    6.60
  21   5  -1   16.00    7.00
  21  -5   1    9.10    6.10
  21   5   1   13.90    6.10
 -21  -5   1   10.70    5.20
  21  -5  -1    9.90    6.40
 -21   5  -1   15.20    7.50
  21   5  -3   -2.50    3.90
 -21  -5  -3    5.30    4.60
 -21   5   3    2.20    4.40
  21  -5   3    1.00    4.20
  21   5   3   -0.60    4.30
  21  -5  -3    2.90    4.70
 -21  -5   3    4.00    4.90
 -21   5  -3    3.70    4.50
 -21   5  -3    8.70    4.70
  21   5  -5   19.10    7.40
 -21   5   5   13.70    7.40
 -21  -5  -5   14.30    6.50
  21  -5   5   17.40    6.30
  21   5   5   13.70    6.40
 -21   5  -5   14.00    6.20
 -21  -5   5    7.70    5.30
  21  -5  -5    9.80    5.50
   0  -6   0   -1.60    1.20
   0   6   0   -1.40    1.50
   0  -6  -2  399.26   21.20
   0   6   2  383.16   21.90
   0  -6  -2  401.16   21.80
   0   6  -2  406.06   20.70
   0   6  -2  397.76   21.90
   0  -6   2  385.36   21.70
   0  -6  -4    0.70    1.70
   0   6   4   -1.90    1.60
   0   6   4   -0.90    1.30
   0   6  -4   -1.70    1.20
   0  -6   4   -1.10    1.60
   0   6  -4    0.50    1.60
   0   6  -6  709.73   36.80
   0   6   6  673.93   37.50
   0  -6   6  685.93   37.40
   0   6   6  663.53   35.90
   0   6  -8    0.90    1.80
   0  -6   8    1.40    2.40
   0  -6  -8    0.60    2.10
   0   6  -8    1.40    1.60
   0   6   8    3.20    1.30
   0   6   8   -2.10    1.60
   0   6  10   67.69    7.20
   0  -6  10   71.59    7.30
   0  -6 -10   57.79    7.20
   0   6 -10   58.29    5.60
   0  -6  10   71.79    5.70
   0   6 -10   56.09    6.70
   0   6  10   56.49    4.70
   0   6 -12    5.00    3.20
   0  -6 -12    0.60    2.40
   0  -6  12   -0.60    1.40
   0   6 -12   -1.10    1.30
   0   6  12   -0.20    2.20
   0  -6  12    1.50    2.80
   0   6  14  421.76   27.40
   0  -6  14  396.76   27.00
   0   6 -14  434.86   27.20
   0  -6 -14  405.36   27.60
   0   6 -16    1.00    3.10
   0   6  16    2.20    3.20
   0  -6 -16   -0.70    3.10
   0  -6  16    0.40    2.60
   0   6  18    2.60    4.00
   0   6 -18    5.30    4.30
   0  -6  18    5.90    4.40
   0  -6 -18    2.20    4.10
   0  -6  20    0.70    3.60
   0   6 -20   -1.70    2.90
   0  -6 -20    1.20    4.00
   0   6  20    6.20    4.60
   2  -6   0  135.79    8.50
  -2   6   0  150.68    9.40
   2  -6   0  139.59    8.10
   2   6   0  141.79    8.10
   2   6   0  141.99    9.00
   2   6   0  135.29    8.90
   2  -6   2 1567.44   76.99
   2   6  -2 1453.25   77.89
  -2  -6  -2 1437.76   77.29
  -2   6   2 1577.44   77.59
  -2   6   2 1528.05   77.89
   2  -6   2 1563.34   77.79
   2   6  -2 1498.65   76.99
   2   6   2 1540.15   77.99
  -2   6  -2 1476.75   76.89
  -2  -6   2 1512.55   77.39
  -2   6  -2 1468.45   77.79
   2  -6  -2 1463.65   77.29
  -2   6   4  469.95   25.20
  -2  -6  -4  435.26   25.20
   2  -6   4  467.95   25.60
   2   6  -4  448.16   25.30
  -2  -6   4  478.65   25.10
  -2   6  -4  460.45   25.00
   2   6   4  467.95   25.80
   2   6   4  444.46   24.10
   2  -6  -4  431.16   25.10
  -2   6   6  246.38   13.50
  -2   6   6  205.88   13.60
   2   6  -6  181.18   13.30
   2   6  -6  188.38   13.20
   2  -6   6  238.28   14.40
  -2  -6  -6  205.58   13.90
  -2   6  -6  200.18   13.30
  -2  -6   6  240.98   13.80
  -2   6  -6  205.48   13.00
   2  -6  -6  183.38   13.60
   2   6   6  231.78   14.40
   2   6   6  253.27   12.00
   2   6  -8   70.39    6.20
  -2   6   8   59.89    6.10
  -2   6   8   58.59    5.40
   2  -6   8   52.89    6.30
  -2  -6  -8   58.99    6.50
   2   6  -8   76.49    6.60
   2   6   8   60.89    6.90
  -2   6  -8   68.39    5.50
   2  -6  -8   72.79    7.00
   2   6   8   58.19    4.00
  -2   6  -8   69.59    6.30
  -2  -6   8   71.29    6.60
   2  -6  10   60.99    7.40
  -2   6  10   67.49    6.10
  -2  -6 -10   70.29    7.70
  -2   6  10   73.79    7.60
   2   6 -10   86.39    7.90
   2   6  10   66.39    7.60
  -2  -6  10   71.89    6.60
  -2   6 -10   82.59    6.20
   2  -6 -10   95.09    8.50
  -2   6 -10   85.99    7.80
  -2  -6  10   68.39    7.20
  -2  -6 -12   70.49    8.60
  -2   6  12   64.39    6.20
  -2   6  12   64.79    7.80
   2   6 -12   65.59    7.80
   2  -6  12   82.09    8.80
   2  -6 -12   77.19    8.80
  -2  -6  12   72.29    7.80
  -2   6 -12   59.59    7.60
   2   6  12   70.29    8.50
  -2  -6  12   85.29    7.00
   2   6 -14  311.27   22.00
  -2  -6 -14  318.77   22.80
   2  -6  14  298.47   22.20
  -2   6  14  321.07   22.20
   2   6  14  299.77   22.40
   2  -6 -14  337.97   23.20
  -2   6 -14  348.27   22.70
  -2  -6  14  316.57   21.80
   2   6 -16    6.50    4.20
  -2  -6 -16    4.70    4.20
   2  -6  16    2.00    3.30
  -2   6  16    0.60    2.50
  -2   6 -16    6.90    4.00
  -2  -6  16    1.10    2.90
   2  -6 -16    4.40    3.80
   2   6  16    4.90    3.90
  -2   6  18   -1.40    2.60
   2  -6  18    1.20    3.40
  -2  -6 -18   14.30    5.80
   2   6 -18   13.30    5.60
   2   6  18    3.60    4.30
   2  -6 -18    4.70    5.20
  -2  -6  18    2.00    3.50
  -2   6 -18    8.60    4.80
  -2   6  20   -1.50    2.80
  -2  -6 -20   -5.00    3.30
   2  -6  20    0.40    4.10
   2   6 -20   -2.40    3.40
   2  -6 -20    3.10    4.80
   2   6  20   -0.40    4.40
  -2   6 -20    1.40    4.20
  -2  -6  20    2.50    4.00
  -4  -6   0  170.18    9.90
  -4   6   0  158.38   10.70
  -4  -6   0  148.69   10.20
   4  -6   0  152.18    9.90
   4  -6   0  165.98   10.30
   4   6   0  166.38   10.50
   4  -6   2 1101.29   60.19
  -4  -6  -2 1218.48   60.69
   4  -6   2 1134.79   60.39
   4   6  -2 1216.28   61.19
  -4   6   2 1174.28   61.19
  -4   6  -2 1232.08   60.99
  -4  -6   2 1125.29   60.79
   4  -6  -2 1180.08   59.69
   4   6   2 1162.98   60.59
   4  -6  -2 1052.39   60.39
   4   6   2 1157.18   60.79
  -4  -6   2 1160.68   59.89
  -4   6   4  301.47   18.40
   4   6  -4  286.57   18.20
  -4   6   4  311.97   17.30
   4   6  -4  287.17   17.70
  -4  -6  -4  312.57   16.80
   4  -6   4  318.47   18.30
  -4  -6  -4  297.07   18.10
   4   6   4  304.47   16.90
  -4  -6   4  302.27   17.20
  -4  -6   4  296.37   18.20
   4  -6  -4  304.47   17.10
  -4   6  -4  310.87   17.80
   4   6   4  303.47   18.40
   4  -6  -4  334.17   18.50
   4  -6   6  126.19    9.70
  -4  -6  -6  130.29    7.30
  -4  -6  -6  118.09    9.60
  -4   6   6  119.39    8.60
  -4   6   6  129.19    9.40
   4   6  -6  123.99    9.20
   4   6  -6  124.09    9.60
   4  -6  -6  119.89    9.70
   4   6   6  123.69    9.80
   4   6   6  124.09    7.30
  -4  -6   6  116.39    9.10
  -4   6  -6  132.79    8.60
  -4  -6   6  115.89    8.50
  -4   6  -6  121.89    9.10
  -4   6   8 1965.50   99.89
   4  -6   8 1994.50  101.29
   4   6  -8 1932.11  100.59
  -4  -6  -8 1896.71  100.89
   4   6  -8 1875.81  100.39
  -4  -6   8 1892.51  100.09
   4  -6  -8 1930.81  101.09
  -4  -6   8 1934.61   99.79
  -4   6  -8 1910.51  100.39
   4   6   8 2028.10  101.59
  -4   6  -8 1757.02   98.69
  -4  -6 -10   13.90    4.00
   4   6 -10   12.10    3.70
  -4   6  10   10.30    3.20
  -4   6  10    9.20    3.00
   4  -6  10   16.50    4.60
   4   6  10   10.20    3.90
   4  -6 -10    5.20    3.10
  -4  -6  10   10.10    3.20
  -4   6 -10   10.60    2.40
  -4  -6  10   14.40    3.60
  -4   6 -10   10.70    3.40
  -4   6  12  237.58   16.40
   4   6 -12  240.08   17.00
  -4  -6 -12  223.68   17.30
  -4   6  12  245.18   15.70
   4  -6  12  225.98   17.50
   4  -6 -12  225.88   17.60
   4   6  12  228.58   17.60
  -4  -6  12  225.68   16.10
  -4   6 -12  242.38   17.20
   4   6 -14   21.90    5.60
  -4   6  14   23.60    5.00
   4  -6  14    8.30    4.30
  -4  -6 -14   11.10    5.30
   4   6  14    9.60    4.30
  -4   6 -14    4.70    3.50
  -4  -6  14   28.00    5.10
  -4  -6  14   18.60    4.90
   4  -6 -14   10.00    4.80
   4  -6  16   -1.30    3.30
  -4   6  16    3.30    3.10
   4   6 -16   -3.50    2.90
  -4  -6 -16    5.80    4.10
   4  -6 -16    1.50    3.90
  -4  -6  16    0.90    2.60
   4   6  16    2.70    4.00
  -4   6 -16   12.10    4.90
   4  -6  18    7.70    5.40
  -4  -6 -18    1.80    4.10
   4   6 -18    7.10    4.70
  -4   6 -18    4.90    4.40
   4   6  18    9.30    5.50
   4  -6 -18   -0.60    3.50
  -4  -6  18    5.20    3.60
   4   6 -20   15.90    6.30
   4  -6  20   12.40    5.90
  -4  -6 -20   12.30    5.70
   4  -6 -20   19.60    7.40
   4   6  20   19.10    6.60
  -4   6 -20   32.00    8.10
  -6  -6   0  559.64   31.70
   6   6   0  578.34   31.00
   6  -6   0  582.14   30.60
  -6   6   0  570.64   32.30
   6   6   0  570.54   31.70
  -6  -6   0  571.74   30.90
   6  -6   0  573.64   31.70
   6   6   0  590.84   32.10
   6   6  -2  569.84   30.90
  -6  -6  -2  541.75   30.10
  -6   6   2  501.85   30.50
  -6  -6  -2  555.64   29.70
   6  -6   2  515.75   29.90
   6   6  -2  568.34   30.20
  -6   6  -2  556.24   30.40
  -6  -6   2  507.05   28.70
   6  -6  -2  562.84   28.40
   6   6   2  499.85   30.00
  -6  -6   2  530.15   30.30
   6  -6  -2  561.94   30.30
   6   6  -4  118.09    9.90
   6  -6   4  131.39    9.30
  -6   6   4  132.69   10.00
  -6  -6  -4  131.99    9.80
  -6  -6  -4  130.49    8.30
   6  -6   4  128.49    9.40
   6   6  -4  129.89    9.50
   6   6   4  126.79    9.50
  -6   6  -4  119.39    9.10
  -6  -6   4  118.19    7.90
   6  -6  -4  129.69    9.70
   6  -6  -4  123.89    7.60
  -6   6  -4  106.69    9.00
  -6  -6   4  114.99    9.40
   6   6  -6  885.11   49.80
  -6   6   6  902.01   47.60
  -6  -6  -6  881.51   47.10
   6   6  -6  842.62   49.00
  -6  -6  -6  891.61   49.60
  -6   6   6  890.61   49.60
   6  -6   6  894.51   49.40
  -6  -6   6  924.71   47.80
   6   6   6  929.81   49.90
  -6   6  -6  896.21   48.30
   6  -6  -6  947.61   49.90
  -6  -6   6  956.80   49.70
  -6   6  -6  919.51   49.20
  -6   6   8   42.00    5.60
  -6   6   8   35.70    4.30
   6   6  -8   30.60    5.10
  -6  -6  -8   27.80    5.40
   6  -6   8   40.20    5.70
   6  -6  -8   40.80    5.80
   6   6   8   35.40    6.40
  -6   6  -8   32.50    4.00
  -6  -6   8   38.20    4.30
  -6  -6   8   33.40    4.90
  -6   6  -8   46.70    5.60
  -6  -6 -10  211.38   16.40
  -6   6  10  236.98   15.00
  -6   6  10  233.28   15.80
   6   6 -10  194.18   15.60
   6  -6  10  225.28   16.50
   6   6  10  229.88   16.80
  -6  -6  10  243.38   15.10
  -6   6 -10  212.28   15.90
  -6  -6  10  232.78   15.90
   6  -6 -10  209.18   16.30
   6  -6  12   28.60    6.80
  -6  -6 -12   27.50    6.40
   6   6 -12   26.10    5.80
  -6   6  12   30.00    4.80
   6   6  12   27.10    6.40
  -6   6 -12   28.60    5.90
  -6  -6  12   34.30    4.90
   6  -6 -12   16.20    5.20
  -6  -6  12   28.90    5.50
  -6   6  14   29.80    5.70
   6   6 -14   23.50    6.00
   6  -6  14   39.70    8.00
  -6  -6 -14   24.10    6.30
  -6  -6  14   38.70    5.50
   6  -6 -14   28.40    7.10
   6   6  14   28.70    7.30
  -6   6 -14   17.00    5.60
   6  -6  16   22.50    6.80
   6   6 -16   25.80    6.80
  -6  -6 -16   21.00    6.90
   6  -6 -16   17.90    6.00
  -6   6 -16   12.60    5.40
   6   6  16   15.50    5.90
  -6  -6 -18    8.10    4.80
   6   6 -18   16.40    6.60
   6  -6  18   13.00    6.40
  -6   6 -18    7.40    5.00
   6  -6 -18    7.90    5.70
   6   6  18   16.60    6.30
  -6  -6 -20    4.20    4.80
   6   6 -20    8.10    5.70
   6  -6  20    7.20    5.10
   6   6  20    1.60    3.90
   6  -6 -20    0.70    4.90
  -6   6 -20    4.90    4.70
   8  -6   0   64.49    5.10
   8   6   0   72.09    6.90
   8  -6   0   62.29    6.70
  -8   6   0   76.59    7.50
  -8  -6   0   66.49    6.60
   8   6   0   65.99    5.50
  -8  -6   0   68.59    5.50
  -8   6   2  131.19   10.70
   8  -6   2  119.99    8.90
   8  -6   2  143.69   10.40
   8   6  -2  137.49   10.30
  -8  -6  -2  125.09    9.40
  -8  -6   2  127.89    8.10
  -8  -6   2  125.59   10.10
   8   6   2  127.09   10.30
   8  -6  -2  130.39    7.80
   8   6   2  130.59    9.60
  -8   6  -2  133.39   10.30
   8  -6  -2  131.89   10.10
   8  -6   4  330.77   20.40
  -8  -6  -4  314.07   19.10
  -8  -6  -4  323.27   20.60
  -8   6   4  340.87   21.10
   8  -6   4  337.77   20.50
   8   6  -4  314.17   20.20
  -8   6  -4  310.47   19.90
   8  -6  -4  335.17   20.60
  -8  -6   4  334.77   18.00
  -8  -6   4  322.67   20.70
   8  -6  -4  325.67   17.40
  -8   6  -4  294.27   20.00
   8   6   4  342.77   20.80
   8   6   4  336.67   20.20
  -8  -6  -6   13.20    3.90
   8  -6   6   11.90    3.70
  -8  -6  -6   16.60    2.80
   8  -6   6   16.40    3.80
  -8   6   6   17.00    2.30
  -8   6   6   17.20    4.30
   8   6  -6   19.90    4.40
   8  -6  -6   15.60    4.10
   8   6   6   11.00    3.50
  -8   6  -6   19.70    4.10
  -8   6  -6   14.70    3.50
   8  -6  -6   17.40    2.10
  -8  -6   6   11.60    3.60
  -8  -6   6   13.80    2.30
  -8  -6  -8   49.00    6.50
   8   6  -8   48.60    6.50
  -8   6   8   43.30    6.20
  -8   6   8   34.60    5.30
   8  -6   8   41.60    6.00
  -8  -6   8   44.30    4.50
   8   6   8   48.40    6.60
  -8  -6   8   41.20    6.00
  -8   6  -8   42.30    6.10
   8  -6  -8   50.99    6.90
  -8   6  -8   52.59    5.20
  -8  -6 -10   58.79    7.60
  -8   6  10   64.49    7.50
   8   6 -10   59.29    7.50
   8  -6  10   68.09    7.90
   8  -6 -10   50.79    7.60
  -8   6 -10   59.39    7.30
  -8  -6  10   45.00    6.60
   8   6  10   56.19    7.70
   8   6 -12    9.30    4.20
  -8   6  12    2.30    3.00
  -8  -6 -12    7.90    4.10
   8  -6  12    2.40    3.20
  -8   6 -12   10.20    4.10
   8  -6 -12    1.60    3.10
   8   6  12    0.20    3.10
  -8  -6  12    0.10    2.30
   8   6 -14    8.20    4.10
   8  -6  14    4.50    4.30
  -8  -6 -14   11.80    5.10
  -8  -6  14    4.20    3.30
  -8   6 -14    0.70    2.90
   8  -6 -14    2.90    4.20
   8   6  14    2.20    3.50
   8  -6  16    2.40    4.20
  -8  -6 -16    7.70    5.40
   8   6 -16    4.00    4.40
  -8   6 -16    6.10    4.20
   8  -6 -16    4.50    4.70
   8   6  16    3.70    4.10
   8  -6  18    0.20    3.80
   8   6 -18    0.60    4.40
  -8  -6 -18    9.00    4.90
  -8   6 -18   -0.90    3.40
   8  -6 -18    6.80    5.10
   8   6  18    2.60    4.20
 -10   6   0  553.24   31.10
  10  -6   0  507.05   30.40
 -10  -6   0  513.45   30.20
  10  -6   0  491.55   27.70
  10   6   0  503.65   28.20
 -10  -6   0  517.25   28.20
  10   6   0  517.65   30.50
 -10   6   2   40.00    6.90
  10  -6   2   33.80    4.10
  10   6  -2   35.10    5.40
 -10  -6  -2   41.10    5.10
  10  -6   2   34.40    6.20
  10  -6  -2   31.90    5.30
 -10  -6   2   32.40    3.20
 -10   6  -2   28.70    5.40
 -10  -6   2   28.10    5.50
  10  -6  -2   34.80    2.80
  10   6   2   26.00    4.20
  10   6   2   35.20    5.80
  10  -6   4   18.30    4.40
  10   6  -4   16.70    4.50
 -10   6   4   14.60    4.30
 -10  -6  -4   12.70    3.40
 -10  -6  -4   20.50    4.60
 -10   6  -4   16.30    4.20
  10  -6  -4   15.30    4.40
  10   6   4   15.40    4.30
 -10   6  -4   17.80    4.40
 -10  -6   4   25.70    5.50
 -10  -6  -6    7.90    3.60
 -10   6   6    6.70    3.60
 -10  -6  -6    7.10    2.40
  10   6  -6   12.10    4.00
  10  -6   6    4.10    3.30
  10  -6   6    7.90    2.90
 -10   6  -6    7.80    3.50
 -10  -6   6   13.10    4.10
  10   6   6    8.80    3.50
 -10   6  -6    8.90    3.00
  10  -6  -6    7.10    3.60
  10   6   6    5.30    3.30
  10  -6   8    2.30    2.90
  10   6  -8    7.20    3.50
 -10  -6  -8    5.20    3.50
 -10   6   8    3.00    3.00
 -10  -6   8    3.30    2.70
  10   6   8    1.60    2.60
 -10   6  -8   -2.40    2.00
 -10   6  -8    2.80    2.20
  10  -6  -8    3.60    3.30
 -10   6  10   36.70    6.20
  10  -6  10   40.00    6.40
  10   6 -10   41.20    7.80
 -10  -6 -10   30.00    6.80
 -10  -6  10   40.30    7.40
 -10   6 -10   20.10    5.60
  10  -6 -10   26.00    6.00
  10   6  10   42.60    7.80
 -10  -6 -12    1.20    3.70
 -10   6  12    4.10    3.30
  10  -6  12   10.80    4.50
  10   6 -12    3.60    3.60
 -10  -6  12    5.90    3.70
  10  -6 -12    8.00    4.80
  10   6  12    8.10    4.40
 -10   6 -12    3.90    3.90
  10   6 -14   21.30    6.00
  10  -6  14   11.50    5.50
 -10   6  14   19.70    5.70
 -10  -6 -14   24.80    7.10
 -10   6 -14   21.70    6.30
 -10  -6  14   25.00    6.40
  10   6  14   11.10    5.30
  10  -6 -14   23.20    6.50
 -10  -6 -16    1.60    3.80
  10  -6  16    2.00    4.20
  10   6 -16    6.30    4.50
  10  -6 -16   12.10    5.80
  10   6  16    6.40    4.70
 -10   6 -16    4.70    3.90
 -10  -6  16   -1.30    2.90
  10   6 -18    7.60    5.60
 -10  -6 -18   11.80    6.20
  10  -6  18    8.40    5.30
  10  -6 -18   21.40    7.20
 -10   6 -18   11.40    5.60
  10   6  18   10.80    5.80
 -12   6   0   39.20    6.50
  12   6   0   22.70    5.40
  12   6   0   36.90    4.10
 -12  -6   0   39.30    6.10
  12  -6   0   31.10    6.20
 -12  -6  -2   11.50    3.80
 -12   6   2    6.50    3.60
  12  -6   2   10.30    2.70
  12   6  -2    4.80    3.40
  12  -6   2    9.80    4.10
  12   6   2    5.20    2.30
  12   6   2    7.80    3.60
  12  -6  -2    5.10    3.20
 -12  -6   2   10.80    4.20
 -12   6  -2    6.60    3.30
  12   6  -4  181.48   14.30
  12  -6   4  181.38   12.60
  12  -6   4  184.08   14.40
 -12  -6  -4  167.98   14.20
 -12  -6  -4  185.88   13.10
 -12   6   4  167.18   14.50
 -12   6  -4  173.28   13.80
 -12   6  -4  163.08   13.40
 -12  -6   4  175.88   14.50
  12  -6  -4  154.68   13.70
  12   6   4  173.18   13.00
  12   6   4  161.98   14.00
 -12  -6  -6   24.80    4.20
 -12   6   6   32.10    6.70
 -12  -6  -6   32.60    6.70
  12  -6   6   22.20    5.40
  12   6  -6   34.10    6.70
 -12   6  -6   32.20    5.20
 -12   6  -6   20.80    5.40
  12   6   6   19.60    5.50
 -12  -6   6   21.60    5.60
  12   6   6   28.60    5.70
  12  -6  -6   34.30    6.80
 -12  -6  -8   80.69    9.50
  12   6  -8   80.99    9.50
  12  -6   8   65.19    8.30
 -12   6   8   81.79    9.50
  12   6   8   89.29    9.50
 -12   6  -8   88.79    9.60
  12  -6  -8   88.89   10.10
 -12  -6   8   56.49    8.40
 -12  -6 -10    4.60    4.10
  12   6 -10    8.30    4.70
  12  -6  10    5.50    3.90
 -12   6  10    7.70    4.40
  12   6  10    2.80    3.40
 -12  -6  10    7.70    4.20
  12  -6 -10    3.20    4.30
 -12   6 -10    8.70    4.60
  12  -6  12   39.50    8.00
  12   6 -12   34.70    7.60
 -12   6  12   45.40    8.80
 -12  -6 -12   45.20    8.80
  12   6  12   49.30    8.20
 -12   6 -12   37.80    8.10
  12  -6 -12   42.70    8.80
 -12  -6  12   38.20    8.30
 -12  -6 -14   10.80    5.80
 -12   6  14   20.40    6.50
  12  -6  14   19.60    6.60
  12   6 -14    5.60    4.70
 -12  -6  14    7.80    5.10
 -12   6 -14    5.40    4.30
  12   6  14   15.60    6.00
  12  -6 -14    4.80    4.50
  12   6 -16   65.19   10.50
 -12   6  16   60.79   13.90
  12  -6  16   49.30   10.10
 -12  -6 -16   82.19   11.30
  12  -6 -16   69.69   11.20
 -12   6 -16   52.39   10.20
 -12  -6  16   47.20    9.40
  12   6  16   42.90    9.90
  14  -6   0   10.70    4.50
  14   6   0   16.60    5.60
 -14   6   0    9.10    4.00
 -14  -6   0    3.90    3.30
 -14   6   2  169.48   15.00
  14   6  -2  189.88   15.20
 -14  -6  -2  151.78   13.40
  14  -6   2  173.28   14.60
  14  -6  -2  175.28   14.80
 -14  -6   2  169.28   14.50
 -14   6  -2  187.28   14.90
  14   6   2  145.59   14.00
  14  -6   4   19.70    4.50
 -14   6   4   10.00    4.60
  14   6  -4   17.60    5.30
  14  -6   4   31.20    7.00
 -14  -6  -4   18.90    5.80
 -14  -6  -4   23.60    4.90
  14  -6  -4   20.30    5.70
 -14  -6   4   28.90    7.00
  14   6   4   15.40    4.80
 -14   6  -4   20.50    5.20
  14   6   4   28.90    5.50
 -14   6   6   25.40    6.70
  14   6  -6   26.60    6.60
 -14  -6  -6   22.50    6.20
  14  -6   6   35.10    7.50
 -14   6  -6   28.60    6.60
  14   6   6   21.50    6.30
 -14  -6   6   27.70    7.00
 -14   6  -6   24.30    5.60
  14  -6  -6   28.10    6.70
 -14  -6  -8   24.80    6.90
  14   6  -8   30.40    7.40
  14  -6   8   18.60    5.80
 -14   6   8    9.70    5.00
  14  -6   8   17.90    5.10
 -14  -6   8   13.40    5.50
 -14   6  -8   18.10    5.60
  14  -6  -8   28.50    7.60
  14   6   8   14.10    4.90
  14  -6  10   85.29   10.10
  14   6 -10   82.99   10.70
 -14   6  10   81.29   11.00
 -14  -6 -10   70.39   10.30
 -14  -6  10   79.99   10.60
  14  -6 -10   72.69   10.20
 -14   6 -10   87.19   10.60
  14   6  10   66.59    9.30
  14   6 -12    1.50    5.80
  14  -6  12   -0.60    3.30
 -14  -6 -12    3.20    4.20
 -14   6  12   -1.60    3.10
  14  -6 -12   -3.30    3.10
  14   6  12    3.50    4.00
 -14  -6  12    0.60    3.70
 -14   6 -12   -2.20    2.40
  14   6 -14   35.30    8.50
 -14  -6 -14   17.40    7.00
 -14   6  14   24.30    7.50
  14  -6  14   38.30    8.50
  14   6  14   26.50    7.40
  14  -6 -14   38.00    8.70
 -14   6 -14   21.80    7.00
 -14  -6  14   34.80    8.20
  14  -6  16    0.20    3.70
 -14  -6 -16    2.00    4.90
 -14   6  16   -0.10    3.10
  14   6 -16    4.10    4.90
  14   6  16    2.00    5.00
  14  -6 -16    3.30    5.00
 -14  -6  16    3.40    4.10
 -14   6 -16   -2.60    3.50
 -16  -6   0  183.38   16.20
  16   6   0  227.88   18.00
  16  -6   0  201.98   17.10
 -16   6   0  183.08   16.80
  16   6  -2    9.60    5.00
  16  -6   2    9.20    4.60
 -16  -6  -2   10.50    4.40
 -16   6   2   10.00    5.00
 -16  -6   2    7.10    4.60
  16   6   2    9.40    4.80
  16  -6  -2   12.70    5.20
 -16   6  -2    8.00    4.20
 -16  -6  -4    7.50    4.70
  16   6  -4   10.50    4.60
 -16   6   4    3.50    4.30
  16  -6   4    3.90    4.20
 -16  -6  -4    5.90    3.40
  16   6   4    9.00    4.70
 -16   6  -4    4.90    4.30
 -16   6  -4    5.10    3.80
 -16  -6   4    2.90    4.00
  16  -6  -4    4.70    4.00
 -16   6   6   12.20    5.80
  16   6  -6   19.20    6.40
 -16  -6  -6   16.20    5.70
  16  -6   6   31.20    7.80
 -16  -6   6   32.40    7.80
 -16   6  -6   24.40    6.80
  16   6   6   31.70    7.70
  16  -6  -6   21.50    6.60
 -16  -6  -8    8.40    4.80
 -16   6   8   12.30    6.00
  16   6  -8   21.90    6.70
  16  -6   8   15.10    6.00
  16   6   8   10.10    4.70
 -16   6  -8    5.80    4.20
 -16  -6   8   21.80    6.70
  16  -6  -8    7.20    4.80
 -16  -6 -10    7.40    4.70
  16   6 -10    9.10    5.00
 -16   6  10    1.10    3.20
 -16  -6  10    7.80    5.00
  16   6  10    4.50    4.10
 -16   6 -10    9.90    4.90
  16  -6 -10    7.80    4.90
  16   6 -12   -0.50    4.10
 -16   6  12    6.50    5.10
  16  -6  12    0.80    3.10
 -16  -6 -12   10.70    5.20
  16  -6 -12    1.50    3.90
 -16   6 -12   -0.70    3.10
  16   6  12    0.60    3.70
 -16  -6  12   -4.40    3.50
 -16  -6 -14   -4.10    3.50
  16  -6  14    0.60    3.00
 -16   6  14   -1.90    4.10
  16   6 -14    0.90    3.80
 -16   6 -14   -1.40    3.60
  16   6  14    0.60    4.30
 -16  -6  14   -0.30    3.70
  16  -6 -14   -1.20    3.40
  18  -6   0    2.10    3.60
 -18   6   0   -0.40    3.20
 -18  -6   0    3.20    3.80
  18   6   0    3.00    3.80
  18  -6   2   -0.30    4.10
  18   6  -2   -2.10    3.20
 -18   6   2    8.30    5.50
 -18  -6  -2    7.70    4.20
  18  -6  -2    5.60    4.70
  18   6   2    2.40    3.80
 -18   6  -2    4.00    3.70
 -18  -6   2    5.10    4.10
 -18   6   4    5.50    4.90
  18   6  -4    5.30    4.40
 -18  -6  -4    2.70    4.80
  18   6   4   -0.80    3.20
  18  -6  -4   11.70    5.70
 -18  -6   4    4.90    4.80
 -18   6  -4    5.40    4.40
  18  -6   6    1.10    4.20
  18   6  -6   -3.00    2.50
 -18  -6  -6    3.20    4.50
 -18   6   6    3.80    5.10
  18   6   6    0.20    3.40
 -18  -6   6   -0.70    4.30
 -18   6  -6   -0.30    3.60
  18  -6  -6   -2.00    2.90
 -18  -6  -8   -0.20    3.80
  18   6  -8    4.70    4.70
  18  -6   8   -1.00    3.30
 -18   6  -8    2.00    4.40
  18  -6  -8    3.60    4.40
 -18  -6   8    9.00    5.30
  18   6 -10    6.90    5.50
 -18  -6 -10    1.20    3.80
 -18   6  10    7.80    5.80
  18  -6 -10    3.60    4.40
 -18  -6  10   -0.80    4.40
 -18   6 -10    9.00    4.80
 -18  -6 -12   -1.50    4.20
 -18   6  12    6.70    5.40
  18   6 -12   18.50    7.20
 -18   6 -12    6.10    4.50
  18  -6 -12    0.00    4.40
 -18  -6  12    1.10    4.40
  20  -6   0   11.80    5.80
 -20   6   0   16.50    6.60
  20   6   0   27.40    8.60
 -20  -6   0   23.80    7.10
  20   6  -2    1.90    4.30
 -20  -6  -2    4.50    4.20
 -20   6   2   -0.60    5.00
  20  -6   2   -3.40    3.00
 -20  -6   2    2.40    4.30
  20   6   2   -0.20    3.50
 -20   6  -2    4.40    4.60
  20  -6  -2   -1.40    3.90
  20  -6   4   12.50    6.20
 -20  -6  -4    7.10    5.70
 -20   6   4   12.80    6.10
  20   6  -4   12.60    5.40
 -20   6  -4   12.60    6.60
  20   6   4   15.30    6.50
  20  -6  -4    7.70    5.40
 -20  -6   4   26.70    8.20
  20   6  -6   -1.60    3.90
 -20   6   6   -3.40    3.90
  20  -6   6    3.10    4.10
 -20  -6  -6    0.80    4.20
  20   6   6   -3.00    3.80
 -20  -6   6   -3.60    3.40
 -20   6  -6    0.50    3.80
  20  -6  -6   -0.50    3.70
 -20  -6  -8   13.80    6.70
 -20   6   8    3.80    4.70
  20   6  -8    7.90    5.00
  20  -6   8    2.10    4.10
  20  -6  -8   -1.00    3.80
 -20  -6   8   11.70    6.90
 -20   6  -8    3.10    4.40
  20   6   8    8.50    6.00
  -1  -7  -1 1529.05   79.49
  -1  -7  -1 1589.84   78.59
   1   7  -1 1549.34   78.09
   1  -7   1 1501.55   79.39
   1   7  -1 1515.05   79.59
  -1   7   1 1585.24   79.69
   1   7   1 1533.75   79.39
   1   7   1 1469.95   79.59
   1  -7  -1 1575.94   78.49
  -1   7  -1 1553.94   79.79
   1  -7  -1 1594.14   79.39
  -1  -7   1 1511.65   79.39
   1   7  -3  812.02   42.90
  -1   7   3  811.82   44.00
   1  -7   3  846.62   44.20
  -1  -7  -3  816.32   43.50
   1   7  -3  815.22   44.10
   1   7   3  840.92   43.40
   1  -7  -3  833.62   43.50
  -1   7  -3  836.82   44.00
  -1   7  -3  836.82   42.90
  -1  -7   3  876.01   44.00
   1   7   3  809.32   44.20
   1  -7   5  139.79    9.90
  -1  -7  -5  143.49    9.70
  -1   7   5  138.79    9.10
  -1   7   5  128.59    9.70
   1   7  -5  145.09    9.60
   1  -7  -5  134.09    9.50
   1   7   5  138.09   10.20
  -1   7  -5  140.29    9.30
  -1  -7   5  143.19    9.60
  -1   7  -5  142.79   11.20
   1   7   5  131.89    8.50
   1  -7   7  233.88   15.90
  -1   7   7  229.38   14.50
  -1   7   7  213.18   15.40
   1   7  -7  265.27   15.40
  -1  -7  -7  265.67   16.20
   1   7  -7  257.97   15.50
  -1   7  -7  274.07   15.20
   1   7   7  242.48   13.90
  -1   7  -7  264.77   16.70
   1   7   7  222.08   15.90
   1  -7  -7  264.87   16.10
  -1  -7   7  238.78   15.60
  -1  -7  -9  148.79   12.50
  -1   7   9  181.38   11.20
  -1   7   9  187.78   13.10
   1   7  -9  159.28   12.20
   1   7  -9  155.08   11.60
   1  -7   9  187.28   13.20
   1   7   9  161.08   12.80
   1  -7  -9  178.48   13.00
   1   7   9  192.68   10.30
  -1   7  -9  170.18   12.30
  -1  -7   9  187.48   12.90
   1   7 -11   49.60    5.50
   1  -7  11   52.09    7.00
  -1   7  11   51.69    4.80
  -1   7  11   51.99    6.50
   1   7 -11   40.20    6.00
  -1  -7 -11   52.89    7.10
   1   7  11   42.80    6.50
  -1   7 -11   60.49    5.40
  -1  -7  11   62.09    7.10
   1  -7 -11   50.79    6.70
  -1   7 -11   47.80    6.20
  -1  -7  11   50.59    5.30
   1   7 -13   47.90    7.00
  -1  -7 -13   47.40    7.70
  -1   7  13   58.89    7.80
   1  -7  13   65.29    7.90
   1   7  13   54.99    7.60
  -1  -7  13   60.59    7.80
  -1   7 -13   63.09    7.70
   1  -7 -13   59.29    8.00
  -1  -7  13   64.39    6.00
   1   7 -15   28.60    6.50
  -1  -7 -15   17.50    5.60
   1  -7  15   15.00    5.20
  -1   7  15    5.40    4.00
   1   7  15   13.60    4.90
  -1   7 -15   41.60    7.50
   1  -7 -15   26.70    6.70
  -1  -7  15   16.30    4.90
   1  -7  17   44.60    8.70
  -1   7  17   48.10    7.80
   1   7 -17   40.60    8.50
  -1  -7 -17   43.20    9.00
   1   7  17   52.29    8.50
   1  -7 -17   41.20    9.00
  -1   7 -17   35.10    7.70
  -1  -7  17   51.39    8.20
  -1   7  19   12.60    5.40
   1  -7  19    3.10    4.70
  -1  -7 -19   16.20    6.10
   1   7 -19    7.60    5.00
   1  -7 -19   17.90    6.90
  -1  -7  19   14.70    5.50
   1   7  19    9.20    4.60
  -1   7 -19   15.40    6.30
   1   7 -21    5.10    4.80
   1  -7  21   14.40    6.30
  -1   7  21   13.90    5.70
  -1  -7 -21   22.90    8.10
   1  -7 -21    5.10    4.90
   1   7  21   21.50    7.10
  -1  -7  21   12.40    5.60
  -1   7 -21    8.90    5.60
   3  -7   1  373.76   20.00
  -3   7   1  355.26   21.10
   3  -7   1  375.46   20.60
  -3  -7  -1  378.76   20.80
   3   7  -1  381.06   21.20
   3   7  -1  376.36   20.10
  -3   7  -1  348.97   21.00
   3   7   1  372.06   20.90
   3   7   1  360.66   20.70
  -3  -7   1  370.46   20.40
   3  -7  -1  371.86   20.30
   3   7  -3   90.89    6.40
  -3   7   3   90.29    6.40
   3  -7   3   87.19    6.90
   3  -7   3  100.49    6.40
   3   7  -3   84.29    7.00
  -3  -7  -3   86.99    6.60
   3  -7  -3   69.79    6.40
   3   7   3   81.69    6.10
  -3   7  -3   74.29    6.60
   3   7   3   86.79    7.10
  -3   7  -3   87.69    6.10
  -3  -7   3   89.69    6.30
  -3   7   5  245.58   14.60
  -3  -7  -5  205.68   14.40
   3   7  -5  195.08   14.30
   3  -7   5  258.37   15.00
  -3   7   5  246.98   14.20
  -3  -7   5  252.77   14.30
   3   7   5  246.98   13.10
  -3   7  -5  203.08   13.90
   3   7   5  247.48   15.20
   3  -7  -5  209.98   14.30
   3   7  -7    0.60    1.90
   3   7  -7    2.20    2.10
  -3  -7  -7    2.00    2.20
  -3   7   7   -0.30    1.60
   3  -7   7   -1.70    1.80
  -3   7  -7   -0.60    1.40
   3   7   7    2.70    2.50
  -3   7  -7    1.70    2.00
  -3  -7   7    1.70    2.00
   3  -7  -7    1.60    2.40
  -3  -7   7    2.60    1.80
   3   7   7    0.80    0.80
   3   7  -9  432.36   24.40
  -3   7   9  376.16   23.90
  -3   7   9  379.56   23.20
  -3  -7  -9  392.56   24.60
   3   7  -9  415.16   24.10
   3  -7   9  389.96   24.90
   3   7   9  387.46   25.00
   3  -7  -9  395.06   24.80
  -3  -7   9  414.26   24.20
  -3  -7   9  389.76   24.80
  -3   7  -9  417.16   22.90
  -3   7  -9  431.16   24.30
   3   7 -11   25.00    4.60
   3  -7  11   10.60    4.10
  -3   7  11   16.90    3.60
  -3  -7 -11   15.20    4.70
  -3   7  11   23.80    4.80
   3   7 -11   14.60    4.40
   3   7  11   15.80    4.90
  -3   7 -11   10.60    3.80
  -3   7 -11   14.00    3.60
   3  -7 -11    7.80    4.10
  -3  -7  11   17.50    4.30
   3   7 -13  116.89   11.30
   3  -7  13  125.39   11.70
  -3   7  13  121.09   11.00
  -3  -7 -13  119.09   11.70
  -3  -7  13  120.79    9.80
  -3  -7  13  121.29   10.90
   3  -7 -13  129.39   12.00
  -3   7 -13  127.79   11.50
   3   7  13  110.69   11.60
  -3   7  15  264.67   19.70
  -3  -7 -15  277.27   20.80
   3  -7  15  237.68   19.90
   3   7 -15  277.97   20.30
  -3  -7  15  268.17   19.50
  -3   7 -15  259.57   19.90
   3  -7 -15  294.27   21.40
   3   7  15  281.67   21.10
  -3   7  17    5.00    3.80
   3   7 -17    3.70    3.40
   3  -7  17    0.40    3.30
  -3  -7 -17    4.30    4.60
   3  -7 -17    7.40    5.00
   3   7  17    5.90    4.80
  -3   7 -17    1.80    3.80
  -3  -7  17    2.70    3.30
   3   7 -19   47.60    9.70
  -3  -7 -19   21.70    7.20
  -3   7  19   18.00    5.90
   3  -7  19   22.10    6.90
   3  -7 -19   33.70    8.90
  -3   7 -19   14.10    6.20
  -3  -7  19   23.10    6.50
   3   7  19   17.20    6.60
   3   7 -21    5.00    4.70
  -3  -7 -21   -0.10    4.00
   3  -7  21   -1.30    4.40
  -3   7 -21    6.00    4.60
   3  -7 -21    2.40    4.70
   3   7  21    6.10    5.30
  -5  -7  -1  165.68   10.60
  -5   7   1  158.08   11.40
   5  -7   1  153.48   10.50
  -5  -7  -1  179.38   10.90
   5   7  -1  178.88   11.40
   5   7  -1  175.48   10.80
   5   7   1  172.68   10.90
   5   7   1  157.78   10.80
  -5  -7   1  169.78   10.30
  -5   7  -1  160.18   11.30
   5  -7  -1  155.48   10.70
   5  -7  -1  171.18   10.00
  -5  -7   1  162.88   11.20
  -5  -7  -3   24.70    3.10
   5  -7   3   12.70    2.90
   5   7  -3   24.10    3.50
  -5   7   3   10.70    3.20
  -5  -7  -3   24.00    3.60
   5   7  -3   28.50    4.20
   5  -7   3   10.80    2.90
  -5  -7   3   13.00    3.20
   5  -7  -3   23.50    2.60
   5   7   3    8.30    2.30
   5   7   3   13.00    3.30
   5  -7  -3   23.10    3.60
   5   7   3    6.80    2.70
  -5   7  -3   29.60    4.10
  -5  -7   3   14.50    2.50
  -5   7   5   78.29    7.40
  -5  -7  -5   74.29    7.10
   5   7  -5   75.89    7.40
  -5   7   5   85.49    6.10
   5   7  -5   82.89    7.10
   5  -7   5   72.49    6.90
  -5  -7  -5   73.19    5.40
  -5   7  -5   71.59    6.50
  -5  -7   5   89.99    6.30
  -5   7  -5   72.79    6.60
   5  -7  -5   77.89    5.90
   5  -7  -5   84.69    7.50
  -5  -7   5   88.49    7.50
   5   7   5   83.79    7.50
   5   7   5   67.79    5.50
   5  -7   7  483.55   28.10
   5   7  -7  458.95   27.40
   5   7  -7  464.75   28.00
  -5   7   7  455.85   26.50
  -5   7   7  503.15   27.90
  -5  -7  -7  468.75   28.00
  -5  -7  -7  469.15   24.90
  -5  -7   7  465.65   27.70
   5  -7  -7  484.85   28.20
  -5   7  -7  464.95   27.40
  -5   7  -7  467.65   26.50
  -5  -7   7  472.85   26.60
   5   7   7  504.05   28.50
   5  -7   9  315.27   19.60
   5   7  -9  297.47   18.90
  -5  -7  -9  295.27   19.30
   5   7  -9  272.87   18.40
   5   7   9  266.67   19.20
  -5   7  -9  280.87   18.40
  -5  -7   9  267.87   17.50
  -5   7  -9  286.97   16.90
   5  -7  -9  276.47   19.00
  -5  -7   9  275.07   18.30
   5  -7  11   38.50    6.30
   5   7 -11   46.30    6.50
  -5  -7 -11   43.00    7.70
  -5   7  11   41.70    5.70
  -5  -7  11   47.90    5.90
  -5   7 -11   37.90    5.90
  -5  -7  11   42.40    5.60
   5   7  11   44.50    7.20
   5  -7 -11   42.30    6.90
   5  -7  13   68.09    8.80
  -5   7  13   82.79    8.00
   5   7 -13   66.69    8.60
  -5   7  13   67.99    7.90
  -5  -7 -13   74.59    9.00
  -5  -7  13   63.19    7.50
   5   7  13   81.39    9.60
  -5   7 -13   81.59    9.00
   5  -7 -13   76.49    9.50
   5  -7  15   10.80    5.00
  -5   7  15   23.40    5.70
   5   7 -15    8.60    4.60
  -5  -7 -15   16.10    5.60
   5   7  15   16.50    5.80
  -5   7 -15   15.20    5.30
   5  -7 -15   11.90    4.90
  -5  -7  15   15.10    4.60
   5  -7  17   -1.80    3.20
  -5  -7 -17   -0.50    3.50
   5   7 -17    1.20    3.50
   5   7  17    6.00    4.50
  -5   7 -17    0.90    3.30
   5  -7 -17    2.50    4.10
   5   7 -19    2.60    4.30
   5  -7  19    1.30    3.90
  -5  -7 -19    1.60    3.80
   5  -7 -19   -1.20    4.30
   5   7  19   -3.50    3.20
  -5   7 -19    2.10    4.10
   7   7  -1  418.76   26.70
  -7   7   1  495.95   27.40
   7  -7   1  471.95   26.50
   7  -7   1  463.05   25.40
   7   7  -1  432.16   26.30
  -7  -7  -1  447.16   26.20
   7  -7  -1  447.46   24.80
  -7  -7   1  489.25   25.30
  -7  -7   1  464.25   26.70
   7  -7  -1  441.16   26.30
   7   7   1  480.35   26.30
  -7   7  -1  432.66   26.80
   7   7   1  486.75   26.70
   7   7   1  481.45   26.70
  -7   7   3  189.68   14.10
   7   7  -3  222.78   14.50
   7   7  -3  212.08   13.70
   7  -7   3  208.48   13.50
  -7  -7  -3  186.18   12.60
  -7  -7  -3  183.58   13.30
   7   7   3  203.68   13.40
   7  -7  -3  198.58   13.70
   7  -7  -3  201.88   11.50
   7   7   3  205.18   13.80
  -7  -7   3  199.48   11.90
  -7  -7   3  216.68   14.10
  -7   7  -3  192.58   13.50
   7  -7   5  374.56   24.20
  -7   7   5  442.96   25.50
   7   7  -5  385.26   25.10
   7   7  -5  417.96   24.60
  -7  -7  -5  422.46   23.20
  -7  -7  -5  424.06   25.00
   7  -7   5  422.16   24.70
  -7   7  -5  408.56   24.50
   7   7   5  448.86   25.20
  -7  -7   5  431.96   25.20
   7  -7  -5  439.26   25.10
   7  -7  -5  434.96   22.50
  -7   7  -5  399.66   24.10
  -7  -7   5  363.16   22.60
  -7  -7  -7   99.09    8.90
  -7   7   7   96.19    9.00
  -7   7   7   84.69    6.80
   7   7  -7  104.89    8.80
  -7  -7  -7   97.29    6.50
   7  -7   7   93.49    8.70
  -7  -7   7   91.59    7.00
  -7   7  -7   95.19    8.50
   7  -7  -7   79.89    8.40
   7   7   7   75.89    8.30
  -7   7  -7  101.79    7.70
   7  -7  -7   95.49    6.70
  -7  -7   7   86.19    8.40
  -7   7   9    4.20    2.10
  -7  -7  -9    3.90    2.70
   7   7  -9    6.70    3.00
  -7   7   9    7.30    3.20
   7  -7   9    3.00    2.90
  -7   7  -9    5.60    3.10
   7   7   9    3.80    3.00
   7  -7  -9    6.70    3.30
  -7  -7   9    2.80    2.70
  -7   7  -9    7.10    2.40
  -7  -7   9    0.60    1.60
   7  -7  11   91.39    9.60
   7   7 -11   68.99    8.70
  -7   7  11   94.59    9.10
  -7  -7  11   95.09    8.30
  -7  -7  11   90.49    9.00
   7  -7 -11   81.19    9.40
   7   7  11   97.49   10.20
  -7   7 -11   91.69    9.40
   7   7 -13    0.30    3.00
  -7  -7 -13    6.00    3.80
  -7  -7  13    1.10    2.40
  -7   7 -13    5.70    3.40
   7   7  13   -3.90    2.30
   7  -7 -13    0.90    3.40
   7  -7  15    9.10    4.70
  -7  -7 -15    1.90    3.90
   7   7 -15    8.70    4.60
  -7   7 -15   13.30    5.00
  -7  -7  15   12.10    5.00
   7   7  15   10.40    5.00
   7  -7 -15   10.50    5.30
   7  -7  17    4.10    4.30
  -7  -7 -17    6.70    4.80
   7   7 -17    3.10    4.50
  -7   7 -17    0.30    3.40
   7   7  17    9.40    5.60
   7  -7 -17    7.90    4.90
   7   7 -19    8.10    5.80
   7  -7  19   22.40    7.20
  -7  -7 -19    3.80    4.70
   7  -7 -19   16.10    7.00
  -7   7 -19   17.80    6.50
   7   7  19   16.90    6.60
  -9  -7  -1   43.80    5.50
   9  -7   1   51.99    4.80
  -9   7   1   54.79    6.60
   9   7  -1   49.20    6.20
   9  -7   1   49.60    6.10
  -9   7  -1   60.69    6.80
   9  -7  -1   50.99    6.20
  -9  -7   1   52.59    4.50
  -9  -7   1   51.09    6.30
   9   7   1   54.19    6.50
   9   7   1   49.80    5.00
   9  -7  -1   43.30    4.00
  -9  -7  -3  207.68   14.50
   9   7  -3  214.68   15.20
  -9   7   3  228.78   16.20
   9  -7   3  226.78   14.70
   9  -7   3  232.28   15.60
  -9  -7  -3  211.18   15.50
   9   7   3  235.78   15.90
   9  -7  -3  225.98   12.70
  -9   7  -3  230.68   15.50
  -9  -7   3  237.08   13.20
   9  -7  -3  223.98   15.70
  -9  -7   3  221.98   15.80
  -9  -7  -5  190.68   14.70
  -9  -7  -5  211.18   13.30
   9  -7   5  206.38   14.20
   9  -7   5  201.18   14.60
   9   7  -5  201.08   14.70
  -9   7   5  208.78   15.50
  -9   7  -5  209.68   14.30
  -9  -7   5  206.58   12.20
   9   7   5  196.48   14.90
  -9   7  -5  196.28   14.40
  -9  -7   5  212.68   15.20
   9  -7  -5  215.88   15.10
   9  -7  -5  211.98   11.80
   9   7   5  199.88   14.50
  -9  -7  -7    9.40    4.00
   9  -7   7   17.80    4.30
   9   7  -7    3.30    3.20
  -9   7   7   16.60    4.40
  -9  -7  -7   12.80    2.70
  -9   7  -7    8.00    3.30
  -9  -7   7    9.20    3.80
   9  -7  -7   14.40    4.50
  -9   7  -7   11.60    3.20
   9   7   7   18.50    4.60
  -9   7   9  188.88   14.50
  -9  -7  -9  183.78   14.60
   9   7  -9  178.78   14.20
   9  -7   9  177.98   14.10
   9  -7  -9  164.98   14.20
   9   7   9  181.28   14.40
  -9  -7   9  171.18   14.20
  -9   7  -9  163.08   13.70
   9   7 -11   35.80    6.90
  -9   7  11   30.90    6.30
  -9  -7 -11   33.90    7.20
   9  -7  11   31.00    6.60
   9  -7 -11   25.20    6.30
  -9  -7  11   34.70    6.80
  -9   7 -11   29.40    6.50
   9   7  11   27.40    6.50
   9   7 -13   54.29    8.10
  -9   7  13   48.80    7.40
   9  -7  13   40.80    8.70
  -9  -7 -13   28.80    7.40
  -9   7 -13   61.09    8.20
  -9  -7  13   39.80    7.70
   9  -7 -13   38.00    7.90
   9   7  13   54.29    8.50
  -9  -7 -15   -1.10    3.40
   9  -7  15   -0.10    3.30
   9   7 -15   -2.90    2.90
  -9   7 -15    4.60    3.80
  -9  -7  15    0.30    2.90
   9   7  15   -1.40    3.10
   9  -7 -15   -1.80    3.10
   9  -7  17   10.80    5.80
  -9  -7 -17   17.20    6.90
   9   7 -17   10.00    5.50
   9  -7 -17    9.70    6.00
   9   7  17   14.40    6.10
  -9   7 -17   12.90    5.30
   9   7 -19   -5.30    4.00
   9  -7  19    0.60    4.10
  -9  -7 -19    0.60    4.50
   9   7  19    7.10    5.00
  -9   7 -19    1.30    4.30
   9  -7 -19   -3.40    3.90
  11  -7   1  152.58   10.40
  11   7  -1  157.78   12.60
 -11   7   1  152.28   13.10
  11  -7   1  160.88   12.80
 -11  -7  -1  174.88   12.50
  11  -7  -1  163.08   12.80
  11   7   1  160.68   12.90
  11  -7  -1  144.99    9.60
 -11   7  -1  161.08   13.00
  11   7   1  172.18   11.20
 -11  -7   1  155.48   10.20
 -11  -7   1  171.38   13.00
  11  -7   3   65.09    6.30
 -11  -7  -3   58.79    7.30
 -11  -7  -3   59.09    6.70
 -11   7   3   61.99    7.70
  11   7  -3   74.99    8.10
  11  -7   3   52.69    7.30
  11   7   3   68.29    6.70
  11  -7  -3   63.99    7.60
  11   7   3   62.89    7.80
 -11  -7   3   68.19    7.80
 -11   7  -3   64.79    7.30
 -11   7   5   13.60    4.80
 -11  -7  -5   12.60    4.20
  11   7  -5   25.90    5.90
  11  -7   5   23.00    5.30
 -11  -7  -5   19.50    4.00
 -11  -7   5   23.60    5.50
  11   7   5   15.20    4.90
  11  -7  -5   15.30    5.00
 -11   7  -5   27.40    5.30
  11   7   5   32.20    6.20
 -11   7  -5   16.80    4.50
 -11  -7  -7   21.70    5.30
  11  -7   7   35.40    6.80
  11  -7   7   17.40    4.80
  11   7  -7   20.80    5.30
 -11   7   7   30.50    6.80
  11   7   7   25.40    5.60
 -11   7  -7   17.70    5.10
 -11   7  -7   23.50    4.80
  11  -7  -7   13.90    4.50
 -11  -7   7   20.00    5.60
  11   7  -9    6.00    4.00
 -11   7   9    2.50    3.20
  11  -7   9    6.30    3.50
 -11  -7  -9    6.70    3.80
 -11   7  -9   11.70    4.20
  11  -7  -9    3.10    3.40
 -11  -7   9   10.70    4.50
  11   7   9    2.80    3.60
  11   7 -11   62.49    8.40
 -11  -7 -11   51.19    8.10
  11  -7  11   44.60    7.30
 -11   7  11   51.99    8.10
 -11   7 -11   39.50    7.90
 -11  -7  11   43.30    8.40
  11   7  11   41.40    8.10
  11  -7 -11   60.69    8.60
  11  -7  13   26.20    7.20
 -11  -7 -13   32.00    8.10
 -11   7  13   35.10    7.70
  11   7 -13   48.70    7.90
  11   7  13   40.50    8.60
 -11   7 -13   55.29    8.30
 -11  -7  13   36.10    7.90
  11  -7 -13   34.80    8.20
  11   7 -15   45.90    9.40
  11  -7  15   55.49   10.50
 -11   7  15   52.99    8.30
 -11  -7 -15   29.20    8.10
 -11   7 -15   49.50    9.20
 -11  -7  15   43.10    8.80
  11   7  15   41.60    9.20
  11  -7 -15   42.00    8.90
  11   7 -17    7.50    5.60
  11  -7  17    9.80    5.40
 -11  -7 -17   10.60    5.60
  11   7  17   10.40    5.60
 -11   7 -17   10.40    5.10
  11  -7 -17   11.40    6.00
 -11  -7  17    3.40    4.10
  13  -7   1    5.60    3.40
 -13  -7  -1   -1.10    2.40
  13   7  -1   -2.30    2.40
 -13   7   1    0.30    2.80
  13   7   1    0.80    1.90
  13  -7  -1   -1.20    2.50
 -13   7  -1    2.80    3.00
 -13  -7   1    1.30    2.50
  13   7   1    0.90    2.80
  13  -7   3    7.30    3.80
 -13  -7  -3    4.60    2.90
 -13  -7  -3    5.40    3.80
  13   7  -3    7.00    3.80
  13  -7   3    6.20    2.70
 -13   7   3   14.00    4.90
 -13  -7   3    9.10    4.40
  13  -7  -3    3.00    3.60
 -13   7  -3    5.90    3.40
  13   7   3   13.70    3.70
  13   7   3    9.20    4.30
  13   7  -5   65.39    8.50
  13  -7   5   81.59    9.30
 -13  -7  -5   70.89    9.10
 -13  -7  -5   79.09    7.80
  13  -7   5   75.69    7.60
 -13   7   5   83.89    9.70
 -13   7  -5   67.79    8.20
  13   7   5   77.89    9.10
 -13  -7   5   72.39    9.30
  13  -7  -5   63.79    8.70
 -13   7  -5   70.99    8.80
 -13   7   7  149.99   14.00
  13   7  -7  125.69   12.70
 -13  -7  -7  147.89   13.30
  13  -7   7  125.69   12.60
  13  -7   7  134.79   11.90
  13  -7  -7  147.39   13.70
  13   7   7  146.19   13.50
 -13   7  -7  156.78   12.30
 -13  -7   7  138.59   13.50
 -13   7  -7  136.89   12.80
  13   7   7  140.99   12.60
  13  -7   9   54.59    7.70
  13   7  -9   56.79    8.50
 -13   7   9   55.49    8.80
 -13  -7  -9   60.49    8.90
 -13   7  -9   42.80    8.20
  13  -7  -9   37.30    8.00
 -13  -7   9   52.49    8.60
  13   7   9   65.99    8.70
 -13  -7 -11    6.10    4.30
  13   7 -11   -1.30    3.20
 -13   7  11    3.30    4.10
  13  -7  11    0.90    3.60
 -13  -7  11   -1.20    2.60
 -13   7 -11    0.50    3.00
  13   7  11    3.70    3.60
  13  -7 -11   -3.90    2.30
  13   7 -13   35.10    8.30
 -13   7  13   48.90    9.40
  13  -7  13   40.20    8.60
 -13  -7 -13   27.60    7.50
 -13  -7  13   33.30    8.30
  13   7  13   34.40    8.30
  13  -7 -13   33.60    8.10
 -13   7 -13   34.90    8.10
 -13  -7 -15   11.60    6.30
  13   7 -15   14.90    6.40
  13  -7  15   21.50    6.80
 -13   7  15   16.40    5.90
 -13  -7  15   24.80    7.40
 -13   7 -15   19.30    6.00
  13  -7 -15   19.70    7.00
  13   7  15   18.10    6.40
  13   7 -17    4.20    4.40
  13  -7  17    6.50    4.80
 -13  -7 -17    6.80    5.20
  13  -7 -17    7.50    5.50
 -13   7 -17   10.90    5.80
 -13  -7  17    6.90    4.90
  13   7  17    9.10    5.40
 -15   7   1   58.29    8.40
  15   7  -1   43.60    8.30
 -15  -7  -1   44.00    7.30
  15  -7   1   49.80    8.80
  15  -7  -1   46.20    8.50
 -15  -7   1   46.00    7.70
  15   7   1   59.29    8.50
 -15   7  -1   30.30    7.10
  15   7  -3    3.70    3.70
  15  -7   3    7.20    4.70
 -15  -7  -3    7.90    4.50
 -15  -7  -3    7.10    3.50
 -15   7   3    5.10    4.50
  15   7   3   -4.10    2.50
  15  -7  -3    7.40    4.10
 -15   7  -3    7.40    3.90
 -15  -7   3    7.50    4.80
 -15   7   5   99.49   11.30
  15  -7   5   89.19   10.60
  15   7  -5   75.29   10.00
 -15  -7  -5   72.79    8.80
 -15  -7  -5   81.19   10.20
 -15   7  -5   91.79   10.00
 -15  -7   5   85.99   10.60
  15   7   5   92.99   10.80
  15   7   5   92.59   10.90
  15  -7  -5   79.39   10.10
 -15   7  -5  103.69   10.90
 -15   7   7   25.40    7.10
  15   7  -7   34.80    7.40
  15  -7   7   38.90    8.30
 -15  -7  -7   34.40    7.80
 -15  -7   7   37.70    8.50
  15   7   7   35.30    7.90
 -15   7  -7   34.50    7.90
  15  -7  -7   35.60    7.90
 -15   7   9   15.90    6.00
  15  -7   9   26.90    6.50
 -15  -7  -9   21.00    7.30
  15   7  -9   20.00    6.20
  15  -7  -9   22.10    6.60
  15   7   9   30.60    6.70
 -15   7  -9    6.50    4.90
 -15  -7   9    5.20    4.70
  15  -7  11   54.19    8.90
 -15   7  11   65.69   10.10
  15   7 -11   64.59    9.70
 -15  -7 -11   66.29   10.40
 -15   7 -11   62.29    9.80
  15   7  11   66.19   10.00
 -15  -7  11   71.89   10.50
  15  -7 -11   78.89   11.20
  15   7 -13    0.60    4.00
 -15   7  13   -2.80    3.60
  15  -7  13    5.40    4.00
 -15  -7 -13    3.40    4.80
  15  -7 -13   -3.10    2.80
  15   7  13   -1.70    3.50
 -15  -7  13   -0.40    3.90
 -15   7 -13   -2.40    3.80
 -15  -7 -15   -7.30    3.50
  15   7 -15    1.10    4.50
 -15   7  15   -1.70    4.00
 -15  -7  15    4.20    4.90
 -15   7 -15    2.20    4.20
  15  -7 -15    6.00    4.90
  15   7  15    7.50    5.50
  17   7  -1    0.10    2.90
 -17  -7  -1   -2.20    2.80
 -17   7   1   -2.40    3.10
  17  -7   1    1.10    3.70
  17  -7  -1    3.80    4.00
 -17   7  -1    2.00    3.50
  17   7   1    3.20    3.90
 -17  -7   1    1.10    3.00
  17  -7   3   29.80    7.10
 -17   7   3   14.30    5.60
 -17  -7  -3   23.90    6.90
 -17  -7  -3   18.50    5.30
  17   7  -3   18.90    6.20
 -17   7  -3   24.20    7.00
 -17  -7   3   31.40    7.60
  17   7   3   38.70    8.10
  17  -7  -3   25.60    7.10
  17  -7   5   32.70    8.00
 -17  -7  -5   27.80    7.50
 -17   7   5   15.00    6.40
  17   7  -5   27.60    7.30
 -17  -7   5   28.50    7.60
  17   7   5   23.60    7.30
  17  -7  -5   25.60    7.10
 -17   7  -5   43.20    8.90
 -17   7  -5   31.50    7.00
  17   7  -7   23.30    6.80
 -17  -7  -7   33.40    7.90
  17  -7   7   23.40    6.80
 -17   7   7    8.10    4.70
  17  -7  -7   23.00    7.20
 -17  -7   7   12.10    6.10
  17   7   7   22.40    6.90
 -17   7  -7   28.60    7.60
  17   7  -9   30.80    7.70
 -17  -7  -9   40.90    9.20
 -17   7   9   29.50    8.20
  17  -7  -9   30.10    8.20
 -17   7  -9   32.00    8.20
  17   7 -11    5.30    4.80
 -17  -7 -11    5.20    5.30
 -17   7  11    5.50    4.80
 -17  -7  11    4.50    5.40
  17  -7 -11    4.60    5.20
 -17   7 -11    8.20    5.20
  17   7  11    7.30    6.10
 -17  -7 -13    0.30    3.80
  17   7 -13    4.70    4.50
 -17   7  13   21.30    7.30
  17  -7  13    6.90    4.40
 -17  -7  13   13.20    6.50
  17   7  13   12.30    5.50
  17  -7 -13    9.80    5.80
 -17   7 -13    9.90    5.00
 -19   7   1   -2.90    4.20
 -19  -7  -1   -2.50    3.00
  19  -7   1    3.70    4.10
  19   7  -1   -2.50    4.30
  19  -7  -1    2.20    4.10
  19   7   1    0.90    4.40
 -19   7  -1   -5.70    3.40
 -19  -7   1    2.40    3.60
 -19   7   3   11.80    6.40
  19   7  -3    7.10    4.80
 -19  -7  -3    6.80    5.00
  19  -7   3    8.30    4.90
  19   7   3   10.20    5.60
 -19   7  -3    6.20    4.60
 -19  -7   3    7.80    5.30
  19  -7  -3    1.50    4.00
  19   7  -5    0.00    4.00
 -19  -7  -5   -1.40    3.80
 -19   7   5    5.70    5.80
  19  -7   5    5.10    5.20
 -19  -7   5    4.60    4.90
  19   7   5    8.40    4.70
  19  -7  -5    2.50    4.10
 -19   7  -5   -0.10    4.60
  19  -7   7   17.30    6.70
 -19   7   7   22.60    8.10
  19   7  -7   12.50    6.20
 -19  -7  -7   12.80    6.20
  19   7   7   11.00    5.70
 -19   7  -7   13.50    6.00
  19  -7  -7   14.00    6.40
 -19  -7   7   22.60    8.00
  19  -7   9    2.20    4.70
 -19   7   9   -0.10    4.50
  19   7  -9    1.00    4.10
 -19  -7  -9   -1.20    3.90
 -19  -7   9    2.60    4.60
 -19   7  -9   -2.60    4.00
  19  -7  -9    7.30    4.80
  21   7  -1   25.60    8.00
 -21   7   1   23.90    8.40
  21  -7   1   11.10    5.80
 -21  -7  -1   31.40    7.80
  21   7   1   11.90    5.70
 -21   7  -1   22.20    8.00
  21  -7  -1   26.50    7.90
 -21  -7   1   35.10    8.30
 -21   7   3    8.60    5.80
 -21  -7  -3   -2.50    4.10
  21  -7   3    8.20    4.90
  21   7  -3    9.20    5.20
 -21   7  -3   13.40    5.70
  21   7   3    8.90    5.30
 -21   7  -3    4.10    5.00
  21  -7  -3   14.30    7.10
 -21  -7   3    3.80    4.70
 -21  -7  -5    3.20    4.20
  21   7  -5   -4.90    3.80
  21  -7   5    8.10    5.40
 -21   7   5    9.10    6.50
  21  -7  -5    5.30    5.50
 -21   7  -5    3.90    4.40
  21   7   5   12.20    6.50
 -21  -7   5   -2.50    5.10
   0  -8   0 9999.00  498.15
   0   8   0 9567.54  494.05
   0  -8  -2   -1.20    1.10
   0  -8  -2   -0.10    1.70
   0  -8   2   -1.70    1.70
   0   8  -2   -2.90    1.60
   0   8   2    0.10    1.90
   0   8   2   -2.20    1.80
   0   8  -2   -1.50    0.70
   0   8   4 1494.25   75.99
   0   8   4 1457.05   76.79
   0   8  -4 1476.65   75.39
   0   8  -4 1429.16   76.59
   0  -8   4 1426.86   76.59
   0  -8  -4 1536.75   76.19
   0  -8   6    0.20    1.80
   0   8   6   -0.20    1.40
   0  -8  -6   -1.80    1.50
   0   8   6   -0.20    2.20
   0   8  -6   -1.30    1.50
   0   8   8  200.78   14.40
   0   8  -8  218.48   14.00
   0   8   8  197.98   12.40
   0  -8  -8  234.48   14.80
   0   8  -8  209.48   13.50
   0  -8   8  197.28   14.20
   0   8 -10    0.40    1.60
   0  -8  10    3.00    2.70
   0   8  10    0.20    2.00
   0   8 -10    4.90    2.60
   0  -8 -10    0.30    2.40
   0   8  10   -0.90    1.00
   0   8  12   99.39    9.90
   0  -8  12   96.69    8.10
   0   8 -12  111.09    9.90
   0  -8 -12   96.69   10.10
   0  -8  12  118.09   10.50
   0   8 -12  109.59    8.50
   0  -8 -14   -0.50    3.40
   0   8 -14   -0.80    2.80
   0  -8  14    1.90    3.00
   0   8  14   -1.80    2.60
   0  -8 -16   18.70    6.10
   0  -8  16   16.40    5.70
   0   8  16   42.10    7.10
   0   8 -16   28.60    7.00
   0  -8  18   -2.90    3.10
   0   8  18   -2.50    2.80
   0  -8 -18    1.80    4.50
   0   8 -18   -2.30    2.70
   0   8  20   25.30    7.20
   0  -8 -20   10.50    6.40
   0   8 -20   15.40    6.30
   0  -8  20   15.10    6.10
  -2  -8   0  454.95   25.70
   2  -8   0  450.85   25.50
  -2   8   0  492.15   26.20
   2   8   0  458.85   25.90
   2  -8   0  479.85   24.60
   2   8   0  461.55   24.60
  -2  -8   0  484.35   24.70
  -2   8   2 1496.55   76.49
  -2  -8  -2 1498.55   75.59
   2  -8   2 1391.36   76.09
   2   8  -2 1449.35   76.49
   2   8  -2 1534.65   75.09
   2  -8   2 1468.15   74.99
  -2  -8  -2 1371.36   76.19
  -2   8   2 1474.65   76.19
   2  -8  -2 1452.65   75.89
   2  -8  -2 1520.35   75.59
  -2   8  -2 1546.65   74.99
   2   8   2 1419.66   76.49
  -2   8  -2 1548.95   76.59
  -2  -8   2 1382.86   75.89
   2   8  -4  591.84   33.40
   2  -8   4  620.34   33.50
  -2   8   4  621.84   33.10
   2   8  -4  614.94   32.30
  -2   8   4  627.24   33.20
  -2  -8  -4  594.84   32.90
  -2  -8   4  595.34   32.90
   2   8   4  599.04   33.60
   2   8   4  622.64   32.30
  -2   8  -4  611.84   33.10
   2  -8  -4  571.84   32.80
  -2   8  -4  599.04   32.20
   2  -8   6  326.57   21.50
  -2   8   6  369.96   21.50
   2   8  -6  381.06   21.60
  -2  -8  -6  373.56   21.60
   2   8   6  357.06   19.80
   2  -8  -6  400.46   21.80
  -2  -8   6  342.37   21.20
   2   8   6  339.97   22.00
  -2   8  -6  391.36   21.20
   2   8  -8   24.20    4.40
   2   8  -8   22.20    4.20
   2  -8   8   25.90    5.00
  -2   8   8   26.00    4.50
  -2   8   8   29.40    3.90
  -2  -8  -8   21.70    4.60
  -2  -8   8   25.80    4.40
  -2   8  -8   17.40    3.60
   2   8   8   26.80    2.70
   2   8   8   30.00    5.00
   2  -8  -8   21.00    4.60
  -2   8  -8   22.60    3.60
  -2   8  10  122.79    8.70
   2   8 -10   93.99    8.70
   2   8 -10  110.29    9.50
  -2   8  10  134.39   10.50
   2  -8  10  124.89   10.40
  -2  -8 -10   98.79    9.80
   2   8  10  129.19   10.70
  -2   8 -10   97.39    9.20
  -2  -8  10  126.59   10.00
   2  -8 -10  107.49   10.00
  -2   8 -10  120.29    8.70
   2   8 -12   24.00    4.70
  -2   8  12   30.40    4.20
   2  -8  12   33.40    6.50
   2   8 -12   43.30    6.10
  -2  -8 -12   30.30    6.50
  -2   8  12   30.40    5.30
   2  -8 -12   12.40    4.70
  -2   8 -12   34.20    6.20
  -2  -8  12   37.90    5.70
  -2  -8  12   40.40    5.00
   2   8  12   37.30    6.00
   2   8 -14   37.00    7.20
  -2  -8 -14   28.70    7.00
   2  -8  14   46.00    7.10
  -2   8  14   44.10    7.20
  -2   8 -14   38.30    7.40
  -2  -8  14   47.50    5.60
   2  -8 -14   26.90    6.70
  -2  -8  14   42.30    6.80
   2   8  14   42.80    7.10
  -2  -8 -16    2.50    4.20
  -2   8  16    2.70    3.80
   2  -8  16   12.50    4.90
   2   8 -16   14.60    5.30
  -2   8 -16    6.50    4.00
   2   8  16   13.30    5.20
  -2  -8  16    6.20    3.70
   2  -8 -16    4.50    4.40
   2   8 -18   15.40    6.10
  -2  -8 -18   19.20    6.60
   2  -8  18    3.60    4.10
  -2   8  18   21.20    6.30
   2  -8 -18   19.30    6.80
  -2   8 -18   11.50    5.30
   2   8  18   15.20    5.90
  -2  -8  18   15.30    5.50
   2  -8  20    9.80    5.40
  -2  -8 -20   17.70    7.00
  -2   8  20    6.20    5.00
   2   8 -20    6.50    4.60
   2   8  20    6.00    4.90
  -2  -8  20    8.00    5.60
   2  -8 -20   17.20    7.30
  -2   8 -20   11.20    5.90
  -4   8   0    1.30    2.10
   4   8   0   -0.30    1.80
   4  -8   0    2.90    1.70
   4   8   0   -0.60    1.80
  -4  -8   0    1.10    1.70
   4   8  -2   73.49    8.10
   4  -8   2   96.49    6.80
   4   8  -2   68.39    6.70
   4  -8   2   68.89    5.80
  -4   8   2   82.79    7.30
  -4  -8  -2   80.09    6.30
  -4   8  -2   82.69    7.10
   4  -8  -2   73.19    6.20
   4   8   2   87.99    6.90
   4  -8  -2   77.19    5.80
  -4  -8   2   91.09    6.30
  -4   8   4   42.50    4.40
   4   8  -4   48.60    5.60
  -4   8   4   47.00    5.60
   4  -8   4   34.30    4.70
  -4  -8   4   41.30    4.40
   4   8   4   48.70    4.30
  -4   8  -4   54.59    5.30
   4  -8  -4   54.09    5.30
   4   8   4   49.90    5.60
   4  -8  -4   52.39    4.50
  -4  -8  -6    2.50    2.20
  -4   8   6    6.90    2.80
   4   8  -6    9.00    3.00
  -4   8   6    7.30    2.40
   4  -8   6    3.90    2.60
   4   8  -6    3.00    2.60
   4   8   6    7.10    1.60
   4   8   6    8.00    3.20
  -4   8  -6    8.10    2.70
   4  -8  -6    2.10    2.30
  -4  -8   6   10.30    2.70
  -4  -8   6   12.30    3.30
  -4  -8  -8  267.07   18.10
  -4   8   8  288.07   17.60
   4   8  -8  288.77   17.90
   4  -8   8  287.07   18.60
   4   8  -8  295.87   18.30
  -4   8  -8  288.07   17.70
  -4  -8   8  291.87   17.90
   4  -8  -8  287.97   18.50
   4   8   8  224.78   18.00
  -4  -8   8  271.97   17.30
   4   8   8  278.27   15.00
   4   8 -10  145.69   10.90
  -4   8  10  140.99   10.70
  -4   8  10  130.79   10.10
   4   8 -10  122.59   10.50
   4  -8  10  118.09   11.20
  -4  -8 -10  128.99   11.10
  -4  -8  10  133.89   10.40
  -4   8 -10  127.89    9.20
   4   8  10  126.79   11.30
  -4  -8  10  126.59   10.20
   4  -8 -10  113.09   11.00
  -4   8 -10  117.89   10.30
  -4   8  12   30.90    4.80
   4   8 -12   24.50    5.10
  -4  -8 -12   26.80    5.90
  -4   8  12   27.80    5.80
   4  -8  12   31.20    6.50
   4   8 -12   27.30    5.50
  -4   8 -12   35.90    6.50
   4   8  12   32.90    6.90
   4  -8 -12   35.80    7.10
  -4  -8  12   35.50    5.50
  -4   8  14    7.80    3.70
   4  -8  14    3.30    3.40
  -4  -8 -14   -1.30    2.90
   4   8 -14   -1.40    2.50
  -4  -8  14    5.80    3.50
   4  -8 -14   -4.10    3.00
  -4  -8  14    3.50    2.90
  -4   8 -14    2.90    3.20
   4   8  14    6.80    3.90
   4  -8  16   12.60    5.10
  -4  -8 -16   29.10    7.30
  -4   8  16   14.00    4.90
   4   8 -16   23.10    6.80
   4   8  16    5.00    4.20
  -4   8 -16   12.60    5.10
  -4  -8  16   15.20    5.10
   4  -8 -16   37.20    8.50
   4   8 -18    2.50    4.10
   4  -8  18    7.20    5.20
  -4  -8 -18   -3.60    2.90
   4   8  18    3.40    4.00
  -4  -8  18   -1.30    3.00
  -4   8 -18    3.10    4.20
   4  -8 -18    7.80    5.50
   4   8 -20   -0.20    3.90
   4  -8  20   -0.10    3.70
  -4  -8 -20    2.50    4.30
  -4   8 -20   -3.80    3.70
   4  -8 -20    3.40    5.20
   4   8  20    0.10    4.10
   6  -8   0   -2.40    1.70
   6   8   0   -0.70    1.80
   6   8   0    1.50    2.10
  -6  -8   0    1.30    1.70
  -6  -8   0    2.20    1.50
   6  -8   0    0.90    1.50
  -6   8   0    3.10    2.30
  -6   8   2   15.90    4.00
   6   8  -2   28.00    4.80
   6  -8   2   13.00    3.20
  -6  -8  -2   23.50    3.50
   6   8  -2   23.10    3.70
  -6  -8   2   17.60    3.80
   6  -8  -2   26.30    2.90
  -6  -8   2   15.90    2.70
   6   8   2   13.80    3.30
   6  -8  -2   25.60    4.00
  -6   8  -2   25.70    4.60
   6   8   2   23.70    3.80
   6   8  -4   98.29    7.70
   6  -8   4   89.49    7.50
   6  -8   4   84.89    7.60
  -6   8   4   81.89    7.90
  -6  -8  -4   94.99    7.90
  -6  -8  -4   94.39    6.80
   6   8  -4   75.99    7.90
   6   8   4   84.59    8.00
  -6  -8   4   79.99    7.70
   6   8   4   88.89    7.90
   6  -8  -4   94.39    7.80
   6  -8  -4  105.39    6.50
  -6   8  -4   85.59    7.20
  -6  -8   4   83.79    6.50
  -6   8  -4  103.99    8.00
   6   8   4   85.79    6.80
  -6   8   6  356.26   21.00
  -6  -8  -6  380.16   22.90
   6   8  -6  349.67   22.10
   6  -8   6  372.16   22.70
  -6   8   6  378.26   23.00
   6   8  -6  374.86   23.20
   6  -8  -6  359.86   20.80
  -6   8  -6  377.66   21.90
   6   8   6  379.06   20.70
  -6  -8   6  387.86   23.00
  -6  -8   6  368.46   21.20
   6   8   6  367.06   23.00
  -6   8  -6  356.86   22.00
   6  -8  -6  383.26   22.90
   6  -8   8   74.79    8.40
  -6  -8  -8   82.69    8.60
  -6   8   8   98.39    7.40
   6   8  -8   81.69    7.90
  -6   8   8   97.99    8.70
   6   8  -8   83.19    8.70
  -6  -8   8   93.29    7.50
   6  -8  -8   89.59    8.60
   6   8   8   70.49    8.30
  -6   8  -8   79.39    7.90
  -6   8  -8   87.19    7.20
  -6  -8   8  109.19    8.90
   6   8 -10  147.59   12.30
  -6   8  10  167.48   11.70
   6  -8  10  155.98   13.10
  -6   8  10  165.48   12.50
  -6  -8 -10  148.29   12.80
  -6  -8  10  170.48   12.60
  -6  -8  10  150.18   11.30
  -6   8 -10  147.99   12.20
   6   8  10  163.38   13.30
   6  -8 -10  133.29   12.50
   6  -8  12  107.49   10.80
  -6  -8 -12  105.29   10.70
  -6   8  12  108.19    9.60
   6   8 -12  110.29   10.30
  -6  -8  12   93.39    9.50
   6   8  12   96.69   10.70
   6  -8 -12  106.99   11.00
  -6   8 -12  101.29   10.20
  -6  -8  12   99.49    9.10
  -6   8  14   38.70    6.10
   6  -8  14   54.29    8.50
  -6  -8 -14   48.50    7.70
   6   8 -14   38.80    7.60
   6   8  14   37.70    8.10
  -6  -8  14   41.10    6.10
  -6   8 -14   46.60    7.00
   6  -8 -14   49.99    8.10
   6  -8  16    2.10    3.40
  -6  -8 -16   -4.20    2.90
   6   8 -16   -1.30    3.00
  -6   8 -16    2.30    3.10
   6  -8 -16   -3.60    3.30
   6   8  16   -2.10    3.60
  -6  -8 -18   10.60    5.50
   6   8 -18    4.00    4.00
   6  -8  18   -1.20    3.60
   6   8  18    5.80    4.60
  -6   8 -18    3.70    3.80
   6  -8 -18    1.40    3.80
   6  -8  20   -3.50    3.70
  -6  -8 -20    4.70    5.10
   6   8 -20    0.30    4.70
   6  -8 -20    4.60    5.80
  -6   8 -20   -4.70    3.40
   6   8  20    1.40    4.20
   8   8   0  203.78   14.20
   8   8   0  209.58   13.00
   8  -8   0  217.78   14.00
   8   8   0  190.88   13.70
  -8  -8   0  211.18   12.80
   8  -8   0  186.48   12.30
  -8   8   0  218.48   14.80
  -8  -8   0  205.58   14.00
  -8  -8  -2  155.78   11.10
   8  -8   2  150.88   10.60
   8  -8   2  140.19   11.30
  -8   8   2  169.68   12.50
   8   8  -2  178.48   12.70
   8   8  -2  170.68   11.80
   8  -8  -2  162.48   11.80
   8   8   2  161.98   11.70
  -8  -8   2  148.69   10.00
  -8  -8   2  150.78   11.90
   8  -8  -2  172.48    9.80
  -8   8  -2  152.38   11.90
  -8  -8  -4  627.24   34.40
  -8  -8  -4  672.93   36.20
   8  -8   4  622.94   35.10
   8   8  -4  636.54   35.50
   8  -8   4  618.94   35.40
   8   8  -4  630.54   36.60
  -8   8   4  595.04   36.20
   8  -8  -4  614.64   35.70
   8   8   4  607.84   35.50
  -8   8  -4  628.64   35.40
   8  -8  -4  642.74   33.10
  -8  -8   4  621.44   33.60
  -8  -8   4  598.64   35.90
   8   8   4  632.64   35.90
  -8   8  -4  629.94   35.60
  -8  -8  -6  122.59    8.60
   8   8  -6  113.09    9.90
   8  -8   6  118.39    9.90
   8  -8   6  109.49   10.00
  -8  -8  -6  137.49   10.80
  -8   8   6  115.29   10.50
  -8   8  -6  139.89   10.10
  -8  -8   6  119.89    8.40
   8  -8  -6  114.69   10.40
  -8  -8   6  126.59   10.70
  -8   8  -6  147.49   10.60
   8   8   6  119.29   10.60
   8  -8  -6  125.19    8.00
   8   8  -8  316.87   20.60
   8  -8   8  315.07   20.80
  -8   8   8  312.77   20.90
  -8  -8  -8  319.87   21.10
  -8  -8   8  280.77   18.30
  -8   8  -8  335.67   20.60
   8  -8  -8  279.17   20.50
   8  -8  -8  306.87   18.00
   8   8   8  320.67   21.30
  -8   8  -8  320.77   19.30
  -8  -8   8  327.87   21.00
   8   8 -10   94.69    9.50
   8  -8  10   82.09    9.50
  -8   8  10   94.69    9.50
  -8  -8 -10   93.19    9.80
   8   8  10   80.59    9.40
   8  -8 -10   86.29    9.60
  -8  -8  10   94.89    9.40
  -8   8 -10  104.29    9.50
   8  -8  12  110.09   11.00
   8   8 -12   92.39    9.90
  -8   8  12   81.59    9.30
  -8  -8 -12   85.49   10.30
   8  -8 -12   79.89   10.10
  -8   8 -12  117.29   10.70
  -8  -8  12   80.99    9.30
   8   8  12   82.99   10.10
   8  -8  14   62.59    8.90
   8   8 -14   35.70    7.70
  -8  -8 -14   50.89    9.70
   8  -8 -14   53.29    9.70
   8   8  14   61.19    8.90
  -8  -8  14   43.40    7.00
  -8   8 -14   33.50    7.30
  -8  -8 -16   34.20    8.50
   8   8 -16   23.30    6.90
   8  -8  16   29.70    8.00
   8   8  16   15.00    6.10
   8  -8 -16   13.60    6.10
  -8   8 -16   27.10    6.90
  -8  -8  16   26.90    6.30
   8   8 -18    6.70    4.90
  -8  -8 -18    6.80    5.40
   8  -8  18   12.80    5.40
   8  -8 -18    1.50    3.80
  -8   8 -18    1.90    4.00
   8   8  18    8.30    5.20
 -10  -8   0   14.50    4.00
  10  -8   0   23.70    4.70
  10   8   0   22.00    3.40
  10  -8   0   24.00    3.10
 -10   8   0   14.20    4.30
 -10  -8   0   21.30    3.20
  10   8   0   15.00    4.10
 -10   8   2   89.69    9.40
 -10  -8  -2   89.09    8.40
  10   8  -2   96.49    9.00
  10  -8   2   87.69    8.90
  10  -8   2   95.99    7.70
 -10   8  -2  100.69    9.40
 -10  -8   2   88.79    9.10
  10  -8  -2  103.89    6.60
 -10  -8   2  101.29    7.00
  10   8   2   96.89    9.30
  10   8   2  103.99    8.30
  10  -8  -2  110.19    9.60
  10   8  -4  112.69    9.80
 -10   8   4   91.19    9.70
 -10  -8  -4  108.49    8.80
 -10  -8  -4  104.89    9.80
  10  -8   4  117.19    9.90
 -10  -8   4  124.29   10.50
 -10   8  -4   96.79    9.40
  10  -8  -4   97.59    9.60
 -10  -8   4  109.99    7.30
 -10   8  -4  106.39    9.60
  10   8   4  105.29    9.80
 -10  -8  -6  340.67   19.60
  10   8  -6  316.17   21.20
 -10   8   6  339.77   22.20
  10  -8   6  282.17   20.70
  10  -8   6  326.87   20.80
 -10  -8  -6  303.07   21.20
 -10   8  -6  341.47   20.90
  10   8   6  328.07   21.50
 -10  -8   6  292.97   21.30
  10  -8  -6  317.87   21.50
 -10   8  -6  325.57   21.20
  10   8   6  340.27   22.00
  10  -8   8   29.10    5.80
  10   8  -8   27.00    5.70
 -10   8   8   31.20    6.70
 -10  -8  -8   21.10    5.40
 -10   8  -8   35.10    5.00
  10  -8  -8   19.80    5.70
  10   8   8   30.50    6.30
 -10   8  -8   27.60    5.90
 -10  -8   8   32.60    6.50
  10  -8  10   93.99   10.30
 -10   8  10  102.39   10.80
 -10  -8 -10   99.39   10.90
  10   8 -10  101.29   10.50
  10   8  10  100.69   11.10
 -10  -8  10  111.09   11.10
 -10   8 -10   82.99    9.80
  10  -8 -10  143.49   12.50
 -10   8  12    4.10    3.40
  10  -8  12    1.30    3.10
 -10  -8 -12    0.60    3.10
  10   8 -12    2.50    3.10
 -10   8 -12    6.90    4.10
  10   8  12    5.80    4.10
  10  -8 -12    0.80    3.60
 -10  -8  12    3.10    3.30
 -10   8  14   23.40    6.40
  10   8 -14   23.80    7.00
 -10  -8 -14   10.20    5.30
  10  -8  14   14.80    5.50
 -10  -8  14   14.20    5.30
 -10   8 -14   23.30    6.30
  10   8  14   14.80    6.30
  10  -8 -14   10.90    5.20
  10   8 -16   16.80    6.00
 -10  -8 -16    6.00    5.00
  10  -8  16   10.30    5.30
 -10  -8  16   10.60    4.90
  10   8  16    7.20    4.70
 -10   8 -16   17.10    5.80
  10  -8 -16   12.40    5.70
  10   8 -18   14.80    5.70
 -10  -8 -18   14.50    5.80
  10  -8  18   10.80    5.50
  10  -8 -18    4.80    4.90
 -10   8 -18   18.90    6.20
  10   8  18    7.20    5.10
 -12   8   0  203.78   15.90
 -12  -8   0  209.68   15.30
  12   8   0  189.88   15.40
  12  -8   0  205.58   15.50
 -12  -8   0  203.18   14.30
  12  -8   0  196.88   12.60
  12   8   0  206.08   13.20
  12  -8   2   -0.50    2.70
  12   8  -2   -0.10    2.50
 -12  -8  -2   -0.70    1.50
  12  -8   2    1.30    1.80
 -12   8   2   -1.20    2.60
 -12   8  -2    2.00    2.60
 -12  -8   2    0.60    2.70
  12  -8  -2   -4.40    1.90
  12   8   2    0.30    1.60
  12   8   2    2.60    2.90
 -12  -8  -4   92.49    9.70
 -12   8   4   82.19    9.60
  12  -8   4  101.39    8.40
 -12  -8  -4   86.99    8.40
  12   8  -4   83.09    9.10
  12  -8   4   75.99    9.00
 -12  -8   4   85.69    9.70
 -12   8  -4   97.29    9.50
 -12   8  -4   97.29    9.40
  12  -8  -4   98.49   10.00
  12   8   4   66.69    8.90
 -12   8   6   13.30    4.90
 -12  -8  -6   11.50    4.40
  12  -8   6   18.70    4.80
  12   8  -6    5.30    3.50
 -12  -8  -6   11.40    4.50
 -12   8  -6   11.30    3.90
  12   8   6    8.50    3.90
 -12  -8   6    5.30    3.70
 -12   8  -6    3.40    3.10
  12  -8  -6    6.50    4.00
  12   8   6    9.10    3.90
  12  -8   8    5.00    3.40
 -12  -8  -8   11.80    4.60
  12   8  -8   15.90    5.10
  12   8   8   10.50    4.10
 -12  -8   8   -2.20    2.80
  12  -8  -8    3.00    3.50
 -12   8  -8    7.10    3.60
 -12   8  10    4.60    4.30
  12  -8  10    3.90    4.00
 -12  -8 -10   -0.30    2.90
  12   8 -10   10.40    4.80
 -12  -8  10    4.50    3.60
  12  -8 -10    9.40    5.10
  12   8  10    0.90    3.20
 -12   8 -10    0.40    2.80
 -12  -8 -12    0.40    3.20
  12  -8  12    4.50    3.90
 -12   8  12    5.20    4.00
  12   8 -12    6.40    4.20
  12  -8 -12    8.40    4.90
 -12   8 -12    1.20    3.30
 -12  -8  12    9.50    4.60
  12   8  12    8.80    4.70
 -12   8  14   -0.70    3.40
 -12  -8 -14    2.30    3.90
  12  -8  14    2.90    4.30
  12   8 -14   -2.60    3.20
 -12  -8  14   -0.80    2.90
  12   8  14    8.30    5.30
 -12   8 -14    2.20    3.80
  12  -8 -14    3.00    4.10
  12   8 -16   31.30    8.00
 -12  -8 -16   28.10    8.20
  12  -8  16   23.90    7.30
 -12   8  16   23.50    6.60
 -12   8 -16   34.40    8.20
  12   8  16   42.50    9.60
  12  -8 -16   39.70   10.10
 -12  -8  16   52.89   10.10
  14   8   0   22.40    5.90
 -14  -8   0    6.90    3.80
  14  -8   0   10.90    4.80
 -14   8   0    4.80    3.80
 -14   8   2   14.60    5.60
  14   8  -2   14.50    5.10
 -14  -8  -2   12.60    4.30
  14  -8   2   16.70    5.00
 -14  -8   2   13.10    4.60
  14   8   2   23.50    6.10
  14  -8  -2    6.80    4.10
 -14   8  -2    4.70    3.90
 -14  -8  -4    2.90    3.10
 -14  -8  -4    3.70    2.90
  14   8  -4   -0.90    2.40
 -14   8   4    3.60    4.00
  14  -8   4    0.40    2.90
  14  -8   4    3.80    2.60
 -14   8  -4    2.10    2.90
  14   8   4    2.40    2.60
  14   8   4    4.80    3.60
 -14  -8   4   -1.50    2.60
  14  -8  -4    6.50    3.90
 -14   8   6   15.70    5.60
  14   8  -6   11.50    5.00
 -14  -8  -6   16.30    5.40
  14  -8   6   15.00    5.20
  14  -8  -6    9.60    4.60
 -14   8  -6   17.20    5.30
  14   8   6    6.40    4.30
 -14  -8   6   19.60    6.00
  14  -8   8    1.40    3.40
  14  -8   8    6.10    3.40
  14   8  -8    4.80    4.30
 -14  -8  -8    5.80    4.30
 -14   8   8   -0.10    2.90
  14   8   8    2.10    3.50
 -14  -8   8   11.80    5.00
 -14   8  -8    0.20    2.90
  14  -8  -8    7.40    4.30
 -14  -8 -10   17.00    6.10
  14  -8  10   17.20    5.70
 -14   8  10   10.00    5.20
  14   8 -10   11.80    5.00
  14  -8 -10   21.10    6.90
 -14   8 -10   22.00    6.20
 -14  -8  10   26.10    7.40
  14   8  10   19.60    5.90
 -14   8  12    6.10    4.90
  14  -8  12    5.40    3.80
  14   8 -12    4.50    4.50
 -14  -8 -12   11.00    5.70
 -14   8 -12   -2.90    3.00
 -14  -8  12    0.60    3.40
  14  -8 -12   -0.50    3.90
  14   8  12    7.30    4.70
 -14   8  14    1.90    3.90
  14   8 -14   12.20    5.70
  14  -8  14    7.60    4.40
 -14  -8 -14    9.30    5.60
  14  -8 -14    8.90    5.50
 -14  -8  14   -0.50    3.80
 -14   8 -14    6.60    4.80
  14   8  14    8.60    5.10
  14  -8  16   12.20    6.10
  14   8 -16    6.20    5.00
 -14   8  16   15.20    6.30
 -14  -8 -16   19.00    7.10
  14  -8 -16   10.20    5.90
 -14   8 -16    7.40    5.10
  14   8  16   22.00    7.20
 -14  -8  16   17.00    5.90
 -16  -8   0   10.40    4.60
  16  -8   0    5.80    4.30
  16   8   0   10.00    4.40
 -16   8   0   13.40    5.50
  16  -8   2    4.70    3.80
  16   8  -2    1.40    3.80
 -16  -8  -2    3.80    3.40
 -16   8   2    2.50    4.50
 -16   8  -2    5.10    4.20
  16   8   2    6.90    4.00
  16  -8  -2    0.20    3.30
 -16  -8   2    4.00    4.10
  16  -8   4  121.29   12.80
 -16  -8  -4  113.69   11.10
 -16   8   4  131.39   13.40
 -16  -8  -4  102.09   12.20
  16   8  -4  100.99   11.90
 -16   8  -4   99.89   11.70
 -16   8  -4  105.99   11.70
 -16  -8   4  128.79   13.10
  16   8   4  135.39   13.50
  16  -8  -4  104.89   12.20
  16  -8   6   13.80    5.60
 -16   8   6    7.20    5.00
 -16  -8  -6   15.10    6.10
  16   8  -6    7.30    4.60
  16  -8  -6    8.00    4.60
 -16   8  -6    5.60    4.10
  16   8   6   15.60    5.80
 -16  -8   6   11.90    5.50
 -16   8  -6    9.40    4.40
 -16  -8  -8   27.80    7.20
  16  -8   8   21.90    7.10
 -16   8   8   33.80    8.50
  16   8  -8   33.40    7.70
 -16   8  -8   33.70    8.10
  16  -8  -8   19.70    6.60
 -16  -8   8   35.10    8.20
 -16  -8 -10   11.00    5.80
  16  -8  10    3.10    6.00
 -16   8  10    0.20    3.50
  16   8 -10    7.90    4.80
 -16   8 -10   10.80    5.10
  16   8  10    8.90    4.70
  16  -8 -10    5.90    5.10
 -16  -8  10    6.50    5.20
  16   8 -12   24.40    7.20
  16  -8  12   18.80    6.30
 -16  -8 -12   35.20    8.70
 -16   8  12   18.00    6.80
  16  -8 -12   24.90    7.40
 -16  -8  12   20.00    7.30
 -16   8 -12   25.30    7.30
  16   8  12   26.90    8.00
 -16  -8 -14    2.90    4.30
  16  -8  14    2.80    4.00
 -16   8  14    1.60    4.50
  16   8 -14   -3.10    3.60
 -16   8 -14    2.50    4.40
  16   8  14    5.50    4.80
  16  -8 -14    2.30    5.10
 -16  -8  14   -0.60    4.20
 -18   8   0   12.30    5.70
 -18  -8   0   10.70    5.40
  18  -8   0   12.20    5.60
  18   8   0   24.60    7.20
 -18  -8  -2   19.60    5.70
  18  -8   2    8.40    5.70
  18   8  -2   15.10    6.30
  18  -8  -2   13.50    5.60
  18   8   2   30.60    7.90
 -18   8  -2   20.90    6.90
 -18  -8   2   26.30    7.40
 -18   8   4    7.80    5.50
  18  -8   4    9.90    4.70
 -18  -8  -4   16.90    6.60
  18   8  -4   10.70    5.30
  18   8   4    5.60    4.60
  18  -8  -4    5.30    4.90
 -18   8  -4   10.40    5.20
 -18  -8   4    4.70    4.70
 -18   8  -4   16.40    5.50
 -18  -8  -6   25.70    7.80
 -18   8   6   35.90    9.00
  18  -8   6   62.09    9.90
  18   8  -6   27.70    7.90
  18  -8  -6   49.40    9.80
  18   8   6   35.20    8.40
 -18   8  -6   25.10    6.90
 -18  -8   6   35.00    9.10
 -18   8   8   14.60    6.30
 -18  -8  -8    0.30    4.50
  18   8  -8    2.20    3.80
  18  -8   8   11.90    6.20
  18  -8  -8   11.00    6.10
 -18  -8   8    2.80    5.40
  18   8   8    3.10    4.10
 -18   8  -8   10.90    5.50
  18   8 -10   27.70    8.10
 -18  -8 -10   27.50    8.20
 -18   8  10   35.00    9.40
 -18  -8  10   25.10    7.70
  18  -8 -10   32.10    9.40
 -18   8 -10   15.40    6.30
 -20  -8   0   11.30    6.00
  20  -8   0    3.30    4.20
  20   8   0   17.30    7.20
 -20   8   0    4.70    5.50
 -20  -8  -2    4.00    3.30
 -20   8   2   -6.80    4.00
  20   8  -2   -0.10    4.20
 -20  -8  -2    1.30    4.70
  20  -8   2   -2.80    3.10
 -20   8  -2    2.90    4.40
  20   8   2   -1.40    3.70
 -20  -8   2    1.80    4.00
  20  -8  -2   -0.90    3.90
  20   8  -4    8.60    5.40
 -20  -8  -4    8.80    5.30
  20  -8   4    9.80    5.80
 -20   8   4    1.80    4.70
  20  -8  -4   12.20    6.20
 -20  -8   4    4.30    4.10
 -20   8  -4   18.50    7.00
 -20   8  -4   14.00    6.40
  20   8   4    4.60    5.00
 -20   8   6    1.40    4.20
  20   8  -6    9.60    5.80
  20  -8   6    4.80    4.70
 -20  -8  -6    0.00    4.10
 -20   8  -6    7.40    4.70
  20   8   6   12.90    6.50
 -20  -8   6    5.70    5.90
  20  -8  -6   -0.20    3.90
  20  -8   8    7.60    5.60
 -20   8   8    3.30    5.40
  20   8  -8   18.10    6.80
 -20  -8  -8    6.50    5.30
  20   8   8   12.50    6.40
 -20   8  -8    4.80    5.00
 -20  -8   8   17.70    7.40
  20  -8  -8   -0.90    4.10
  -1  -9  -1   34.30    4.40
   1   9  -1   46.00    2.90
  -1   9   1   29.00    4.30
   1  -9   1   34.10    4.20
   1   9  -1   43.40    4.70
   1   9   1   35.20    4.50
   1  -9  -1   46.10    3.30
   1   9   1   32.80    4.30
   1  -9  -1   47.50    4.40
  -1  -9   1   36.40    4.20
  -1   9  -1   50.09    5.10
   1   9  -3  330.27   16.10
  -1   9   3  235.88   17.10
   1  -9   3  264.97   17.30
   1   9  -3  307.07   17.80
  -1  -9  -3  312.07   16.80
  -1   9   3  285.87   17.30
  -1   9  -3  323.37   17.90
   1  -9  -3  311.27   16.80
   1   9   3  272.37   17.60
   1  -9  -3  311.57   17.50
  -1  -9   3  266.37   17.20
  -1   9  -3  308.57   15.90
   1   9  -5   41.40    4.20
  -1   9   5   58.59    5.50
   1   9  -5   38.10    5.10
  -1  -9  -5   37.10    4.50
   1  -9   5   66.19    5.90
  -1   9  -5   36.20    4.80
   1   9   5   60.49    4.70
   1  -9  -5   47.40    5.00
   1   9   5   70.59    6.30
  -1   9  -5   40.10    4.10
  -1  -9  -7  420.66   25.20
   1   9  -7  451.05   25.20
  -1   9   7  449.86   25.70
   1  -9   7  421.16   25.50
  -1   9   7  431.16   24.20
   1   9   7  427.46   23.60
   1   9   7  418.06   25.80
   1  -9  -7  426.66   25.20
  -1  -9   7  435.96   25.40
  -1   9  -7  424.76   24.80
   1   9  -9   88.89    7.60
   1  -9   9   58.79    7.40
  -1   9   9   81.49    8.00
  -1  -9  -9   79.69    7.90
   1   9  -9  101.99    7.80
  -1   9   9   71.19    6.30
  -1   9  -9   89.39    7.30
   1   9   9   74.19    8.00
  -1  -9   9   73.59    7.60
   1  -9  -9   88.49    8.20
   1   9   9   83.19    5.90
  -1   9  -9   80.89    7.30
  -1  -9 -11   32.60    6.20
   1   9 -11   47.20    5.40
   1   9 -11   44.60    5.90
  -1   9  11   41.30    6.30
   1  -9  11   41.50    6.30
  -1   9  11   38.50    4.30
  -1   9 -11   47.10    6.10
   1  -9 -11   22.80    5.40
  -1  -9  11   45.10    5.10
  -1   9 -11   40.50    4.80
   1   9  11   36.50    6.00
  -1  -9  11   45.60    6.00
   1   9 -13  125.99   11.00
   1   9 -13  121.29   10.50
  -1   9  13  146.89   12.40
   1  -9  13  108.79   11.50
  -1  -9 -13  107.39   11.70
   1   9  13  129.49   11.90
  -1   9 -13  122.49   11.20
  -1  -9  13  128.99   11.60
   1  -9 -13  106.79   11.20
  -1  -9  13  116.19    9.50
   1  -9  15   16.40    5.40
  -1   9  15    5.50    3.60
   1   9 -15    8.20    4.10
  -1  -9 -15   10.30    5.10
   1   9  15    0.70    3.20
  -1   9 -15   20.30    5.80
  -1  -9  15    7.50    4.30
   1  -9 -15   13.70    5.20
   1  -9  17   33.80    8.00
  -1  -9 -17   14.30    6.40
   1   9 -17   24.00    6.40
  -1   9  17   29.70    7.70
   1   9  17   18.90    6.70
  -1  -9  17   29.20    7.20
  -1   9 -17   32.80    7.40
   1  -9 -17   30.10    8.70
   1  -9  19   25.40    7.20
  -1   9  19   23.00    7.10
  -1  -9 -19   16.90    6.80
   1   9 -19   16.90    6.40
  -1   9 -19   14.90    6.30
   1  -9 -19    9.00    5.50
   1   9  19   20.70    6.80
  -1  -9  19    9.20    5.30
   1  -9  21   10.60    5.90
  -1   9  21    1.20    4.70
   1   9 -21    3.90    4.40
  -1  -9 -21    4.20    4.70
   1  -9 -21   10.70    6.00
  -1   9 -21    5.00    5.00
  -1  -9  21    7.30    4.50
   1   9  21    8.40    5.50
  -3  -9  -1  265.87   16.70
   3  -9   1  281.27   16.70
   3   9  -1  268.87   17.10
  -3   9   1  294.87   17.50
   3  -9   1  295.57   15.80
   3   9  -1  276.97   15.80
  -3  -9  -1  287.77   16.10
   3   9   1  296.57   16.20
   3   9   1  305.47   17.00
   3   9   1  299.47   17.20
   3  -9  -1  285.27   16.00
   3  -9  -1  283.87   16.60
  -3   9  -1  269.17   17.20
  -3  -9   1  291.37   16.70
  -3   9   3   28.40    4.10
   3  -9   3   36.60    4.40
  -3  -9  -3   35.00    3.90
  -3   9   3   36.70    4.90
   3   9  -3   46.90    3.90
   3   9  -3   44.80    5.30
  -3   9  -3   39.10    3.60
   3   9   3   29.90    4.60
  -3   9  -3   31.90    4.60
   3  -9  -3   38.40    4.20
  -3  -9   3   36.50    4.00
  -3   9   5  454.25   27.50
  -3   9   5  488.35   27.30
   3  -9   5  503.25   28.00
  -3  -9  -5  491.85   27.60
   3   9  -5  492.15   28.00
   3   9  -5  479.35   26.80
  -3  -9   5  470.05   27.20
  -3   9  -5  485.45   27.40
   3  -9  -5  483.35   27.50
  -3   9  -5  493.05   26.70
   3   9   5  473.85   28.20
   3   9   5  503.95   26.40
  -3   9   7  611.74   34.20
   3  -9   7  611.24   34.90
   3   9  -7  602.74   34.50
  -3  -9  -7  580.24   34.40
   3  -9  -7  615.24   34.70
  -3  -9   7  634.94   34.20
   3   9   7  614.94   35.20
  -3   9  -7  585.44   33.60
   3   9   7  615.14   32.20
   3  -9   9  249.08   16.80
   3   9  -9  258.67   16.10
   3   9  -9  233.98   15.50
  -3   9   9  219.58   14.90
  -3  -9  -9  233.68   16.20
  -3   9   9  208.78   15.50
   3   9   9  235.68   16.80
   3  -9  -9  216.48   16.00
  -3   9  -9  226.78   15.30
   3   9   9  242.58   13.00
  -3  -9   9  224.38   15.40
  -3   9  -9  231.58   14.90
  -3  -9   9  243.28   15.90
   3   9 -11  325.67   21.10
  -3  -9 -11  331.77   21.90
   3   9 -11  331.37   20.80
  -3   9  11  333.07   21.40
   3  -9  11  328.37   22.10
  -3   9  11  327.97   19.90
   3   9  11  326.87   22.20
  -3   9 -11  317.37   20.90
  -3   9 -11  313.17   19.50
  -3  -9  11  315.37   20.90
   3  -9 -11  318.87   21.90
   3  -9  13   27.80    6.40
   3   9 -13   29.60    5.70
  -3   9  13   19.70    5.30
  -3  -9 -13   27.90    6.40
   3   9 -13   39.20    6.90
   3  -9 -13   21.00    6.30
  -3  -9  13   29.50    6.20
   3   9  13   20.80    5.80
  -3   9 -13   33.80    6.40
  -3  -9  13   21.90    7.00
   3   9 -15   11.10    4.70
   3  -9  15   30.80    7.20
  -3   9  15   21.80    6.10
  -3  -9 -15   28.60    7.20
   3  -9 -15   17.40    5.70
   3   9  15   17.60    5.80
  -3  -9  15   10.00    4.10
  -3   9 -15   32.80    7.10
  -3  -9 -17    5.20    4.70
   3  -9  17   11.10    5.20
  -3   9  17   11.90    5.20
   3   9 -17    4.30    4.00
   3  -9 -17    9.60    5.30
   3   9  17    5.00    4.60
  -3  -9  17    4.70    3.80
  -3   9 -17    5.90    4.10
   3  -9  19    6.80    5.50
   3   9 -19    3.60    4.50
  -3   9  19   13.00    5.10
  -3  -9 -19    6.90    4.90
   3   9  19    7.00    5.40
   3  -9 -19    0.10    3.90
  -3  -9  19    7.00    4.40
  -3   9 -19    9.20    5.00
   5   9  -1  111.59    9.00
   5  -9   1  128.39    8.30
  -5  -9  -1  121.69    8.60
  -5   9   1  137.09    9.70
   5   9   1  124.29    8.90
   5  -9  -1  105.49    7.80
  -5   9  -1  100.59    8.90
   5   9   1  130.29    9.00
   5  -9  -1   97.19    8.10
  -5  -9   1  133.99    8.90
  -5   9   3   75.89    6.90
  -5  -9  -3   68.29    6.00
   5   9  -3   61.99    6.40
   5  -9   3   55.69    5.70
   5  -9   3   58.39    5.40
   5  -9  -3   60.59    5.80
   5   9   3   54.99    6.00
   5   9   3   66.49    6.10
   5  -9  -3   61.29    5.10
  -5  -9   3   56.69    6.00
  -5  -9   3   62.19    5.30
  -5   9  -3   65.19    6.40
   5   9  -5  150.48   11.10
  -5   9   5  147.29    9.70
  -5   9   5  154.28   11.10
   5  -9   5  150.18   10.80
  -5  -9  -5  134.59   10.40
   5   9   5  148.09    9.20
  -5   9  -5  133.69   10.20
   5  -9  -5  151.68   10.80
  -5  -9   5  134.89   10.50
   5   9   5  128.49   10.70
  -5  -9   5  129.49    9.50
   5  -9  -5  127.19    9.10
  -5  -9  -7  219.18   12.30
  -5  -9  -7  243.98   15.40
  -5   9   7  208.68   13.70
   5  -9   7  212.58   15.10
   5   9  -7  224.98   14.30
   5   9  -7  221.28   15.10
  -5   9   7  183.18   14.30
   5   9   7  205.78   12.30
  -5  -9   7  212.48   14.70
  -5   9  -7  227.08   14.10
  -5   9  -7  212.38   14.10
  -5  -9   7  204.98   13.70
   5   9   7  205.18   15.20
   5  -9  -7  207.58   14.80
   5   9  -9  201.28   14.20
  -5   9   9  177.28   13.00
  -5  -9  -9  203.78   14.40
   5  -9   9  203.88   14.50
  -5   9   9  182.58   15.60
   5   9  -9  180.78   13.40
  -5   9  -9  188.68   12.60
  -5  -9   9  188.78   13.10
   5   9   9  157.28   13.90
  -5  -9   9  184.08   13.60
  -5   9  -9  191.88   13.50
   5   9 -11  101.99   10.10
  -5  -9 -11  107.89   10.80
   5   9 -11  111.69   10.30
  -5   9  11  126.69   10.30
   5  -9  11  122.09   11.30
  -5  -9  11  111.59    9.90
   5   9  11  106.39   10.90
  -5   9 -11  131.49   10.70
   5  -9 -11   85.29   10.00
  -5  -9  11  135.99   10.30
   5  -9  13   32.50    7.20
   5   9 -13   37.00    7.10
  -5   9  13   37.10    5.90
  -5  -9 -13   36.80    7.60
  -5   9  13   31.20    5.30
  -5  -9  13   31.60    6.10
   5  -9 -13   34.20    7.50
   5   9  13   29.00    6.80
  -5   9 -13   36.20    6.90
  -5  -9  13   32.50    5.50
  -5  -9 -15   28.40    6.90
   5   9 -15   26.00    6.60
   5  -9  15   13.80    4.90
  -5   9  15   25.70    6.00
  -5   9 -15   31.00    7.10
   5  -9 -15   38.10    8.30
  -5  -9  15   26.30    5.90
   5   9  15   32.30    7.60
   5  -9  17    5.80    4.30
   5   9 -17    2.40    4.20
  -5  -9 -17    7.80    4.90
  -5   9 -17   -1.10    3.10
   5  -9 -17    6.20    4.80
  -5  -9  17    2.40    3.30
   5   9  17    1.40    4.50
   5  -9  19   14.30    6.30
  -5  -9 -19    9.00    5.70
   5   9 -19   15.80    6.50
   5   9  19    8.10    5.90
  -5   9 -19   20.80    7.00
   5  -9 -19   16.10    7.10
   7  -9   1  103.89    7.40
   7   9  -1  107.59    8.10
   7   9  -1   97.99    8.50
  -7   9   1   98.19    8.90
  -7  -9  -1   91.39    7.70
  -7  -9  -1  106.29    7.70
   7  -9   1   86.89    7.60
   7   9   1   89.79    8.00
  -7  -9   1   86.39    7.00
   7  -9  -1  100.59    8.10
  -7  -9   1  101.59    8.40
   7   9   1   84.39    7.80
  -7   9  -1   93.39    8.60
   7  -9  -1   92.69    6.80
   7  -9   3  201.78   13.30
   7  -9   3  198.28   13.00
   7   9  -3  205.08   13.40
  -7  -9  -3  200.78   12.80
  -7  -9  -3  188.28   13.40
  -7   9   3  188.38   14.10
   7   9  -3  181.58   13.90
   7  -9  -3  198.08   11.90
   7  -9  -3  202.28   13.60
  -7   9  -3  202.28   13.90
  -7  -9   3  192.78   13.90
  -7  -9   3  191.98   12.20
   7   9   3  221.68   13.90
   7   9   3  200.28   13.60
   7  -9   5   29.40    4.60
   7  -9   5   24.40    4.30
   7   9  -5   36.40    5.00
   7   9  -5   27.10    5.40
  -7  -9  -5   36.10    5.00
  -7   9   5   28.90    5.70
  -7  -9   5   25.00    5.30
   7   9   5   29.30    5.10
   7   9   5   23.80    3.70
  -7   9  -5   34.40    4.70
   7  -9  -5   38.50    3.60
  -7   9  -5   39.80    5.20
   7  -9  -5   35.90    5.30
  -7  -9  -7    5.00    1.60
  -7  -9  -7    8.70    3.40
   7   9  -7    8.20    3.70
  -7   9   7    9.00    2.50
   7  -9   7   10.00    3.50
   7   9  -7    6.60    2.70
  -7   9   7    6.30    3.40
  -7   9  -7    8.70    3.00
   7  -9  -7    4.80    2.80
  -7  -9   7    7.60    3.30
   7  -9  -7    1.20    1.50
  -7  -9   7    8.70    2.60
   7   9   7    9.80    3.60
  -7   9  -7    4.30    2.40
  -7   9   9  106.99    8.70
   7   9  -9  101.29    9.50
  -7   9   9  125.49   10.70
   7  -9   9  111.79   10.60
   7   9  -9  100.09   10.30
  -7   9  -9  119.69   10.00
  -7   9  -9  110.49    8.80
   7   9   9  113.29   10.80
   7  -9  -9  101.39   10.40
  -7  -9   9  126.49   10.60
  -7  -9   9  108.19    8.80
  -7  -9 -11    1.90    3.10
   7  -9  11    4.80    3.70
   7   9 -11    6.10    3.40
  -7   9  11    6.30    3.40
  -7  -9  11    6.30    2.60
  -7  -9  11    3.90    2.90
   7   9  11    7.90    4.00
   7  -9 -11    1.60    2.90
  -7   9 -11   14.40    4.60
  -7  -9 -13   37.70    8.00
   7   9 -13   57.69    8.00
   7  -9  13   46.80    8.00
   7  -9 -13   49.40    8.20
  -7  -9  13   43.00    6.70
   7   9  13   50.49    9.30
  -7   9 -13   53.59    7.50
   7  -9  15   -2.90    2.50
   7   9 -15   20.90    6.00
  -7  -9 -15    6.10    4.40
  -7  -9  15    6.70    3.60
   7  -9 -15    2.10    4.00
   7   9  15   12.20    5.50
  -7   9 -15   10.00    4.20
   7   9 -17    1.60    3.50
  -7  -9 -17    6.70    4.90
   7  -9  17    5.10    4.40
   7   9  17    2.10    3.90
   7  -9 -17    4.20    4.80
  -7   9 -17    0.80    3.50
   7  -9  19   -1.40    4.00
   7   9 -19    4.40    4.40
  -7  -9 -19    0.80    4.00
   7  -9 -19   -1.70    4.10
   7   9  19    2.30    3.60
  -7   9 -19    7.40    4.40
  -9  -9  -1  300.17   18.40
  -9  -9  -1  275.37   19.00
   9  -9   1  309.97   18.10
   9   9  -1  297.77   19.40
   9  -9   1  310.27   19.50
  -9   9   1  336.07   20.80
  -9  -9   1  320.97   19.90
   9  -9  -1  280.47   19.30
   9  -9  -1  309.87   17.50
   9   9   1  322.37   19.80
   9   9   1  306.77   18.60
  -9   9  -1  303.67   20.20
   9  -9   3   18.60    4.30
   9   9  -3   24.00    4.70
  -9  -9  -3   19.80    4.70
  -9  -9  -3   23.10    3.80
  -9   9   3   13.80    4.40
   9  -9  -3   28.60    5.10
   9   9   3   15.80    4.20
  -9  -9   3   14.00    2.70
  -9  -9   3   17.20    4.40
  -9   9  -3   31.90    5.60
   9  -9   5  130.99   11.00
  -9   9   5  166.58   12.90
  -9  -9  -5  149.79   12.00
   9  -9   5  137.29   11.40
   9   9  -5  139.89   11.50
  -9  -9  -5  148.39   10.40
   9   9   5  174.28   12.40
  -9   9  -5  143.39   11.40
  -9   9  -5  156.58   11.80
  -9  -9   5  147.79   12.20
   9  -9  -5  138.19   11.70
   9   9   5  155.48   12.10
  -9  -9   5  143.49    9.60
   9  -9  -5  145.09    9.10
  -9  -9  -7   39.20    6.30
   9   9  -7   30.50    5.80
  -9   9   7   42.20    6.60
   9  -9   7   42.40    5.80
  -9   9  -7   34.60    5.60
  -9  -9   7   49.10    6.40
  -9   9  -7   28.20    4.90
  -9  -9   7   46.00    4.80
   9   9   7   33.20    5.80
   9  -9  -7   33.20    6.60
  -9  -9  -9   61.69    7.70
   9   9  -9   55.59    7.30
  -9   9   9   45.30    8.10
   9  -9   9   44.80    6.80
  -9   9  -9   63.89    7.50
  -9  -9   9   47.70    7.20
  -9   9  -9   55.79    7.20
   9   9   9   52.99    7.60
   9  -9  -9   59.29    7.70
  -9   9  11   30.50    6.70
  -9  -9 -11   23.40    6.20
   9  -9  11   36.10    7.00
   9   9 -11   25.80    5.70
  -9   9 -11   31.50    6.60
   9   9  11   35.90    7.30
   9  -9 -11   24.20    6.10
  -9  -9  11   27.00    6.20
  -9  -9 -13   11.70    5.00
   9  -9  13    9.10    4.60
   9   9 -13   19.90    5.70
  -9   9  13   25.10    6.20
  -9   9 -13   16.60    5.40
   9  -9 -13   15.40    5.60
   9   9  13   25.60    6.80
  -9  -9  13   20.90    5.80
   9  -9  15   55.69    9.20
   9   9 -15   60.29    9.10
  -9  -9 -15   40.60    8.60
  -9  -9  15   39.30    7.90
   9   9  15   50.19    9.90
  -9   9 -15   51.39    8.50
   9  -9 -15   68.39   10.10
  -9  -9 -17   -2.70    3.70
   9  -9  17   -3.20    2.90
   9   9 -17    4.90    4.10
  -9  -9  17    3.20    5.90
  -9   9 -17   -0.10    3.30
   9  -9 -17    1.10    5.30
   9   9  17    7.20    5.10
   9  -9  19    3.30    4.20
  -9  -9 -19    9.40    5.80
   9   9 -19    5.50    4.70
  -9   9 -19    1.30    3.40
   9   9  19   -2.60    3.20
   9  -9 -19   -0.70    4.60
 -11  -9  -1   34.10    4.50
  11   9  -1   28.20    5.50
 -11  -9  -1   34.50    5.40
  11  -9   1   32.00    4.10
  11  -9   1   37.40    6.50
 -11   9   1   38.60    6.20
 -11   9  -1   20.20    5.10
  11   9   1   39.00    6.70
  11   9   1   43.60    4.80
 -11  -9   1   35.60    4.10
  11  -9  -1   32.80    6.10
 -11  -9   1   37.60    5.70
  11  -9  -1   29.10    3.50
 -11  -9  -3   81.59    8.10
  11  -9   3  100.59    9.40
 -11  -9  -3   85.89    9.10
 -11   9   3  101.99   10.40
  11  -9   3  102.89    8.10
  11   9  -3   95.39    9.40
  11   9   3   87.29    9.00
  11  -9  -3  100.39    9.70
 -11  -9   3   88.59    9.50
 -11   9  -3   80.29    9.10
  11   9  -5   69.69    8.20
 -11  -9  -5   78.19    7.00
 -11   9   5   55.79    8.20
  11  -9   5   63.79    7.90
 -11  -9  -5   75.39    8.40
 -11   9  -5   67.29    7.80
  11   9   5   58.69    8.00
 -11   9  -5   72.79    8.00
  11   9   5   64.89    7.60
  11  -9  -5   78.39    8.60
 -11  -9   5   68.19    8.40
 -11   9   7  120.89   12.20
  11   9  -7  136.19   11.90
  11  -9   7  124.59   11.00
 -11  -9  -7  132.29   12.10
  11  -9   7  115.69   11.30
 -11   9  -7  122.99   10.80
  11   9   7  136.29   12.10
 -11  -9   7  139.99   12.40
 -11   9  -7  129.09   11.50
  11  -9  -7  132.99   12.00
  11  -9   9   22.30    5.60
 -11  -9  -9   23.20    6.00
 -11   9   9   13.40    4.80
  11   9  -9   22.70    5.60
  11  -9  -9   23.00    6.30
 -11   9  -9   17.10    4.70
  11   9   9   11.80    4.60
  11   9 -11   34.60    7.10
 -11  -9 -11   37.10    7.70
  11  -9  11   29.00    6.90
 -11   9  11   39.50    8.20
 -11  -9  11   47.50    7.70
 -11   9 -11   35.20    7.50
  11  -9 -11   28.70    6.90
  11   9  11   31.50    7.30
 -11  -9 -13   -2.00    3.00
 -11   9  13    1.50    3.50
  11  -9  13   -1.30    2.80
  11   9 -13   -1.20    2.80
 -11  -9  13    1.20    3.20
  11  -9 -13   -7.70    2.60
 -11   9 -13   -3.80    2.60
  11   9  13    1.30    3.80
 -11  -9 -15   28.20    7.40
  11   9 -15   31.90    7.30
 -11   9  15   34.20    7.70
  11  -9  15   14.40    6.30
  11  -9 -15   12.10    5.80
  11   9  15   22.50    7.50
 -11  -9  15   19.30    6.20
 -11   9 -15   19.10    6.10
 -11  -9 -17    2.80    4.50
  11   9 -17   -2.90    3.40
  11  -9  17    7.90    5.50
  11   9  17   11.70    6.10
  11  -9 -17   -2.00    3.90
 -11   9 -17    3.30    4.20
 -11  -9  17    1.40    3.20
 -13   9   1    0.70    3.00
  13  -9   1    3.90    3.30
 -13  -9  -1    3.90    2.80
  13   9  -1    2.80    2.90
  13   9   1    1.20    2.90
 -13  -9   1    0.90    2.30
 -13   9  -1    0.50    3.10
  13   9   1   -1.00    1.70
  13  -9  -1   -2.40    2.10
 -13  -9  -3   49.60    7.60
  13  -9   3   49.00    5.80
  13   9  -3   48.80    7.40
  13  -9   3   56.69    7.80
 -13  -9  -3   50.19    6.70
 -13   9   3   46.60    8.00
  13   9   3   43.10    5.90
  13   9   3   48.30    7.70
  13  -9  -3   56.29    7.70
 -13   9  -3   62.49    8.00
 -13  -9   3   52.89    7.80
 -13  -9  -5   98.69   10.90
  13   9  -5  131.19   11.90
 -13   9   5  108.19   11.70
 -13  -9  -5  131.79   11.30
  13  -9   5  101.39   10.90
  13  -9   5  118.29   10.70
 -13  -9   5  105.29   11.30
 -13   9  -5  111.59   10.90
  13  -9  -5  109.29   11.30
 -13   9  -5  118.89   11.20
  13   9   5  115.59   11.40
 -13   9   7   80.29    9.90
  13  -9   7   86.79    8.70
 -13  -9  -7   73.89    9.40
  13  -9   7   51.69    9.10
  13   9  -7   76.29    9.50
 -13   9  -7   62.79    8.00
  13  -9  -7   71.19    9.50
  13   9   7   79.69    9.90
  13   9   7   85.69    9.40
 -13  -9   7   84.29   10.00
 -13   9  -7   57.69    8.50
  13   9  -9   86.79   10.60
 -13  -9  -9  100.29   11.50
  13  -9   9  104.19   10.80
 -13   9   9  123.09   12.70
  13   9   9  125.99   11.90
  13  -9  -9   80.39   10.80
 -13   9  -9  110.99   11.10
 -13  -9   9   87.09   10.90
  13  -9  11    0.60    3.20
 -13   9  11   -0.30    3.50
  13   9 -11    0.30    3.20
 -13  -9 -11    2.80    3.50
 -13   9 -11    0.10    3.40
  13   9  11    0.40    3.40
 -13  -9  11   -5.00    2.80
  13  -9 -11    1.10    3.50
 -13   9  13   72.59   10.30
 -13  -9 -13   65.79   11.30
  13  -9  13   61.29    9.50
  13   9 -13   41.70    8.70
 -13  -9  13   69.29   10.20
  13  -9 -13   68.39   10.20
  13   9  13   58.99    9.80
 -13   9 -13   60.59    9.00
 -13  -9 -15    8.60    5.10
 -13   9  15   12.20    5.50
  13   9 -15   10.00    4.60
  13  -9  15    6.10    4.80
  13  -9 -15   15.30    6.20
 -13   9 -15   10.30    5.10
  13   9  15    1.50    4.20
 -13  -9  15   12.10    6.00
 -15   9   1   39.00    8.20
  15  -9   1   42.30    8.30
 -15  -9  -1   44.50    7.30
  15   9  -1   30.70    7.20
 -15  -9   1   45.40    7.70
  15   9   1   49.80    7.90
  15  -9  -1   42.70    8.20
 -15   9  -1   33.30    7.80
  15  -9   3    8.00    4.40
 -15  -9  -3    4.30    3.90
 -15  -9  -3    6.40    3.40
 -15   9   3   -1.10    2.90
  15   9  -3    7.40    4.00
 -15   9  -3    3.40    3.90
 -15  -9   3    2.00    3.40
  15  -9  -3    1.40    3.30
  15   9   3    2.70    3.70
  15  -9   5    3.10    3.30
  15   9  -5    5.30    4.00
 -15  -9  -5    7.30    4.30
 -15   9   5    3.00    3.80
  15  -9  -5    1.20    3.60
 -15  -9   5    7.70    4.60
  15   9   5    8.80    4.60
 -15   9  -5    3.30    3.70
 -15   9  -5    9.40    4.30
  15   9   5    5.00    3.30
  15   9  -7   39.60    7.80
 -15   9   7   35.20    8.40
 -15  -9  -7   50.09    9.30
  15  -9   7   32.50    7.50
 -15   9  -7   31.20    6.90
  15   9   7   33.70    7.60
 -15  -9   7   39.20    8.30
  15  -9  -7   31.90    7.90
  15   9  -9    8.00    4.50
 -15   9   9    8.60    5.30
 -15  -9  -9   12.90    5.70
  15   9   9   10.10    4.90
  15  -9  -9    4.60    4.30
 -15   9  -9    5.60    4.00
 -15  -9   9    8.30    4.90
 -15  -9 -11   30.80    7.60
  15   9 -11   28.50    7.60
 -15   9  11   26.30    7.70
  15  -9  11   17.60    6.30
 -15  -9  11   31.90    8.10
  15   9  11   32.50    7.50
 -15   9 -11   36.30    8.00
  15  -9 -11   20.30    7.30
  15   9 -13    2.10    4.40
  15  -9  13    0.10    3.80
 -15  -9 -13    2.40    4.40
 -15   9  13    3.90    4.40
  15  -9 -13    1.80    5.20
 -15   9 -13    4.50    4.50
 -15  -9  13    2.60    4.70
  15   9  13   -5.10    3.30
 -15  -9 -15   25.80    8.00
 -15   9  15    9.50    5.90
  15   9 -15   16.70    6.00
  15   9  15   16.70    6.70
 -15  -9  15   30.10    8.50
  15  -9 -15   27.30    7.50
 -15   9 -15   13.70    6.40
 -17  -9  -1    8.10    4.60
  17  -9   1    7.00    4.80
 -17   9   1    0.10    4.10
  17   9  -1    2.00    4.30
 -17   9  -1    5.90    4.30
  17  -9  -1    8.80    5.20
  17   9   1    7.20    4.90
 -17  -9   1    3.00    4.10
  17   9  -3   18.20    6.40
 -17   9   3   10.20    5.50
  17  -9   3   12.50    5.30
 -17  -9  -3   14.30    6.00
  17  -9  -3    9.30    5.40
 -17  -9   3   14.90    6.10
 -17   9  -3   10.70    5.30
  17   9   3   12.50    5.20
 -17  -9  -5   21.80    6.80
  17   9  -5   15.00    6.00
 -17   9   5   10.40    6.10
  17  -9   5   16.70    6.30
 -17  -9   5    1.90    4.30
  17  -9  -5   15.90    6.40
  17   9   5   10.80    5.60
 -17   9  -5   21.00    6.40
 -17  -9  -7    7.50    5.10
 -17   9   7    0.50    4.00
  17   9  -7    6.80    4.80
  17  -9   7    5.50    4.50
 -17   9  -7    0.00    3.40
  17  -9  -7    8.70    5.60
  17   9   7    3.30    5.20
 -17  -9   7   10.70    5.90
 -17  -9  -9   15.00    6.30
 -17   9   9   22.90    8.10
  17   9  -9   20.70    6.70
 -17   9  -9   17.60    5.80
  17  -9  -9   23.40    7.80
  17   9 -11    2.50    4.40
 -17  -9 -11    2.60    4.00
 -17   9  11    1.50    5.10
 -17  -9  11   10.90    5.80
  17   9  11    3.80    4.00
 -17   9 -11    5.10    4.50
  17  -9 -11    4.50    4.70
  17  -9  13   12.10    6.50
 -17  -9 -13   10.90    6.20
 -17   9  13    6.80    5.60
  17   9 -13   22.40    7.00
 -17  -9  13   14.70    6.90
  17  -9 -13    5.80    5.20
  17   9  13   23.30    7.70
 -17   9 -13   10.70    5.40
 -19   9   1   11.30    6.30
  19   9  -1   13.70    6.00
  19  -9   1   13.20    6.00
 -19  -9  -1    5.80    4.20
  19   9   1   13.80    6.00
 -19  -9   1   16.40    6.10
 -19   9  -1   12.20    6.30
  19  -9  -1    8.20    5.40
  19  -9   3   -3.30    3.00
  19   9  -3   -2.40    3.80
 -19   9   3    4.00    5.90
 -19  -9  -3    1.80    4.10
 -19  -9   3   -0.20    3.30
  19  -9  -3   -0.30    3.40
 -19   9  -3   -4.70    3.00
  19   9   3   -1.70    2.80
  19  -9   5    1.70    4.00
 -19   9   5    5.00    5.40
  19   9  -5    4.90    4.80
 -19  -9  -5    9.60    6.10
 -19  -9   5   -0.50    4.10
  19  -9  -5    0.30    3.80
 -19   9  -5    2.20    3.80
  19   9   5    0.30    3.90
  19  -9   7    5.90    4.60
 -19  -9  -7    3.70    5.20
  19   9  -7    3.80    5.10
 -19   9   7    6.60    5.80
 -19  -9   7    6.10    5.10
  19   9   7    0.10    3.90
  19  -9  -7    2.70    4.20
 -19   9  -7    5.60    5.10
  19  -9   9    5.70    4.60
  19   9  -9    8.90    5.50
 -19  -9  -9    0.40    4.10
 -19   9   9   -0.10    5.00
 -19  -9   9    4.40    5.10
 -19   9  -9   -1.90    3.60
  19  -9  -9    2.30    4.40
 -21   9   1    8.00    5.70
 -21  -9  -1    7.70    4.70
  21   9  -1    2.30    5.40
  21  -9   1    7.00    5.50
  21  -9  -1   -0.70    3.60
  21   9   1    4.70    5.20
 -21  -9  -3    8.80    6.40
  21   9  -3   -2.00    4.30
 -21   9   3    1.90    4.70
  21  -9   3    5.60    4.90
 -21  -9   3   12.50    6.00
  21  -9  -3    9.20    5.80
 -21   9  -3    8.90    5.40
  21  -9   5    8.50    4.90
 -21  -9  -5    4.80    5.00
  21   9  -5    1.90    4.70
  21  -9  -5    4.40    5.40
 -21   9  -5   10.10    5.60
  21   9   5    9.80    6.10
   0  10   0   -1.00    2.10
   0 -10   0    0.90    1.70
   0 -10  -2  802.62   43.90
   0  10   2  838.22   44.00
   0  10  -2  844.82   44.30
   0 -10  -2  807.72   42.60
   0 -10   2  831.02   43.90
   0  10   2  804.62   44.20
   0 -10  -4   -0.60    1.40
   0 -10   4   -0.40    1.70
   0  10  -4    0.50    1.10
   0  10  -4    0.30    2.00
   0  10   4    2.60    2.40
   0 -10  -6 1676.03   87.79
   0 -10   6 1723.53   88.39
   0  10  -6 1634.74   86.69
   0  10   6 1703.03   87.09
   0  10  -6 1673.83   87.99
   0  10   6 1676.23   88.49
   0  10  -8   -0.70    1.70
   0  10   8    1.30    1.40
   0  10   8    0.90    2.20
   0 -10   8   -1.10    1.70
   0 -10  -8    2.40    2.50
   0  10  10  105.19    9.70
   0 -10  10   90.69    9.10
   0  10 -10  110.59    8.70
   0 -10 -10  107.49    9.70
   0  10  10   89.59    7.20
   0  10 -10  107.89    8.80
   0  10  12    2.40    2.80
   0  10 -12    1.50    2.50
   0 -10  12   -1.40    2.10
   0  10 -12   -1.20    1.60
   0 -10 -12    0.90    2.80
   0  10 -14   70.39    8.60
   0  10  14   72.09    9.30
   0 -10  14   81.59    9.40
   0 -10 -14   93.89   10.40
   0 -10  16   -2.00    2.50
   0  10 -16    0.00    3.20
   0  10  16   -2.90    3.10
   0 -10 -16   -0.30    2.90
   0 -10  18   71.99   10.30
   0 -10 -18   62.89   10.40
   0  10 -18   50.09    9.70
   0  10  18   56.09    9.60
   0  10 -20    0.20    3.20
   0  10  20   -2.00    3.30
   0 -10 -20    2.70    4.50
   0 -10  20    0.30    3.70
   2  10   0  337.17   18.50
   2 -10   0  351.56   20.00
   2 -10   0  355.86   18.50
   2  10   0  340.77   20.20
  -2 -10   0  337.17   20.00
  -2 -10   0  354.66   18.60
  -2  10   0  355.36   20.60
   2 -10   2  658.13   34.30
   2  10  -2  616.84   32.50
  -2 -10  -2  625.34   33.10
  -2  10   2  637.04   34.50
   2  10  -2  579.84   34.30
  -2 -10  -2  595.34   34.20
  -2 -10   2  654.03   34.20
   2 -10  -2  609.54   33.10
  -2  10  -2  611.54   34.50
   2 -10  -2  610.04   33.90
   2  10   2  651.13   34.10
  -2  10  -2  625.44   32.40
   2  10   2  660.83   34.70
   2 -10   4  477.05   27.60
  -2 -10  -4  483.45   26.90
  -2  10   4  486.35   27.50
   2  10  -4  505.65   28.00
  -2  10   4  490.65   27.60
   2  10  -4  510.05   26.20
  -2  10  -4  483.75   26.10
   2  10   4  483.05   27.90
   2 -10  -4  490.95   27.10
  -2  10  -4  486.05   27.60
   2 -10  -4  470.95   27.20
   2  10   4  466.05   26.70
  -2 -10   4  490.45   27.40
   2  10  -6  961.10   51.89
   2  10  -6  978.00   53.29
   2 -10   6 1026.30   53.69
  -2 -10  -6  991.10   52.89
  -2  10   6  962.10   52.99
   2  10   6 1034.50   54.09
  -2 -10   6  978.30   53.09
   2  10   6 1006.60   51.69
  -2  10  -6  988.30   52.99
  -2  10  -6  939.51   51.79
   2 -10  -6  983.20   52.89
  -2  10   8   46.80    4.90
   2 -10   8   29.90    5.20
  -2 -10  -8   33.60    5.10
  -2  10   8   42.30    5.50
   2  10  -8   35.10    5.20
  -2 -10   8   44.10    5.60
   2  10   8   55.89    6.80
   2 -10  -8   38.60    5.40
   2  10   8   46.40    4.00
  -2  10  -8   43.60    5.10
  -2  10  10   99.59    7.80
   2 -10  10  107.49    9.70
  -2  10  10  106.09    9.40
  -2 -10 -10   86.89    8.90
   2  10 -10   84.99    8.10
   2  10 -10   90.09    8.40
   2 -10 -10   75.69    8.60
  -2 -10  10  101.89    9.00
  -2  10 -10   88.89    7.80
  -2  10 -10   88.99    8.20
   2  10  10   98.39    9.60
   2  10 -12   72.09    8.20
   2  10 -12   70.59    7.60
  -2  10  12   64.59    9.20
  -2 -10 -12   78.49    8.90
  -2  10  12   86.69    7.20
   2 -10  12   82.59    9.20
  -2  10 -12   92.69    8.80
   2 -10 -12   72.49    8.80
  -2 -10  12  103.49    9.40
   2  10  12   78.39    9.40
   2  10 -14    2.00    3.10
   2 -10  14    5.10    3.70
  -2  10  14    3.80    3.30
  -2 -10 -14    0.70    3.00
  -2  10 -14    0.30    2.40
   2  10  14   -3.10    2.50
   2 -10 -14    9.90    4.50
  -2 -10  14    3.60    3.40
  -2 -10  14    2.30    2.20
  -2  10  16   13.60    5.30
   2 -10  16   15.80    5.70
   2  10 -16   17.50    5.30
  -2 -10 -16   15.30    6.20
  -2  10 -16   14.80    5.30
   2 -10 -16   12.40    5.20
   2  10  16   11.00    5.30
  -2 -10  16    5.90    3.50
  -2 -10 -18    4.60    4.80
   2 -10  18    1.00    3.30
  -2  10  18   22.50    6.20
   2  10 -18   21.00    6.40
   2 -10 -18   16.40    6.70
  -2 -10  18   15.50    5.80
  -2  10 -18   15.30    5.50
   2  10  18   15.90    6.20
   2  10 -20    2.10    4.00
  -2 -10 -20    4.00    5.00
   2 -10  20    7.10    5.40
  -2  10  20    4.40    4.90
   2  10  20    7.20    5.30
  -2  10 -20   10.00    5.30
   2 -10 -20    7.80    5.50
  -2 -10  20   13.00    5.70
   4  10   0    6.10    2.70
  -4 -10   0    4.50    2.20
   4 -10   0    4.50    2.00
  -4  10   0    5.90    2.90
   4  10   0    2.20    1.70
   4 -10   0    3.90    1.70
   4 -10   2  131.09    8.70
  -4 -10  -2  141.09    9.20
   4  10  -2  133.89   10.20
  -4 -10  -2  143.99   10.00
   4  10  -2  143.49    8.80
  -4  10   2  122.09   10.20
   4 -10   2  141.79    9.60
  -4 -10   2  131.39    9.30
  -4  10  -2  140.49   10.20
   4  10   2  129.89    9.50
   4 -10  -2  135.79    9.10
   4  10   2  135.99   10.00
  -4  10   4  540.25   31.40
   4 -10   4  563.44   31.40
  -4  10   4  545.55   30.60
   4  10  -4  562.64   31.70
  -4 -10  -4  561.84   30.80
   4  10  -4  547.75   30.10
   4 -10  -4  534.55   30.70
  -4 -10   4  529.35   30.50
   4  10   4  563.74   31.70
  -4  10  -4  537.15   31.10
   4  10   4  571.84   30.30
  -4  10  -4  567.14   30.10
  -4  10   6  138.59   11.40
  -4  10   6  163.88   11.30
  -4 -10  -6  164.38   11.90
   4 -10   6  151.18   11.90
   4  10   6  157.08   10.10
  -4  10  -6  181.98   11.70
   4  10   6  149.09   12.20
   4 -10  -6  164.68   11.80
  -4  10  -6  187.88   11.30
  -4 -10   6  167.98   11.30
   4  10  -8  329.97   22.40
   4 -10   8  387.36   23.40
  -4  10   8  382.86   22.30
  -4 -10  -8  363.16   22.80
   4  10   8  369.66   19.90
  -4 -10   8  378.76   22.60
  -4  10  -8  357.46   21.70
   4  10   8  396.36   23.90
   4 -10  -8  322.57   22.30
  -4 -10   8  359.36   22.10
  -4  10  10   10.50    3.50
   4  10 -10   14.30    4.00
   4  10 -10   13.20    3.80
  -4 -10 -10    9.80    3.60
  -4  10  10   22.30    4.40
   4 -10  10   15.10    4.40
   4 -10 -10   12.60    4.30
  -4  10 -10   11.70    3.50
  -4  10 -10   13.60    3.20
  -4 -10  10    6.60    3.10
   4  10  10   11.40    4.30
  -4 -10  10   16.70    4.30
   4  10 -12  316.07   20.50
  -4  10  12  315.07   19.70
  -4  10  12  327.37   21.00
  -4 -10 -12  293.37   21.40
   4  10 -12  302.77   20.50
   4 -10  12  303.07   21.60
  -4 -10  12  291.07   19.90
   4  10  12  300.47   21.90
   4 -10 -12  316.17   21.90
  -4  10 -12  300.47   20.50
  -4 -10  12  291.77   20.10
   4  10 -14    9.40    4.10
  -4 -10 -14   10.10    4.60
   4 -10  14   14.60    5.20
  -4  10  14   20.50    5.40
   4  10  14   21.50    6.40
  -4 -10  14   13.40    4.20
  -4  10 -14   10.40    4.10
   4 -10 -14    9.70    4.70
  -4 -10 -16   20.00    6.30
  -4  10  16    8.70    4.30
   4  10 -16    8.20    4.70
   4 -10  16   15.00    5.40
  -4  10 -16   16.50    5.40
  -4 -10  16    4.90    3.40
   4 -10 -16    9.60    5.20
   4  10  16   10.00    4.90
   4 -10  18   16.60    5.90
  -4 -10 -18   11.10    6.10
   4  10 -18   14.90    5.70
  -4 -10  18   16.70    5.40
   4 -10 -18   16.60    6.70
  -4  10 -18   14.50    5.50
   4  10  18   22.00    7.20
   4  10 -20   14.10    6.00
   4 -10  20    5.90    5.60
  -4 -10 -20    6.80    5.00
  -4  10 -20   19.10    6.60
   4  10  20   13.20    6.70
   4 -10 -20    9.10    6.00
   6 -10   0   32.10    4.10
  -6 -10   0   28.80    4.10
   6  10   0   28.10    4.70
  -6  10   0   30.20    4.80
  -6 -10   0   24.60    3.70
  -6 -10  -2   64.59    6.10
   6  10  -2   65.79    7.20
   6 -10   2   67.29    6.20
  -6  10   2   80.19    7.70
   6 -10   2   82.99    6.40
  -6 -10  -2   63.69    6.20
   6  10   2   78.79    6.90
  -6  10  -2   59.69    6.90
  -6 -10   2   86.89    6.20
   6 -10  -2   49.80    5.30
   6 -10  -2   61.79    6.10
  -6 -10   2   85.89    7.20
   6  10   2   66.39    6.30
   6  10   2   80.19    6.70
   6  10  -4    2.20    2.40
  -6  10   4    3.70    2.80
  -6 -10  -4    7.70    2.80
   6 -10   4    4.30    2.30
   6 -10   4    2.70    2.30
  -6 -10  -4    4.60    1.90
   6  10   4    4.40    2.00
   6  10   4    5.80    3.20
  -6 -10   4    4.80    2.00
  -6  10  -4    7.10    3.00
  -6 -10   4    3.00    2.40
   6 -10  -4    5.70    1.90
   6 -10  -4    4.20    2.50
  -6 -10  -6  315.97   21.50
   6  10  -6  341.87   21.20
  -6  10   6  372.16   20.80
   6  10  -6  330.87   22.20
  -6 -10  -6  358.36   20.00
   6 -10   6  376.46   22.30
  -6  10   6  334.17   22.10
   6 -10  -6  356.76   22.00
   6  10   6  344.27   20.00
   6 -10  -6  346.67   20.30
  -6  10  -6  348.77   21.50
  -6 -10   6  360.86   22.30
  -6 -10   6  383.66   21.00
   6  10   6  363.56   22.70
  -6  10   8   39.70    4.90
   6 -10   8   38.50    5.90
   6  10  -8   44.90    5.60
  -6  10   8   43.30    6.10
  -6 -10  -8   43.30    6.30
   6  10  -8   44.10    6.40
  -6 -10   8   45.40    5.10
  -6 -10   8   42.00    6.00
   6  10   8   54.69    7.10
   6  10   8   48.80    4.40
   6 -10  -8   35.20    6.40
  -6  10  -8   36.90    5.10
  -6  10  -8   40.90    5.20
   6 -10  10  444.76   27.90
   6  10 -10  454.75   26.90
  -6  10  10  475.25   26.30
   6  10 -10  419.06   27.40
  -6 -10 -10  412.16   27.30
  -6  10  10  426.56   26.80
  -6  10 -10  431.26   25.50
  -6 -10  10  438.36   27.00
  -6  10 -10  444.96   26.80
   6  10  10  423.96   28.00
   6 -10 -10  397.56   27.40
  -6 -10  10  427.06   25.90
   6  10 -12   20.40    5.20
   6 -10  12   35.60    7.10
  -6  10  12   21.80    5.00
  -6 -10 -12   17.40    5.10
   6 -10 -12   24.60    6.40
  -6  10 -12   21.60    5.40
  -6 -10  12   28.20    5.80
  -6 -10  12   32.30    5.00
   6  10  12   28.90    6.60
  -6 -10 -14   22.10    6.30
  -6  10  14   18.30    5.40
   6  10 -14   19.60    5.80
   6 -10  14   13.20    5.30
  -6  10 -14   17.00    5.10
   6 -10 -14   26.90    6.70
   6  10  14   15.60    5.70
  -6 -10  14   11.20    3.90
  -6 -10  14   13.70    4.40
   6 -10  16    0.70    3.40
   6  10 -16    8.60    4.20
  -6 -10 -16    7.20    4.90
   6  10  16    2.80    3.80
   6 -10 -16   -1.10    4.00
  -6  10 -16    5.60    3.90
  -6 -10 -18    9.00    5.70
   6  10 -18   13.80    6.30
   6 -10  18    6.40    4.80
   6  10  18    7.50    5.50
  -6  10 -18    0.20    3.30
   6 -10 -18    2.10    4.60
   6 -10  20    1.40    4.50
  -6 -10 -20    1.70    4.60
   6  10 -20    0.00    4.50
  -6  10 -20    1.70    4.00
   6  10  20    2.10    4.50
   6 -10 -20    4.40    5.50
   8  10   0   -0.30    2.00
  -8 -10   0    0.20    2.00
   8  10   0    0.60    1.90
  -8 -10   0    1.30    1.80
  -8  10   0    0.60    2.20
   8  10   0   -1.30    1.70
   8 -10   0   -0.70    1.20
   8 -10   0    5.40    2.40
  -8 -10  -2   37.40    4.80
   8 -10   2   47.60    5.50
   8  10  -2   32.50    6.00
   8  10  -2   38.50    5.20
  -8 -10  -2   35.70    4.80
  -8  10   2   35.10    5.60
  -8 -10  -2   39.70    5.20
   8  10   2   40.50    5.20
  -8 -10   2   35.10    5.30
   8  10   2   36.80    5.00
  -8 -10   2   43.20    4.30
  -8  10  -2   38.70    5.80
   8 -10  -2   38.20    5.30
   8 -10  -2   38.20    3.90
   8  10  -4  101.59    8.80
  -8 -10  -4  104.99    9.10
   8 -10   4   93.49    8.40
  -8  10   4   97.39    9.50
   8 -10   4  106.79    8.70
  -8 -10  -4   88.79    7.80
   8  10  -4   99.49    9.50
   8  10   4  110.19    9.30
   8 -10  -4   91.29    8.60
  -8  10  -4  101.59    8.50
  -8 -10   4  104.59    7.50
  -8 -10   4   93.29    9.20
  -8  10  -4  111.89    9.40
   8  10   4   98.69    9.00
   8 -10  -4  102.89    7.00
   8  10   4   94.19    8.10
   8  10  -6   11.00    3.50
   8  10  -6    6.50    3.30
   8 -10   6   11.10    3.40
  -8 -10  -6   11.20    2.50
  -8  10   6    6.70    3.20
  -8 -10  -6   12.70    4.00
   8 -10   6    5.00    3.00
  -8  10  -6    7.90    3.10
  -8 -10   6    9.10    2.50
   8 -10  -6   10.40    2.30
   8 -10  -6    4.20    3.00
  -8 -10   6   11.50    3.90
   8  10   6    4.60    3.00
  -8  10  -6    9.90    3.20
  -8  10   8   47.00    6.50
   8 -10   8   36.00    6.10
  -8 -10  -8   34.30    5.80
   8  10  -8   56.69    6.60
   8  10  -8   37.50    6.50
  -8  10   8   49.50    5.30
  -8 -10   8   45.20    4.90
   8 -10  -8   37.10    6.00
  -8  10  -8   31.00    5.10
  -8 -10   8   41.00    6.40
  -8  10  -8   54.69    5.90
   8  10   8   42.00    6.90
   8 -10  -8   39.70    4.30
  -8 -10 -10    0.60    2.40
   8  10 -10    0.70    2.70
   8 -10  10   -0.90    2.50
  -8  10  10    1.00    2.70
   8  10  10    3.00    3.10
  -8  10 -10   -1.90    2.10
  -8 -10  10    4.50    3.00
   8 -10 -10    3.70    3.40
  -8 -10  10    1.00    2.40
   8  10 -12   17.80    5.00
  -8 -10 -12   22.00    6.10
   8 -10  12   20.80    5.70
  -8  10  12   20.90    5.20
   8 -10 -12   19.50    5.50
   8  10  12    9.60    5.10
  -8 -10  12   33.80    6.60
  -8  10 -12   19.50    5.30
   8 -10  14    5.10    4.50
   8  10 -14    7.10    4.00
  -8 -10 -14    3.90    3.80
   8  10  14   -1.40    3.00
   8 -10 -14    0.90    4.20
  -8 -10  14    7.10    4.10
  -8  10 -14   11.10    4.70
  -8 -10 -16    0.50    3.50
   8 -10  16   -0.90    3.20
   8  10 -16    5.30    4.20
  -8 -10  16    2.50    3.00
   8  10  16    2.60    4.10
  -8  10 -16    7.00    4.40
   8 -10 -16    4.20    4.50
   8  10 -18   -2.00    3.80
  -8 -10 -18   -2.80    3.50
   8 -10  18   -0.30    3.60
   8 -10 -18   -0.40    4.20
   8  10  18    0.40    4.00
  -8  10 -18    1.60    4.00
  10 -10   0   67.99    7.30
  10 -10   0   67.59    5.80
  10  10   0   64.89    7.50
  10  10   0   75.79    6.60
 -10 -10   0   72.29    7.50
 -10 -10   0   76.09    6.40
 -10  10   0   58.19    7.60
 -10 -10  -2   42.70    5.60
 -10  10   2   65.19    7.60
  10 -10   2   62.09    6.90
 -10 -10  -2   51.69    5.60
  10  10  -2   37.40    5.70
  10 -10   2   51.19    5.30
  10 -10  -2   44.00    6.20
  10 -10  -2   50.99    4.50
 -10 -10   2   43.10    4.60
 -10 -10   2   53.19    6.80
 -10  10  -2   56.89    7.20
  10  10   2   60.49    6.90
 -10 -10  -4   25.40    4.10
  10 -10   4   28.50    5.60
 -10  10   4   28.20    6.30
 -10 -10  -4   16.30    4.40
  10  10  -4   24.50    5.20
  10  10   4   34.40    5.20
 -10  10  -4   21.90    4.90
  10  10   4   21.70    4.80
 -10 -10   4   27.70    5.90
  10 -10  -4   21.90    5.00
 -10 -10   4   29.10    3.50
 -10  10  -4   27.40    5.20
  10 -10   6    0.60    2.10
  10 -10   6   -0.60    2.20
 -10  10   6   -2.50    2.00
  10  10  -6   -2.50    1.90
 -10 -10  -6   -0.40    1.50
 -10 -10  -6   -1.70    2.10
  10 -10  -6   -1.50    2.30
 -10  10  -6   -0.60    2.00
 -10 -10   6    0.10    2.40
 -10  10  -6    0.80    2.30
  10  10   6    0.20    2.70
  10 -10   8   48.30    7.20
 -10  10   8   43.70    7.60
  10  10  -8   57.49    7.30
 -10 -10  -8   50.79    8.60
 -10  10  -8   61.09    7.40
 -10 -10   8   52.19    7.70
  10  10   8   72.59    8.40
  10 -10  -8   52.79    7.70
 -10  10  -8   66.69    7.10
  10  10 -10   42.00    7.50
  10 -10  10   37.90    6.60
 -10  10  10   50.79    7.70
 -10 -10 -10   39.60    8.10
  10 -10 -10   35.50    7.50
  10  10  10   36.80    7.60
 -10 -10  10   57.69    7.70
 -10  10 -10   39.60    6.50
 -10  10  12   20.00    6.00
 -10 -10 -12   20.90    6.30
  10  10 -12    8.20    4.40
  10 -10  12   16.50    5.30
 -10 -10  12   22.30    6.00
  10  10  12   10.70    5.40
 -10  10 -12   20.80    5.80
  10 -10 -12   13.60    5.70
  10 -10  14    5.80    4.30
 -10 -10 -14   11.60    5.60
  10  10 -14   10.30    5.20
 -10  10  14   11.50    4.60
  10 -10 -14    1.40    4.40
 -10 -10  14    0.30    3.30
  10  10  14    3.10    4.10
 -10  10 -14    3.90    3.80
  10 -10  16    4.10    4.30
 -10 -10 -16    1.70    3.90
  10  10 -16    2.50    3.90
 -10 -10  16    4.20    3.40
  10  10  16    3.20    4.50
  10 -10 -16   -1.30    4.30
 -10  10 -16   -1.70    2.80
 -10 -10 -18   13.30    5.80
  10 -10  18    6.20    5.40
  10  10 -18   18.70    6.70
 -10  10 -18   12.20    5.20
  10  10  18    2.10    5.30
  10 -10 -18    4.40    5.30
  12 -10   0  170.58   13.50
 -12 -10   0  162.48   11.20
  12  10   0  166.58   13.60
  12  10   0  155.88   11.40
 -12  10   0  155.78   13.90
 -12 -10   0  165.68   13.20
 -12  10   2   33.60    6.90
  12 -10   2   51.49    6.60
  12 -10   2   32.70    4.40
  12  10  -2   28.90    5.90
 -12 -10  -2   32.40    4.80
 -12 -10  -2   32.40    5.50
  12  10   2   38.40    6.90
 -12 -10   2   39.20    6.60
  12  10   2   44.60    5.40
 -12  10  -2   32.00    6.60
  12 -10  -2   45.90    6.70
 -12  10   4  128.79   12.70
 -12 -10  -4  118.89   11.50
  12 -10   4  129.19   11.90
  12 -10   4  150.18   11.00
 -12 -10  -4  131.19   10.70
  12  10  -4  118.09   11.30
 -12 -10   4  154.18   13.00
  12 -10  -4  119.19   11.80
 -12  10  -4  136.59   11.80
  12  10   4  141.69   12.40
 -12  10  -4  138.39   12.10
  12 -10   6    8.00    4.10
 -12 -10  -6   19.20    5.50
  12  10  -6   12.40    4.60
 -12  10   6   15.40    5.20
  12 -10   6   11.60    4.00
 -12  10  -6   18.40    5.20
  12 -10  -6   11.00    4.60
  12  10   6   11.40    4.30
 -12 -10   6   10.40    4.30
  12  10   6    9.60    4.20
 -12  10  -6   23.10    5.50
  12  10  -8   25.00    6.00
 -12  10   8   26.20    6.40
 -12 -10  -8   24.80    6.40
  12 -10   8   18.70    5.00
  12  10   8   22.90    6.10
 -12 -10   8   12.50    5.30
  12 -10  -8   25.20    6.30
 -12  10  -8   21.10    5.40
  12 -10  10    6.60    4.00
 -12  10  10    7.60    4.50
 -12 -10 -10   10.50    4.50
  12  10 -10   10.50    4.40
  12  10  10   20.70    5.90
  12 -10 -10   10.30    5.10
 -12 -10  10   10.20    4.80
 -12  10 -10    7.60    3.80
 -12 -10 -12   20.70    6.30
  12 -10  12   14.80    5.70
  12  10 -12    7.00    4.20
 -12  10  12   17.60    6.10
  12 -10 -12   15.40    5.90
 -12 -10  12   18.70    5.90
  12  10  12   21.50    6.50
 -12  10 -12   19.00    5.90
 -12  10  14    2.00    3.90
  12 -10  14    2.80    3.80
  12  10 -14   -0.50    2.40
 -12 -10 -14   -3.40    3.00
 -12  10 -14    4.50    3.60
  12  10  14    7.00    4.30
 -12 -10  14   -3.90    3.00
  12 -10 -14    1.50    4.20
  12  10 -16   21.60    7.00
  12 -10  16   18.90    7.10
 -12 -10 -16   20.10    6.80
 -12  10  16   22.60    6.70
  12  10  16   30.90    8.90
  12 -10 -16   19.70    7.50
 -12 -10  16   14.90    6.20
 -12  10 -16   31.20    7.40
  14 -10   0    4.40    3.50
 -14 -10   0    1.60    3.50
 -14  10   0   -0.10    3.60
  14  10   0    2.90    3.50
  14  10  -2   51.79    7.60
 -14  10   2   60.09    8.70
 -14 -10  -2   48.60    7.10
  14 -10   2   52.09    7.80
 -14  10  -2   58.89    8.20
  14  10   2   53.19    7.80
 -14 -10   2   57.49    8.20
  14 -10  -2   49.00    8.70
  14 -10   4   27.10    5.40
 -14  10   4   29.30    7.10
  14  10  -4   35.50    7.40
 -14 -10  -4   34.50    7.30
  14 -10   4   27.40    6.40
 -14 -10   4   30.70    6.50
  14 -10  -4   30.00    7.00
  14  10   4   37.80    5.80
 -14  10  -4   34.80    7.20
  14  10   4   21.70    6.30
 -14  10  -4   14.20    4.90
 -14 -10  -6   80.19    9.90
  14 -10   6   66.29    9.10
  14  10  -6   93.29   10.00
 -14  10   6   80.29   10.90
  14  10   6   62.09    9.70
 -14  10  -6  103.09   10.40
 -14  10  -6   90.59    9.70
  14 -10  -6   89.99   10.20
 -14 -10   6   80.49   10.00
  14 -10   8    3.10    3.60
  14 -10   8    1.00    2.50
 -14 -10  -8   -1.90    2.90
 -14  10   8    2.30    3.70
  14  10  -8   -4.80    3.20
  14  10   8   -3.60    2.30
 -14  10  -8   -0.80    2.80
  14 -10  -8    1.00    3.60
 -14 -10   8   -1.50    2.70
  14  10 -10   57.99    8.50
 -14 -10 -10   64.69    9.20
  14 -10  10   75.79    9.10
 -14  10  10   36.60    8.50
  14  10  10   56.19    8.60
  14 -10 -10   43.30    9.30
 -14  10 -10   56.69    8.50
 -14 -10  10   39.00    8.80
 -14  10  12    5.70    4.50
 -14 -10 -12    3.40    4.70
  14 -10  12    1.10    3.60
  14  10 -12   11.50    5.20
 -14  10 -12    6.80    4.40
  14  10  12    1.00    4.10
  14 -10 -12    2.10    3.70
 -14 -10  12   -0.50    3.60
 -14 -10 -14    5.70    5.60
  14 -10  14    7.30    5.40
  14  10 -14   11.50    5.70
 -14  10  14   11.20    5.20
  14 -10 -14    6.60    5.00
 -14  10 -14    7.00    4.70
  14  10  14   29.80    8.70
 -14 -10  14   31.40    8.30
 -16  10   0   25.80    7.80
 -16 -10   0   45.80    7.40
  16  10   0   48.90    9.00
  16 -10   0   43.70    8.40
  16 -10   2   32.40    7.10
 -16  10   2   29.00    7.70
  16  10  -2   32.80    7.30
 -16 -10  -2   22.30    5.90
  16  10   2   28.30    7.10
 -16 -10   2   32.50    7.60
 -16  10  -2   29.00    7.20
  16 -10  -2   34.00    7.80
 -16 -10  -4   10.70    5.00
 -16  10   4    4.80    4.50
  16  10  -4    6.10    4.40
  16 -10   4    3.10    4.10
 -16 -10  -4    9.20    4.20
  16 -10  -4    7.90    4.80
 -16  10  -4    8.90    4.60
 -16  10  -4   11.00    5.20
 -16 -10   4    2.70    4.20
  16  10   4   -1.50    3.10
  16 -10   6    4.10    4.00
  16  10  -6    8.00    4.70
 -16  10   6   -0.70    3.90
 -16 -10  -6    4.80    4.40
  16  10   6    2.40    4.40
 -16 -10   6    1.00    3.90
  16 -10  -6    2.20    4.00
 -16  10  -6    8.00    4.40
 -16  10  -6    6.00    4.00
  16  10  -8   16.70    5.70
 -16  10   8   15.90    6.70
  16 -10   8   19.10    6.00
 -16 -10  -8   17.20    6.00
 -16 -10   8   23.20    7.30
 -16  10  -8   10.90    4.70
  16 -10  10   23.10    6.10
 -16  10  10   27.00    8.10
 -16 -10 -10   20.50    7.00
  16  10 -10    9.80    5.10
  16 -10 -10   12.60    6.10
  16  10  10   19.10    8.70
 -16 -10  10   15.70    6.50
 -16  10 -10   11.10    5.10
  16 -10  12   12.60    5.70
  16  10 -12   17.00    6.50
 -16 -10 -12   24.60    7.70
 -16  10  12   25.10    7.80
 -16  10 -12   30.50    7.90
 -16 -10  12   22.90    8.10
  16  10  12   48.90    9.80
  16 -10 -12   16.60    6.90
  16  10 -14    2.50    3.70
 -16 -10 -14   -3.60    3.60
  16 -10  14    1.60    3.80
 -16  10 -14    2.80    3.40
  16  10  14    6.00    4.70
  16 -10 -14    1.40    4.50
 -18  10   0    1.70    3.90
  18 -10   0   -0.70    3.20
  18  10   0   -1.60    3.70
 -18 -10   0    0.20    3.90
 -18  10   2    4.10    4.80
 -18 -10  -2    4.60    4.20
  18 -10   2   -1.80    3.80
  18  10  -2   -0.60    3.70
 -18 -10  -2   -1.90    2.40
 -18 -10   2    4.70    4.50
  18 -10  -2   -2.80    3.30
  18  10   2    5.30    4.30
 -18  10  -2   -3.60    3.40
  18  10  -4    4.00    4.30
  18 -10   4   -0.30    3.90
 -18  10   4    2.60    4.30
 -18 -10   4    4.70    5.20
 -18  10  -4   -5.10    3.30
  18  10   4   -1.10    4.00
 -18  10  -4    9.70    8.30
  18 -10  -4    1.80    4.10
  18 -10   6   15.20    6.20
 -18 -10  -6   18.20    7.20
  18  10  -6    9.00    4.90
 -18  10   6    8.80    5.70
 -18 -10   6    2.50    4.80
 -18  10  -6    5.10    4.50
  18 -10  -6    5.20    4.50
  18  10   6    1.30    4.10
  18  10  -8    9.90    5.60
 -18 -10  -8    2.20    4.20
  18 -10   8    2.90    3.60
 -18  10   8    4.40    4.80
 -18 -10   8    4.20    4.90
 -18  10  -8    2.90    3.80
  18 -10  -8    0.80    5.10
  18  10 -10   32.10    8.00
 -18  10  10   18.40    8.00
 -18 -10 -10   10.00    5.30
  18 -10 -10   20.90    7.40
 -18  10 -10    7.50    5.00
 -18 -10  10    6.80    5.80
  20 -10   0    7.20    5.10
  20  10   0   -0.80    3.50
 -20 -10   0    1.60    4.20
 -20  10   0    1.00    3.80
 -20  10   2   -1.70    4.10
 -20 -10  -2   -0.30    4.40
 -20 -10  -2    2.30    3.40
  20  10  -2    4.10    4.50
  20 -10   2    2.50    4.10
 -20 -10   2    3.80    4.40
 -20  10  -2    7.10    5.70
  20 -10  -2    5.00    5.40
  20  10   2   -5.10    3.30
 -20 -10  -4    4.20    4.70
  20 -10   4    2.30    4.30
 -20  10   4    4.90    6.10
  20  10  -4    8.30    6.40
 -20  10  -4    6.70    5.00
  20  10   4    0.90    4.00
  20 -10  -4    9.50    5.40
 -20  10  -4   12.10    5.70
 -20 -10   4    8.50    5.90
 -20  10   6    4.40    5.50
  20  10  -6    0.90    3.90
 -20 -10  -6   -0.80    4.10
  20 -10   6   -0.80    3.70
 -20  10  -6   -1.70    4.30
 -20 -10   6   -1.60    4.40
  20  10   6   -3.80    4.00
  20 -10  -6   -2.10    4.00
  -1 -11  -1  198.58   12.70
   1  11  -1  198.98   13.10
  -1 -11  -1  197.18   11.00
   1 -11   1  194.88   12.70
  -1  11   1  194.38   12.90
  -1  11  -1  195.88   13.00
   1 -11  -1  198.98   12.60
  -1 -11   1  195.68   12.70
   1  11   1  202.08   12.90
   1 -11  -1  197.98   11.00
  -1 -11  -3  496.55   27.30
  -1  11   3  463.65   27.00
  -1 -11  -3  474.35   25.90
   1 -11   3  456.55   27.00
  -1  11   3  462.35   27.20
   1  11  -3  486.45   25.00
   1  11  -3  479.65   27.40
  -1  11  -3  483.35   24.90
  -1  11  -3  508.85   27.50
   1  11   3  485.45   27.50
  -1 -11   3  480.15   27.10
   1 -11  -3  477.55   25.90
   1  11   3  479.35   28.50
   1 -11  -3  451.15   26.80
  -1 -11  -5   21.00    3.80
   1 -11   5   32.50    4.80
   1  11  -5   30.00    3.30
  -1  11   5   23.70    4.50
   1  11  -5   28.20    4.30
   1  11   5   31.40    4.00
  -1  11  -5   33.30    3.20
   1  11   5   24.50    4.70
  -1 -11   5   28.60    4.50
  -1  11  -5   30.70    4.60
   1 -11  -5   31.50    4.10
  -1 -11  -7  113.19    8.60
   1  11  -7   98.49    7.40
  -1  11   7   84.39    8.30
   1  11  -7  111.19    8.60
  -1  11   7   94.19    7.50
   1 -11   7   98.49    8.80
   1  11   7   68.79    8.10
  -1 -11   7   89.39    8.30
   1  11   7   90.99    7.10
   1 -11  -7   96.39    8.20
  -1  11  -7  106.69    7.50
  -1  11  -7  109.49    8.50
  -1 -11  -9  170.68   13.00
  -1  11   9  178.98   13.40
   1  11  -9  191.18   12.90
   1 -11   9  163.28   13.10
  -1  11   9  165.08   11.50
   1  11   9  165.28   10.90
   1  11   9  165.18   13.60
  -1 -11   9  170.28   13.00
   1 -11  -9  186.58   13.30
  -1  11  -9  187.18   12.60
   1  11 -11   25.80    4.70
  -1  11  11   14.60    3.30
   1  11 -11   20.10    4.30
   1 -11  11   13.30    4.20
  -1 -11 -11   23.20    5.50
  -1  11  11   17.70    4.80
   1 -11 -11   17.00    5.00
  -1  11 -11   17.40    4.00
   1  11  11   15.70    4.60
  -1 -11  11   13.20    4.30
  -1  11 -11   22.00    4.70
   1  11 -13   29.60    6.00
  -1 -11 -13   12.50    4.70
   1  11 -13    9.20    3.40
  -1  11  13    8.30    4.30
   1 -11  13   10.10    4.50
   1 -11 -13    6.90    3.90
  -1  11 -13   20.10    5.00
  -1 -11  13   17.40    4.00
   1  11  13   12.10    4.90
  -1 -11  13   21.70    5.50
  -1 -11 -15   89.19   10.40
   1  11 -15   65.89    8.70
  -1  11  15   65.99    9.40
   1 -11  15   85.09   10.00
  -1  11 -15   87.09    9.50
   1 -11 -15   84.49   10.40
   1  11  15   48.10    8.50
  -1 -11  15   86.29   10.00
   1  11 -17   48.30    8.80
  -1 -11 -17   42.90    9.20
  -1  11  17   39.20    9.00
   1 -11  17   45.60    8.90
   1  11  17   52.69    9.80
  -1 -11  17   49.99    8.40
   1 -11 -17   39.40    8.80
  -1  11 -17   44.40    8.70
   1  11 -19   19.20    6.40
   1 -11  19    9.00    5.10
  -1 -11 -19   10.00    6.30
  -1  11  19   14.10    6.20
  -1  11 -19   17.70    6.40
   1  11  19   20.80    7.20
   1 -11 -19   19.50    6.80
  -1 -11  19   16.00    6.10
   3  11  -1  371.06   20.20
  -3 -11  -1  362.86   20.40
  -3 -11  -1  356.36   21.60
   3  11  -1  357.96   22.00
  -3  11   1  391.36   22.30
   3 -11   1  393.96   20.10
   3 -11   1  374.16   21.60
   3 -11  -1  369.46   20.40
   3  11   1  385.66   20.60
  -3 -11   1  363.76   21.50
  -3  11  -1  359.56   22.10
   3  11   1  392.16   21.90
   3  11   1  404.06   22.30
   3 -11  -1  341.27   21.20
   3  11  -3    4.60    1.70
   3  11  -3    1.70    2.30
  -3  11   3    1.90    2.20
  -3 -11  -3    6.80    2.20
   3 -11   3    2.50    2.10
  -3 -11  -3    3.50    2.20
   3  11   3    1.00    2.10
  -3  11  -3    3.90    1.50
   3 -11  -3    6.30    2.20
  -3  11  -3    0.20    2.00
   3 -11  -3    6.30    2.40
  -3 -11  -5  972.80   51.79
  -3  11   5  980.70   52.39
   3  11  -5  935.41   50.79
   3  11  -5  937.01   52.59
  -3  11   5  950.70   51.99
   3 -11   5  960.70   52.59
  -3  11  -5  972.90   50.79
   3  11   5  980.10   52.99
   3 -11  -5 1000.00   51.89
   3  11   5  959.10   50.99
   3 -11  -5  968.80   51.79
  -3  11  -5 1037.10   52.49
  -3 -11   5  915.31   51.69
   3  11  -7   89.19    7.90
  -3  11   7   72.99    7.10
   3 -11   7   64.09    7.20
   3  11  -7   78.79    6.50
  -3 -11  -7   80.99    7.30
  -3  11  -7   73.29    6.30
  -3 -11   7   61.99    6.60
   3 -11  -7   71.59    7.30
   3  11   7   69.79    5.60
  -3  11  -7   80.79    7.10
   3  11   7   49.80    7.30
  -3  11   9    0.70    2.50
  -3  11   9    4.50    2.30
   3 -11   9    8.50    3.50
   3  11  -9    9.40    3.40
  -3 -11  -9   13.40    4.00
   3  11   9    4.50    1.60
   3  11   9    4.60    3.20
  -3  11  -9   11.70    3.30
   3 -11  -9    8.50    3.40
  -3 -11   9    4.60    2.60
  -3  11  11   87.69    7.70
   3 -11  11   70.89    8.90
   3  11 -11   94.19    8.50
  -3  11  11   80.29    8.50
  -3 -11 -11   76.89    8.70
   3  11 -11   77.59    8.20
  -3  11 -11   89.49    8.40
  -3 -11  11   93.39    8.40
  -3  11 -11   69.79    7.20
  -3 -11  11   84.69    8.70
   3 -11 -11  102.19    9.80
   3  11  11   89.49    9.60
   3  11 -13    2.80    2.80
  -3 -11 -13    0.60    2.80
   3 -11  13    0.60    2.90
   3  11 -13    6.80    3.10
  -3  11  13    1.90    2.70
  -3  11 -13   -2.10    2.40
   3 -11 -13    7.30    4.20
   3  11  13   -0.40    2.90
  -3 -11  13   -2.50    2.20
  -3  11  15    8.20    4.50
  -3 -11 -15    8.40    4.40
   3 -11  15    6.70    4.30
   3  11 -15   17.50    4.90
  -3  11 -15    8.80    4.10
   3 -11 -15    2.70    4.10
  -3 -11  15   16.30    5.40
   3  11  15   15.30    5.40
   3 -11  17    9.90    5.00
  -3 -11 -17   10.50    6.30
   3  11 -17   11.10    4.90
  -3  11  17   12.10    5.10
   3 -11 -17    8.60    5.10
  -3  11 -17   15.50    5.50
  -3 -11  17    8.00    4.10
   3 -11  19   16.30    6.50
   3  11 -19    7.40    5.00
  -3  11  19   21.30    7.20
  -3 -11 -19   13.80    6.50
  -3  11 -19   11.50    5.30
   3  11  19   13.00    5.90
  -3 -11  19   22.60    6.80
   3 -11 -19   23.00    7.90
   5 -11   1  188.48   13.10
   5  11  -1  222.98   14.20
   5 -11   1  195.98   12.60
   5  11  -1  228.98   13.00
  -5 -11  -1  244.08   13.90
  -5 -11  -1  239.58   13.30
  -5  11   1  176.48   14.00
   5  11   1  178.58   13.50
  -5 -11   1  191.28   13.10
   5  11   1  187.58   13.50
  -5  11  -1  225.68   14.50
   5 -11  -1  227.98   13.10
   5 -11   3  136.09   10.90
  -5 -11  -3  167.98   11.00
   5 -11   3  157.88   10.40
   5  11  -3  170.48   12.20
   5  11  -3  148.49   10.40
  -5  11   3  151.18   11.90
  -5 -11   3  140.39   10.60
   5 -11  -3  180.78   11.20
  -5  11  -3  163.88   11.70
   5  11   3  168.78   12.00
   5 -11  -3  156.88   11.30
  -5  11  -3  182.28   10.60
  -5 -11  -5  284.27   18.50
   5  11  -5  324.47   19.90
  -5  11   5  305.27   19.50
  -5  11   5  317.07   18.40
   5 -11   5  300.27   19.10
   5  11  -5  299.07   18.10
  -5 -11   5  301.47   18.30
  -5  11  -5  301.87   17.90
  -5  11  -5  279.67   18.80
   5 -11  -5  315.57   18.90
   5 -11  -5  307.87   18.00
   5  11   5  324.77   20.00
   5  11   5  279.17   17.60
  -5 -11  -7   95.39    9.10
   5 -11   7  121.39   10.00
  -5  11   7  129.19   10.00
   5  11  -7  103.49    9.60
  -5  11   7  108.99    8.80
   5  11   7  130.19   10.70
   5 -11  -7  101.89    9.30
   5  11   7  122.39    7.80
   5 -11  -7   99.29    8.40
  -5  11  -7  101.29    8.90
  -5 -11   7  109.09    9.60
  -5 -11   7  123.49    9.20
  -5 -11  -9  129.89   10.80
   5  11  -9   94.99    9.20
  -5  11   9  105.89    9.80
  -5  11   9  124.49    9.80
   5  11  -9  112.49   10.40
   5 -11   9  114.09   10.60
  -5 -11   9  121.79   10.20
   5  11   9  129.19   11.50
  -5  11  -9  125.39    9.60
   5 -11  -9  117.99   10.50
  -5 -11   9  118.29    9.70
   5  11 -11   82.79    8.20
   5 -11  11   77.69    9.00
  -5  11  11   64.49    7.60
  -5 -11 -11   87.59    9.20
   5  11 -11   80.29    8.60
  -5  11 -11   64.69    7.70
  -5 -11  11   69.19    7.90
  -5 -11  11   73.19    7.80
   5  11  11   75.89    9.10
   5 -11 -11   77.49    8.90
  -5 -11 -13   87.59    9.80
   5  11 -13   78.29    8.80
   5  11 -13   77.89    8.80
  -5  11  13   69.59    7.80
  -5  11  13   93.59    9.20
   5 -11  13   73.69    9.50
  -5  11 -13   99.59    9.50
   5  11  13   62.29    9.50
   5 -11 -13   79.69   10.00
  -5 -11  13   56.79    7.60
  -5 -11  13   73.89    8.30
   5  11 -15    1.20    3.10
  -5  11  15    3.90    3.30
  -5 -11 -15    4.50    4.00
   5 -11  15    2.20    3.60
  -5 -11  15    0.20    3.00
   5 -11 -15    1.80    3.80
   5  11  15    7.80    5.10
  -5  11 -15    4.40    3.40
   5  11 -17   11.60    5.40
  -5 -11 -17    2.90    4.90
   5 -11  17    5.70    5.30
  -5  11 -17    7.40    4.10
   5 -11 -17    4.10    4.60
   5  11  17    2.70    3.90
  -5 -11  17    8.30    5.60
  -5 -11 -19    4.00    4.90
   5 -11  19    8.60    5.20
   5  11 -19    4.30    4.70
  -5  11 -19   12.00    5.60
   5 -11 -19    2.40    4.50
   5  11  19    4.20    5.20
  -7 -11  -1  558.04   31.10
  -7 -11  -1  545.75   31.30
   7 -11   1  541.05   30.90
   7  11  -1  577.44   32.20
  -7  11   1  563.04   32.60
   7  11   1  526.65   31.00
   7 -11  -1  534.35   30.30
  -7  11  -1  542.85   32.40
   7  11   1  564.54   31.40
   7  11   1  547.05   31.60
   7 -11  -1  566.94   31.20
  -7 -11   1  548.55   31.80
  -7 -11   1  555.64   30.70
  -7  11   3  155.38   12.30
   7 -11   3  166.58   11.00
   7 -11   3  158.58   11.10
   7  11  -3  148.99   12.00
  -7 -11  -3  148.99   11.00
  -7 -11  -3  150.38   10.70
   7 -11  -3  135.99   10.90
  -7  11  -3  146.79   11.80
  -7 -11   3  158.78   10.40
   7  11   3  167.28   11.80
  -7 -11   3  165.48   12.00
   7  11   3  145.59   11.10
   7 -11  -3  137.09    9.80
   7  11  -5  138.59   12.00
  -7  11   5  125.69   11.10
  -7 -11  -5  134.59   10.70
   7 -11   5  130.29   10.50
  -7 -11  -5  145.39    9.60
   7  11  -5  131.99   11.30
   7 -11   5  125.19   10.10
   7  11   5  140.99    9.70
   7 -11  -5  126.29    9.10
  -7  11  -5  132.89   10.70
  -7 -11   5  137.89   11.20
   7 -11  -5  124.69   10.40
  -7 -11   5  142.09    9.70
   7  11   5  144.69   11.50
   7  11  -7   64.29    6.70
   7 -11   7   57.89    6.90
   7  11  -7   70.69    8.00
  -7 -11  -7   65.59    5.40
  -7  11   7   65.79    6.00
  -7  11   7   69.79    7.80
  -7 -11  -7   73.69    7.40
   7  11   7   64.59    5.50
   7 -11  -7   61.79    5.70
   7  11   7   62.29    7.60
  -7  11  -7   57.29    7.00
  -7 -11   7   58.29    6.00
  -7  11  -7   70.89    6.90
   7 -11  -7   67.99    7.50
  -7 -11   7   49.90    6.70
   7 -11   9   21.30    5.20
  -7 -11  -9   16.80    4.80
  -7  11   9    6.60    3.20
   7  11  -9   25.50    6.10
   7  11  -9   13.20    4.20
  -7  11   9   20.30    4.00
  -7 -11   9   20.80    5.20
   7 -11  -9   15.30    4.60
   7  11   9   20.30    5.40
  -7  11  -9   20.60    4.20
  -7  11  -9   11.80    3.70
   7 -11  -9   24.50    4.30
  -7 -11   9   18.10    4.00
   7 -11  11   44.20    7.10
   7  11 -11   47.40    7.20
  -7  11  11   36.00    6.20
  -7 -11 -11   52.79    7.40
   7  11 -11   41.20    7.10
  -7 -11  11   63.19    7.40
  -7  11 -11   44.90    6.40
   7 -11 -11   20.80    5.90
   7  11  11   44.30    7.40
  -7 -11  11   45.00    5.70
  -7 -11 -13   40.00    8.00
   7  11 -13   59.09    7.80
   7 -11  13   56.59    8.30
  -7  11 -13   52.19    7.40
   7  11  13   62.99    9.00
  -7 -11  13   46.60    6.90
   7 -11 -13   30.20    7.20
   7 -11  15    6.70    4.20
  -7 -11 -15   12.60    5.20
   7  11 -15   19.90    6.20
   7 -11 -15   11.00    5.10
   7  11  15    7.50    4.70
  -7 -11  15    7.90    3.90
  -7  11 -15    9.50    4.30
  -7 -11 -17    4.80    4.40
   7 -11  17    1.80    3.40
   7  11 -17    0.60    3.60
   7 -11 -17   -3.00    3.30
   7  11  17   -4.10    3.20
  -7  11 -17    5.30    3.90
   7 -11  19   13.10    6.20
  -7 -11 -19    3.10    4.50
   7  11 -19    1.10    4.40
  -7  11 -19    9.40    4.70
   7  11  19    7.50    5.50
   7 -11 -19   -1.90    3.60
   9 -11   1  196.48   13.60
   9  11  -1  197.48   13.60
   9 -11   1  184.58   12.50
  -9 -11  -1  170.08   12.50
  -9 -11  -1  177.88   13.30
   9  11  -1  194.18   14.40
  -9  11   1  187.28   14.50
   9 -11  -1  180.18   13.40
  -9 -11   1  191.78   12.90
   9 -11  -1  186.88   12.00
  -9 -11   1  208.68   14.40
  -9  11  -1  200.78   14.70
   9  11   1  210.28   14.00
   9  11   1  190.48   14.00
   9  11  -3   37.20    5.70
   9 -11   3   62.29    6.50
  -9 -11  -3   47.20    5.90
   9  11  -3   42.80    6.50
  -9  11   3   50.19    7.10
  -9 -11  -3   45.60    5.50
   9 -11  -3   46.60    6.10
   9 -11  -3   46.10    4.40
  -9 -11   3   55.09    5.00
  -9 -11   3   57.29    6.70
   9  11   3   56.79    6.30
  -9  11  -3   40.90    6.40
   9  11   3   50.79    6.20
   9  11  -5  128.79   10.00
   9 -11   5   86.69    8.60
  -9 -11  -5   91.09    9.20
  -9  11   5  101.49   10.30
   9  11  -5  104.79   10.30
   9 -11   5  101.29    9.10
  -9 -11  -5  121.09    8.70
   9 -11  -5  124.79    7.70
   9 -11  -5   88.09    8.90
  -9 -11   5   97.19    9.70
   9  11   5   75.09    8.70
  -9  11  -5  102.49    9.50
   9  11   5   90.59    9.20
  -9  11  -5  109.19    9.20
  -9 -11   5  104.09    7.80
  -9  11   7   21.60    5.40
   9 -11   7   31.40    5.90
  -9 -11  -7   38.50    6.90
   9  11  -7   26.10    6.20
   9  11  -7   26.00    5.40
  -9  11  -7   27.40    5.20
  -9 -11   7   27.20    4.00
   9 -11  -7   24.10    5.50
  -9  11  -7   33.60    5.40
  -9 -11   7   34.80    5.80
   9  11   7   33.20    6.70
   9 -11  -7   36.70    3.90
   9  11  -9   58.89    7.10
  -9 -11  -9   20.50    6.00
  -9  11   9   50.99    7.50
   9 -11   9   53.19    7.50
  -9  11  -9   55.29    6.90
  -9 -11   9   59.29    7.60
  -9  11  -9   57.89    6.50
   9 -11  -9   58.79    7.80
   9  11   9   44.60    7.30
  -9 -11 -11   24.90    6.60
   9 -11  11    8.40    4.40
   9  11 -11   11.20    4.40
  -9  11  11   15.20    4.60
   9  11  11    9.10    4.60
   9 -11 -11   10.60    4.60
  -9 -11  11   14.20    5.40
  -9  11 -11   19.10    5.30
   9  11 -13  110.69   10.80
  -9  11  13   85.29   10.20
   9 -11  13   77.49   10.40
  -9 -11 -13   68.19    9.80
  -9 -11  13  111.89   10.90
  -9  11 -13   81.89    9.80
   9  11  13  109.29   12.10
   9 -11 -13   93.69   11.40
  -9 -11 -15    3.20    4.40
   9  11 -15   -0.10    3.20
   9 -11  15    0.10    3.50
   9 -11 -15   -1.90    3.70
  -9 -11  15    1.40    3.30
  -9  11 -15    3.40    4.00
   9  11  15    1.30    3.50
   9 -11  17    5.00    4.80
   9  11 -17    3.40    4.10
  -9 -11 -17    2.40    4.20
   9 -11 -17    1.00    4.40
  -9 -11  17    6.90    4.50
   9  11  17    4.70    4.70
  -9  11 -17    5.20    4.00
 -11 -11  -1   17.50    4.30
  11 -11   1   18.50    3.20
 -11  11   1    7.50    3.70
  11 -11   1   16.10    4.40
  11  11  -1   32.50    6.40
 -11 -11  -1   15.10    3.50
  11 -11  -1   17.30    3.00
  11  11   1   20.70    5.20
 -11 -11   1   27.40    5.50
 -11 -11   1   20.50    3.50
  11 -11  -1   22.80    5.20
 -11  11  -1   14.50    4.60
  11  11   1   21.30    4.40
 -11 -11  -3    1.00    2.00
  11 -11   3    3.90    2.20
  11  11  -3   -0.60    2.30
 -11  11   3    1.40    2.80
  11 -11   3    1.30    2.60
 -11 -11  -3   -0.40    2.10
 -11 -11   3    2.80    2.70
  11  11   3    2.70    2.70
  11 -11  -3    4.30    3.00
 -11  11  -3   -0.70    1.80
 -11 -11  -5   28.20    4.60
  11  11  -5   24.50    5.50
 -11 -11  -5   28.10    6.00
  11 -11   5   36.30    5.90
 -11  11   5   36.80    7.30
  11 -11   5   31.20    6.50
  11  11   5   26.70    5.80
 -11 -11   5   20.90    5.40
 -11  11  -5   27.50    5.50
  11 -11  -5   37.70    7.00
  11  11   5   29.60    6.10
 -11  11  -5   25.20    5.70
  11  11  -7  122.79   11.40
  11 -11   7  109.59   10.80
 -11 -11  -7  126.69   12.00
  11 -11   7  134.79   11.70
 -11  11   7  153.88   13.00
  11  11   7  131.99   11.90
  11 -11  -7  141.89   12.40
 -11  11  -7   99.09   10.40
 -11  11  -7  105.29   10.70
 -11 -11   7  156.58   13.10
 -11 -11  -9   25.30    6.20
  11 -11   9   15.30    4.80
 -11  11   9   25.00    6.20
  11  11  -9   28.00    6.50
  11  11   9   34.20    7.30
  11 -11  -9   13.90    5.00
 -11 -11   9   26.30    6.40
 -11  11  -9   26.40    5.80
 -11  11  11  107.29   11.70
  11  11 -11   97.39   10.70
 -11 -11 -11   96.69   11.10
  11 -11  11  114.99   11.40
 -11 -11  11  114.29   11.70
  11  11  11   99.99   11.50
 -11  11 -11  108.69   11.00
  11 -11 -11   79.79   10.80
  11  11 -13    0.50    3.20
 -11  11  13    1.40    3.10
 -11 -11 -13    0.90    3.50
  11 -11  13    2.60    3.90
  11 -11 -13    2.30    3.80
 -11  11 -13    2.40    3.30
 -11 -11  13    3.70    3.50
  11  11  13    1.90    4.00
  11 -11  15   13.50    5.70
 -11  11  15   23.00    6.60
 -11 -11 -15   19.50    6.90
  11  11 -15   21.00    6.70
 -11  11 -15   27.30    6.90
 -11 -11  15   23.60    6.30
  11  11  15   11.70    6.30
  11 -11 -15   20.00    7.00
 -11 -11 -17    3.00    4.90
  11 -11  17   13.60    5.80
  11  11 -17    8.90    5.00
  11 -11 -17    1.90    5.00
  11  11  17    4.40    5.40
 -11 -11  17    2.60    3.70
 -11  11 -17    5.10    4.30
 -13  11   1   10.60    4.60
 -13 -11  -1    8.00    3.80
  13 -11   1   14.20    4.70
  13  11  -1   12.10    4.40
 -13 -11   1    8.10    3.90
  13  11   1   12.90    3.50
  13  11   1   11.40    4.40
 -13  11  -1   10.60    4.70
  13 -11  -1   18.20    5.20
 -13 -11  -3   83.59    9.70
  13 -11   3   97.79    8.40
  13  11  -3   90.59   10.00
  13 -11   3   88.79    9.90
 -13  11   3   82.39   10.40
 -13 -11  -3   93.79    9.30
 -13 -11  -3   98.09    8.80
  13 -11  -3   95.69   10.10
  13  11   3  101.49   10.40
 -13  11  -3   94.29   10.30
  13  11   3   87.99    8.90
 -13 -11   3   94.59   10.60
 -13 -11  -5   83.99    9.40
 -13 -11  -5   63.29    7.40
 -13  11   5   66.59    9.20
  13  11  -5   78.09    9.10
  13 -11   5   86.19    9.40
 -13  11  -5   67.69    8.50
 -13 -11   5   70.69    9.10
  13  11   5   45.20    7.70
  13 -11  -5   69.99    8.70
 -13  11  -5   75.69    9.00
  13  11  -7   35.00    7.30
  13 -11   7   19.90    4.80
  13 -11   7   28.00    6.60
 -13 -11  -7   28.50    6.80
 -13  11   7   28.50    7.40
 -13  11  -7   21.10    5.70
  13  11   7   20.30    5.70
 -13 -11   7   11.50    5.10
 -13  11  -7   36.50    7.20
  13 -11  -7   40.20    8.20
 -13  11   9    4.70    3.90
 -13 -11  -9   13.80    5.20
  13 -11   9   12.20    4.40
  13  11  -9    7.50    4.30
 -13  11  -9   11.80    4.40
  13 -11  -9    3.90    4.10
 -13 -11   9   18.80    5.90
  13  11   9    5.80    4.40
  13  11 -11    0.80    3.50
 -13 -11 -11   11.60    5.30
 -13  11  11    0.50    3.60
  13 -11  11    5.70    3.80
  13  11  11    0.00    3.30
  13 -11 -11    6.10    4.40
 -13  11 -11   11.10    4.50
 -13 -11  11    5.70    4.30
  13 -11  13    2.70    4.30
 -13  11  13    3.40    3.80
 -13 -11 -13   10.00    5.00
  13  11 -13    7.30    4.60
 -13  11 -13   12.50    5.30
  13  11  13   10.30    5.00
 -13 -11  13    2.40    3.50
  13 -11 -13    6.60    5.30
  13 -11  15   17.70    6.50
  13  11 -15   25.70    7.50
 -13 -11 -15   16.50    6.90
 -13  11  15   37.40    8.50
 -13 -11  15   16.40    6.10
  13 -11 -15   31.30    7.90
  13  11  15   17.50    7.10
 -13  11 -15   25.30    7.50
  15 -11   1   77.29   10.00
  15  11  -1   85.39   10.30
 -15  11   1   81.19   10.70
 -15 -11  -1   70.99    8.90
 -15 -11   1   83.09   10.00
 -15  11  -1   72.09   10.10
  15  11   1   93.39   10.60
  15 -11  -1   86.39   10.10
 -15 -11  -3    4.20    3.50
 -15  11   3    6.90    4.40
  15  11  -3   -2.80    2.80
  15 -11   3    8.60    4.50
 -15 -11  -3    4.60    4.00
  15  11   3    2.30    3.30
 -15  11  -3    1.80    3.20
 -15 -11   3    9.80    4.40
  15 -11  -3    5.30    3.60
 -15  11   5   39.50    8.60
  15 -11   5   21.10    6.00
 -15 -11  -5   31.50    7.00
  15  11  -5   25.40    6.60
  15  11   5   17.90    6.00
 -15  11  -5   35.80    7.30
 -15  11  -5   33.00    7.10
  15 -11  -5   21.00    6.00
 -15 -11   5   30.60    7.30
  15  11  -7   24.00    6.50
 -15 -11  -7   22.50    6.40
 -15  11   7   21.40    6.70
  15 -11   7   15.00    5.10
 -15 -11   7   17.90    6.30
  15  11   7    6.90    5.00
  15 -11  -7   21.50    6.70
 -15  11  -7   11.90    5.30
  15  11  -9   39.00    9.00
 -15  11   9   51.69   10.20
 -15 -11  -9   29.20    7.30
  15  11   9   47.20    8.90
 -15 -11   9   30.60    8.10
  15 -11  -9   32.40    8.00
 -15  11  -9   28.00    6.90
  15 -11  11   52.39    7.80
 -15  11  11   31.80    8.00
  15  11 -11   32.20    7.70
 -15 -11 -11   35.30    8.60
 -15  11 -11   26.90    7.20
  15 -11 -11   28.30    7.50
  15  11  11   33.90    8.30
 -15 -11  11   39.80    9.30
  15  11 -13    3.90    4.10
  15 -11  13    5.00    4.40
 -15  11  13    3.30    3.70
 -15 -11 -13    7.70    5.10
 -15  11 -13    7.60    5.10
 -15 -11  13    3.10    4.50
  15  11  13    9.00    4.80
  15 -11 -13    9.70    5.50
 -17 -11  -1   16.00    5.40
 -17  11   1   12.10    5.60
  17  11  -1   17.40    6.10
  17 -11   1   17.90    6.20
 -17  11  -1   16.20    6.30
  17 -11  -1   18.00    6.20
  17  11   1    8.50    5.10
 -17 -11   1   11.40    5.20
 -17  11   3    9.00    5.50
 -17 -11  -3   20.10    6.50
  17 -11   3   15.10    5.50
  17  11  -3   16.80    6.00
  17  11   3    7.00    4.40
 -17 -11   3    6.40    5.00
 -17  11  -3   13.80    6.20
  17 -11  -3   13.30    5.50
 -17  11   5    0.30    4.90
 -17 -11  -5    3.30    4.20
  17 -11   5    2.20    3.80
  17  11  -5    1.80    3.90
  17  11   5    5.20    4.40
 -17 -11   5    6.80    4.90
  17 -11  -5   -0.80    3.50
 -17  11  -5    6.30    4.40
 -17 -11  -7   40.50    8.60
 -17  11   7   55.49   11.40
  17  11  -7   40.10    9.00
 -17 -11   7   43.40    9.60
 -17  11  -7   38.80    8.50
  17  11   7   30.40    8.30
  17 -11  -7   33.40    8.40
 -17  11   9   35.70    8.90
  17  11  -9   31.70    8.00
 -17 -11  -9   57.39   10.80
 -17  11  -9   19.40    6.30
 -17 -11   9   29.70    8.40
  17 -11  -9   47.10   10.20
  17  11 -11    5.90    5.20
 -17 -11 -11    1.70    4.00
 -17  11  11    1.60    4.30
 -17 -11  11    0.30    4.10
  17  11  11    5.30    4.40
  17 -11 -11    3.60    4.40
 -17  11 -11    3.10    4.10
 -19  11   1    0.20    4.10
 -19 -11  -1    2.90    3.80
  19 -11   1    4.30    4.10
  19  11  -1    1.60    4.10
 -19 -11   1    2.40    4.00
  19 -11  -1   -3.90    3.00
  19  11   1   -0.10    4.00
 -19  11  -1    3.60    5.00
 -19  11   3    0.20    4.30
  19 -11   3    3.60    4.40
 -19 -11  -3    8.40    6.10
  19  11  -3    9.70    5.50
 -19 -11   3   16.50    6.70
  19  11   3    9.00    5.30
  19 -11  -3    7.20    4.80
 -19  11  -3    7.10    5.10
 -19 -11  -5    9.80    6.00
  19  11  -5    2.10    4.00
  19 -11   5   -2.10    3.50
 -19  11   5    2.40    4.80
 -19  11  -5    5.50    4.70
 -19 -11   5    0.80    4.40
  19 -11  -5   -3.00    3.00
  19  11   5   -3.10    3.80
  19  11  -7   13.30    6.20
 -19  11   7   12.30    7.20
 -19 -11  -7    7.60    5.10
  19 -11  -7   10.30    6.20
 -19 -11   7   18.20    6.70
 -19  11  -7    3.20    4.40
  19  11   7    1.20    4.30
 -19 -11  -9    6.80    4.50
 -19  11   9    5.30    5.10
  19  11  -9   -1.10    3.60
 -19 -11   9    4.60    5.40
 -19  11  -9   -0.60    4.30
  19 -11  -9    3.50    4.30
 -21 -11  -1    4.00    4.70
  21 -11   1   -3.10    3.60
  21  11  -1    3.20    5.10
 -21  11   1   -4.70    4.20
  21  11   1    3.10    4.80
  21 -11  -1    9.10    5.60
 -21  11  -1   -2.70    3.30
 -21 -11   1    2.80    3.90
 -21  11   3    9.10    6.10
 -21 -11  -3    1.80    4.30
  21 -11   3   -7.60    2.90
  21  11  -3    3.20    4.70
  21 -11  -3    3.40    5.10
 -21  11  -3    6.90    5.30
  21  11   3   -0.50    4.70
 -21  11  -3    3.60    4.80
 -21 -11   3    3.70    4.30
   0  12   0  282.97   18.30
   0 -12   0  321.17   18.30
   0 -12  -2    1.30    1.20
   0  12   2   -1.30    2.20
   0 -12   2    0.20    1.80
   0  12  -2   -1.10    2.10
   0 -12  -2   -0.50    1.90
   0  12   2    3.80    2.50
   0 -12  -4 1439.96   74.69
   0  12  -4 1306.07   74.49
   0  12   4 1459.25   74.99
   0 -12  -4 1406.36   73.49
   0 -12   4 1475.95   74.79
   0  12  -4 1401.06   72.29
   0  12   6    0.40    2.20
   0 -12  -6   -0.20    1.80
   0  12   6   -0.80    1.50
   0 -12   6    1.90    2.20
   0  12  -6   -2.00    1.10
   0  12  -6    0.50    2.10
   0 -12   8  140.29   11.30
   0  12   8  143.49    9.80
   0  12   8  163.18   12.00
   0  12  -8  123.59   10.50
   0  12  -8  138.09    9.80
   0 -12  -8  124.69   10.50
   0  12  10   -0.40    1.30
   0 -12 -10   -0.10    2.20
   0  12  10   -0.10    2.50
   0 -12  10   -1.10    1.80
   0  12 -10    0.80    2.00
   0  12  12   63.39    8.40
   0 -12 -12   66.69    8.30
   0 -12  12   44.20    7.30
   0  12 -12   62.09    7.10
   0  12 -12   66.19    6.90
   0  12 -14   -1.80    2.20
   0 -12  14    2.90    3.40
   0  12  14    0.60    2.90
   0 -12 -14   -2.60    2.80
   0  12 -16   19.00    5.50
   0 -12 -16    9.10    4.80
   0  12  16   22.60    6.90
   0 -12  16   10.50    4.90
   0  12 -18    2.00    3.60
   0 -12  18    3.20    4.20
   0  12  18   -2.70    2.90
   0 -12 -18    2.60    3.90
   0 -12 -20   28.80    8.00
   0  12 -20   20.60    6.80
   0  12  20   36.90    9.30
   0 -12  20   28.50    7.60
   2 -12   0   41.40    3.10
   2  12   0   36.90    5.10
  -2 -12   0   44.40    4.30
  -2  12   0   31.20    4.90
   2 -12   0   38.70    4.80
  -2 -12   0   40.50    4.70
   2  12  -2  606.34   32.40
  -2  12   2  621.24   34.90
  -2 -12  -2  615.44   33.20
  -2 -12  -2  621.24   34.70
   2  12  -2  599.94   34.90
   2 -12   2  657.03   34.80
   2  12   2  660.13   35.20
  -2 -12   2  644.54   34.50
   2 -12  -2  621.94   33.10
   2 -12  -2  612.44   34.30
  -2  12  -2  598.34   34.80
  -2  12  -2  632.04   32.30
   2  12   2  635.14   34.50
  -2 -12  -4   58.09    6.30
  -2  12   4   46.30    5.90
  -2  12   4   75.09    6.70
   2 -12   4   72.49    6.70
  -2 -12  -4   50.09    5.40
   2  12  -4   61.09    6.50
   2  12  -4   77.59    5.10
  -2  12  -4   71.49    4.80
  -2  12  -4   75.99    7.00
   2  12   4   65.59    7.00
  -2 -12   4   81.39    6.70
   2 -12  -4   62.59    5.70
   2 -12  -4   66.29    6.30
   2  12  -6  558.94   34.20
   2  12  -6  614.04   32.60
  -2 -12  -6  601.04   33.70
  -2  12   6  603.34   34.30
   2 -12  -6  622.74   34.00
   2 -12  -6  619.94   33.80
  -2  12  -6  614.84   34.30
   2  12   6  580.24   34.70
   2  12   6  609.14   32.90
  -2  12  -6  602.64   32.50
  -2 -12   6  579.94   34.00
  -2 -12  -8    6.50    2.90
  -2  12   8    6.80    2.90
  -2  12   8    6.30    2.60
   2  12  -8    6.50    2.40
   2 -12   8   10.50    3.60
   2  12  -8   10.40    3.30
  -2  12  -8   10.20    3.20
  -2 -12   8    8.40    3.10
   2  12   8    5.70    1.90
   2  12   8    5.40    3.20
  -2  12  -8    6.00    2.40
   2 -12  -8    4.70    2.80
   2  12 -10   95.99    8.90
   2 -12  10   85.89    9.30
  -2  12  10   86.49    7.80
  -2  12  10   89.49    9.10
  -2 -12 -10  116.99   10.00
   2  12  10  103.49   10.30
  -2  12 -10   95.19    8.50
  -2 -12  10  101.49    9.40
   2 -12 -10   98.39    9.60
   2 -12  12   25.50    5.80
   2  12 -12   17.40    4.50
  -2  12  12   13.70    4.10
  -2  12  12   12.10    4.30
  -2 -12 -12   17.70    4.90
   2  12 -12   19.30    4.90
  -2  12 -12   30.30    5.80
  -2 -12  12   18.10    5.10
   2  12  12   20.50    5.60
  -2  12 -12   20.50    4.50
   2 -12 -12   14.40    4.60
   2 -12  14    9.60    4.60
   2  12 -14   20.20    5.30
  -2 -12 -14    4.20    4.10
  -2  12  14   14.90    5.30
   2  12  14   16.50    5.50
  -2 -12  14    4.70    3.50
  -2  12 -14    4.70    3.50
   2 -12 -14   12.20    4.90
  -2 -12  14   20.80    4.50
  -2  12  16   -2.80    2.60
   2  12 -16   -1.30    3.00
  -2 -12 -16   -0.80    3.30
   2 -12  16   -1.10    3.60
   2 -12 -16   -3.80    2.90
   2  12  16   -0.30    3.70
  -2  12 -16    2.80    3.40
  -2 -12  16    3.40    3.70
  -2  12  18   19.20    6.90
  -2 -12 -18   25.50    7.60
   2 -12  18   26.90    7.60
   2  12 -18   28.90    7.10
   2  12  18   26.10    7.80
  -2  12 -18   19.90    6.00
  -2 -12  18   22.70    6.70
   2 -12 -18   24.50    7.70
  -2 -12 -20   -1.60    3.70
   2  12 -20    2.40    4.60
   2 -12  20    3.70    4.00
  -2  12  20    5.00    5.10
   2  12  20    0.60    4.60
  -2 -12  20    3.50    3.90
  -2  12 -20    2.40    4.30
   2 -12 -20   -3.50    3.10
  -4 -12   0   26.50    3.80
   4 -12   0   17.60    2.70
   4  12   0   14.30    3.70
   4  12   0   17.40    2.90
  -4  12   0   16.60    3.90
   4 -12   0   23.00    3.40
   4  12  -2  297.37   18.10
  -4  12   2  275.97   18.00
   4 -12   2  270.87   15.70
  -4 -12  -2  274.47   16.40
  -4 -12  -2  310.17   17.70
   4 -12   2  282.77   17.20
   4  12  -2  281.77   15.90
   4 -12  -2  287.27   16.90
   4 -12  -2  266.97   16.30
   4  12   2  276.57   17.20
  -4  12  -2  263.47   17.70
   4  12   2  270.67   17.60
  -4 -12   2  265.97   16.90
   4  12  -4  112.59    7.80
   4  12  -4  113.69    9.50
  -4  12   4  104.79    9.30
  -4 -12  -4  104.59    8.30
   4 -12   4  102.29    8.80
  -4  12  -4  115.79    7.60
  -4 -12   4  101.09    8.40
   4 -12  -4  107.69    8.40
  -4  12  -4  117.09    9.20
   4  12   4  101.29    8.00
   4  12   4  111.09    9.40
  -4  12   6  402.06   23.50
   4 -12   6  399.46   24.20
   4  12  -6  376.26   24.20
   4  12  -6  386.26   22.60
  -4 -12  -6  364.86   23.40
  -4  12   6  384.16   23.80
   4  12   6  446.26   25.30
  -4  12  -6  375.46   23.60
  -4  12  -6  375.86   22.40
   4 -12  -6  394.16   23.60
  -4 -12   6  408.46   23.50
   4  12   6  415.96   22.40
  -4 -12  -8    9.60    3.30
   4 -12   8    5.70    3.00
  -4  12   8    9.90    3.30
   4  12  -8   12.60    3.80
  -4  12   8   13.30    4.00
  -4  12  -8    7.70    2.90
   4 -12  -8    9.30    3.60
  -4 -12   8    7.80    3.10
   4  12   8   10.30    4.00
   4  12   8    6.70    1.90
  -4  12  -8    8.10    2.70
   4  12 -10   53.69    6.90
  -4 -12 -10   62.29    7.50
  -4  12  10   42.20    6.00
   4 -12  10   56.09    7.50
  -4 -12  10   40.00    6.10
  -4  12 -10   53.99    6.00
  -4 -12  10   53.89    6.50
   4  12  10   51.69    7.40
   4 -12 -10   49.30    7.00
   4 -12  12  111.89   11.60
  -4 -12 -12  124.79   12.00
  -4  12  12  162.38   12.40
  -4  12  12  119.99   10.30
   4  12 -12  111.89   10.60
   4  12 -12  107.09   10.70
  -4 -12  12  134.29   11.10
   4  12  12  123.89   12.40
  -4 -12  12  136.79   11.50
   4 -12 -12  128.59   12.30
  -4  12 -12  124.79   10.90
  -4  12  14    1.40    3.10
  -4 -12 -14    0.90    3.50
   4 -12  14   -2.30    3.00
   4  12 -14    1.80    2.70
   4  12 -14    1.60    2.90
   4  12  14   -2.80    2.70
   4 -12 -14    7.70    4.20
  -4  12 -14    2.60    3.10
  -4 -12  14    0.30    2.90
  -4 -12 -16    9.80    4.80
   4  12 -16    0.40    3.50
   4 -12  16    5.50    4.30
   4 -12 -16    8.20    4.90
  -4 -12  16    7.70    3.90
  -4  12 -16   11.60    4.80
   4  12  16    7.50    5.10
   4  12 -18   12.00    5.60
  -4 -12 -18    7.90    5.20
   4 -12  18   12.90    6.10
  -4  12 -18    8.70    4.90
  -4 -12  18    6.10    4.40
   4 -12 -18    7.60    5.50
   4  12  18   -1.20    4.10
   4  12 -20    0.20    4.10
   4 -12  20    1.90    4.60
  -4 -12 -20   -1.20    3.90
   4 -12 -20    5.60    4.70
   4  12  20    6.50    5.90
  -4  12 -20    4.60    4.80
   6 -12   0  140.29    9.70
  -6  12   0  149.79   11.60
  -6 -12   0  139.49   10.20
   6  12   0  133.89   10.50
   6  12  -2   60.19    7.00
   6  12  -2   52.99    5.80
  -6 -12  -2   65.09    6.80
  -6  12   2   70.19    7.70
   6 -12   2   88.39    7.00
   6 -12   2   79.29    6.30
  -6 -12  -2   76.09    6.50
  -6  12  -2   58.89    7.00
   6 -12  -2   62.99    5.90
   6  12   2   81.29    7.40
   6  12   2   80.99    7.00
   6 -12  -2   64.59    6.20
  -6 -12   2   73.29    6.40
   6  12  -4  138.99    9.70
  -6 -12  -4  135.09   10.10
   6 -12   4  118.29   10.20
   6  12  -4  137.79   11.10
  -6  12   4  142.49   11.40
   6 -12   4  116.09    9.20
  -6  12  -4  119.39   10.40
   6 -12  -4  140.29   10.20
   6  12   4  126.19   10.70
  -6 -12   4  127.89   10.70
   6 -12  -4  148.19    9.60
   6  12   4  138.39    9.80
  -6 -12   4  140.89    9.80
  -6  12  -4  139.39    9.50
  -6  12   6  338.67   21.80
   6  12  -6  350.16   23.50
  -6  12   6  394.76   23.90
  -6 -12  -6  415.46   23.30
   6 -12   6  356.56   23.10
  -6 -12   6  378.56   22.10
  -6  12  -6  386.26   22.60
  -6  12  -6  353.96   22.70
   6 -12  -6  375.26   23.00
  -6 -12   6  393.36   23.70
   6  12   6  334.77   23.40
   6 -12  -6  396.46   21.80
   6  12   6  360.66   21.30
  -6 -12  -8   85.99    8.40
   6  12  -8   71.99    8.20
  -6  12   8   70.69    7.80
   6 -12   8   58.39    7.50
  -6  12   8   79.39    7.20
   6  12   8   61.69    8.10
  -6 -12   8   67.99    6.90
  -6  12  -8   77.59    7.40
   6 -12  -8   69.79    6.70
   6 -12  -8   65.19    7.70
  -6 -12   8   67.19    7.80
  -6  12  10   31.10    5.50
   6  12 -10   48.10    6.90
  -6  12  10   37.80    5.50
  -6 -12 -10   33.10    6.90
   6 -12  10   37.10    7.10
   6  12 -10   42.70    5.70
  -6 -12  10   39.10    6.00
   6  12  10   35.50    7.50
  -6  12 -10   35.10    5.40
   6 -12 -10   45.50    6.80
  -6  12 -10   37.10    5.30
  -6 -12  10   41.60    5.60
   6  12 -12   58.79    7.40
   6  12 -12   40.50    7.10
   6 -12  12   53.39    8.00
  -6  12  12   60.59    7.10
  -6 -12 -12   60.59    8.00
   6  12  12   40.00    8.20
  -6 -12  12   61.89    7.10
  -6 -12  12   55.49    7.30
   6 -12 -12   57.69    8.00
  -6  12 -12   56.89    7.30
  -6 -12 -14   10.60    4.90
   6  12 -14    1.40    3.20
   6 -12  14   13.10    5.00
  -6 -12  14   15.30    4.50
  -6 -12  14   11.70    4.00
   6  12  14   14.40    5.50
  -6  12 -14   15.80    5.00
   6 -12 -14    8.50    4.80
  -6 -12 -16   14.10    5.80
   6 -12  16   18.90    6.40
   6  12 -16   18.40    5.50
   6 -12 -16    8.80    5.70
  -6  12 -16   13.40    5.00
   6  12  16   10.80    5.30
   6  12 -18    8.70    4.50
   6 -12  18   10.10    5.10
  -6 -12 -18    0.50    3.90
   6 -12 -18    7.10    5.40
  -6  12 -18   -2.40    2.80
   6  12  18    1.60    4.40
   8  12   0  212.58   14.00
   8 -12   0  211.88   13.90
  -8 -12   0  194.88   14.10
   8 -12   0  205.78   13.10
  -8  12   0  203.48   15.00
  -8 -12   0  189.78   13.30
   8  12   0  206.78   14.60
   8  12  -2  174.88   13.40
  -8 -12  -2  182.68   12.70
   8 -12   2  182.38   12.60
  -8 -12  -2  169.28   12.40
   8  12  -2  179.18   12.80
  -8 -12  -2  191.38   12.80
  -8  12   2  163.08   13.70
   8 -12  -2  182.88   12.70
   8  12   2  185.28   12.90
  -8  12  -2  168.58   13.60
   8  12   2  176.78   12.70
   8 -12  -2  185.98   11.60
  -8 -12   2  164.98   11.70
   8  12   2  161.38   12.60
  -8 -12   2  175.28   13.30
  -8 -12  -4  355.06   21.80
   8 -12   4  352.46   22.20
  -8  12   4  356.76   23.80
   8  12  -4  358.16   23.80
  -8 -12  -4  377.96   22.90
   8 -12   4  367.36   22.60
   8  12  -4  384.96   23.10
  -8 -12   4  367.96   21.60
   8  12   4  350.26   22.70
  -8 -12   4  387.16   23.70
   8  12   4  369.26   23.30
   8 -12  -4  344.17   22.60
  -8  12  -4  408.86   23.90
   8 -12  -4  378.56   21.20
   8 -12   6   32.90    5.20
  -8 -12  -6   36.50    4.40
   8  12  -6   35.20    6.00
  -8 -12  -6   25.20    5.30
  -8  12   6   36.70    6.00
   8  12  -6   29.40    4.90
   8 -12   6   38.60    5.40
  -8 -12   6   41.90    6.10
   8 -12  -6   40.00    6.70
   8 -12  -6   35.70    4.10
   8  12   6   48.10    6.70
  -8  12  -6   40.30    5.70
  -8 -12   6   38.00    4.50
   8  12   6   39.80    4.60
   8  12  -8  213.18   16.60
   8 -12   8  214.98   16.10
   8  12  -8  217.98   15.30
  -8  12   8  207.08   16.30
  -8 -12  -8  208.48   15.90
  -8  12   8  200.08   14.20
   8 -12  -8  217.58   13.80
  -8  12  -8  188.88   14.70
  -8  12  -8  229.18   15.40
  -8 -12   8  212.18   16.10
   8  12   8  199.38   16.40
  -8 -12   8  244.98   14.80
   8 -12  -8  218.68   16.10
   8 -12  10   35.70    7.20
  -8 -12 -10   50.89    7.10
   8  12 -10   31.20    5.90
  -8  12  10   37.30    6.40
   8  12 -10   28.10    6.50
   8 -12 -10   36.90    7.00
  -8 -12  10   35.20    5.00
  -8 -12  10   27.30    6.20
  -8  12 -10   33.50    6.50
   8  12  10   32.70    7.00
   8 -12 -10   40.60    5.90
   8 -12  12   59.59    9.10
  -8  12  12   68.39    8.50
   8  12 -12   80.29    8.90
  -8 -12 -12   76.49    9.60
   8 -12 -12   78.99    9.90
  -8 -12  12   77.29    9.00
   8  12  12   73.39   10.10
  -8  12 -12   60.39    8.00
  -8 -12 -14   14.40    5.60
   8  12 -14   23.00    6.10
   8 -12  14   15.70    5.80
   8 -12 -14   15.40    6.20
  -8  12 -14    9.20    4.40
  -8 -12  14   19.00    5.70
   8  12  14   20.40    7.00
  -8 -12 -16    1.40    4.30
   8 -12  16    5.40    4.50
   8  12 -16    8.20    4.30
  -8  12 -16    4.20    4.20
   8 -12 -16   12.70    6.10
   8  12  16    3.20    4.70
  -8 -12  16    6.80    4.00
  -8 -12 -18   -3.80    3.90
   8 -12  18    0.40    3.80
   8  12 -18   -4.10    3.30
   8 -12 -18    0.30    3.90
   8  12  18   -0.10    4.40
  -8  12 -18    3.40    4.20
  10  12   0  102.19    9.40
  10  12   0  121.89   10.40
  10 -12   0  104.39    8.10
  10 -12   0   96.79    9.10
 -10 -12   0  111.89    8.60
 -10  12   0   87.39    9.70
 -10 -12   0  100.49    9.40
  10 -12   2  178.38   14.00
 -10 -12  -2  202.48   14.60
  10  12  -2  206.18   14.40
 -10 -12  -2  189.28   14.00
  10 -12   2  203.58   13.40
 -10  12   2  177.98   15.10
  10  12  -2  195.88   15.30
 -10 -12  -2  204.18   13.90
  10  12   2  177.98   14.10
 -10  12  -2  200.88   15.40
  10 -12  -2  207.88   12.50
  10 -12  -2  208.18   14.60
  10  12   2  196.48   14.50
 -10 -12   2  183.78   14.60
 -10 -12   2  195.28   12.90
  10  12  -4    8.40    4.20
  10 -12   4   12.80    3.80
  10  12  -4   11.40    3.80
 -10 -12  -4   11.10    3.30
 -10 -12  -4    6.10    3.30
 -10  12   4   14.40    4.80
  10  12   4    8.90    3.50
  10 -12  -4   12.50    4.00
 -10 -12   4   10.50    3.90
 -10 -12   4   13.60    3.10
 -10  12  -4    5.90    3.30
 -10  12  -4    6.60    2.90
  10 -12  -4    5.50    1.90
  10  12   4   13.50    4.20
  10 -12   6  169.88   13.00
 -10  12   6  155.58   13.90
  10 -12   6  179.58   13.30
 -10 -12  -6  144.59   12.90
  10  12  -6  134.29   12.40
 -10 -12  -6  172.68   11.80
  10  12  -6  151.58   14.00
  10  12   6  169.58   13.70
 -10  12  -6  164.78   13.30
  10 -12  -6  181.88   13.70
 -10 -12   6  167.68   13.90
 -10  12  -6  176.98   13.10
  10 -12   8    3.70    3.30
 -10 -12  -8   10.80    4.30
  10  12  -8    8.20    3.80
 -10  12   8    0.60    3.10
 -10  12  -8    4.70    2.80
 -10  12  -8    9.20    3.50
 -10 -12   8    6.50    3.50
  10  12   8    3.60    3.40
  10 -12  -8    8.30    3.80
  10  12 -10  174.88   14.30
 -10  12  10  177.48   15.30
  10 -12  10  189.28   15.20
 -10 -12 -10  167.58   14.80
  10  12  10  178.78   15.60
  10 -12 -10  164.38   15.00
 -10 -12  10  183.58   15.30
 -10  12 -10  153.28   13.60
 -10  12  12   22.20    6.30
  10  12 -12   17.40    5.50
  10 -12  12   31.80    7.20
 -10 -12 -12   19.10    6.10
  10 -12 -12   18.20    5.80
  10  12  12   20.70    6.50
 -10  12 -12   23.40    6.10
 -10 -12  12   13.10    4.90
 -10 -12 -14   46.20    9.60
  10 -12  14   62.19    9.40
  10  12 -14   64.99    8.90
 -10  12  14   49.99    8.60
  10  12  14   54.59   10.60
 -10 -12  14   66.09    9.40
 -10  12 -14   72.99    9.20
  10 -12  16    7.90    5.20
  10  12 -16    5.10    4.40
 -10 -12 -16   14.40    6.30
  10  12  16    5.30    5.00
 -10  12 -16    9.90    4.60
  10 -12 -16   14.60    5.90
 -10 -12  16    3.80    3.30
  10  12 -18   29.90    8.10
 -10 -12 -18   15.20    6.90
  10 -12  18   18.40    6.90
 -10  12 -18   13.00    5.80
  10  12  18   14.00    6.40
  10 -12 -18   26.00    8.20
 -12 -12   0    2.80    2.70
  12  12   0   -0.70    2.50
 -12 -12   0    0.00    1.60
  12 -12   0   -0.10    1.50
 -12  12   0    3.70    3.50
 -12 -12  -2   20.10    4.70
 -12 -12  -2   12.80    4.40
  12 -12   2   15.40    3.80
 -12 -12  -2   15.90    3.90
  12  12  -2   26.40    5.80
  12 -12   2   13.40    4.40
 -12  12   2   11.60    4.80
  12  12   2   15.20    4.10
 -12 -12   2    9.20    3.90
 -12  12  -2   19.30    5.30
  12  12   2    8.90    4.10
  12 -12  -2   11.20    4.10
 -12 -12  -4    1.10    2.30
  12 -12   4   -2.10    2.10
  12  12  -4    7.30    3.80
 -12 -12  -4    4.70    3.40
 -12  12   4    2.10    3.40
  12  12   4   -2.60    2.40
 -12  12  -4   -1.10    2.30
  12 -12  -4    6.30    3.70
 -12  12  -4    4.40    3.20
 -12 -12   4    2.50    3.30
 -12  12   6    1.60    3.40
  12  12  -6    0.50    2.70
  12 -12   6   -1.40    2.30
 -12 -12  -6   -4.50    2.00
  12 -12   6   -0.80    2.10
 -12 -12   6   -2.70    2.60
  12 -12  -6   -1.70    2.40
  12  12   6   -0.40    3.10
 -12  12  -6    0.70    2.60
 -12  12  -6   -0.20    2.20
  12  12   6   -2.50    2.20
 -12  12   8   71.99    9.40
 -12 -12  -8   77.09    9.40
  12 -12   8   38.80    7.20
  12  12  -8   74.29    8.80
 -12 -12   8   68.99    9.40
  12  12   8   67.09    8.80
  12 -12  -8   73.99    9.40
 -12  12  -8   85.09    8.50
 -12  12  -8   50.79    7.60
 -12 -12 -10   21.00    6.30
  12 -12  10   14.90    5.20
 -12  12  10   21.60    6.70
  12  12 -10   27.60    6.80
 -12  12 -10   17.70    5.30
 -12 -12  10   21.50    5.90
  12 -12 -10   18.50    5.70
  12  12  10    5.30    4.10
 -12  12  12   59.19    9.20
  12 -12  12   49.10    8.10
  12  12 -12   52.19    9.40
 -12 -12 -12   45.10    9.10
 -12 -12  12   59.79   10.60
  12 -12 -12   40.70    8.80
 -12  12 -12   51.69    7.90
  12  12  12   61.59    9.60
  12 -12  14   20.50    6.60
 -12 -12 -14   17.70    6.40
  12  12 -14   17.80    6.10
 -12  12  14   19.60    6.60
 -12 -12  14   14.70    5.90
 -12  12 -14   26.10    6.70
  12  12  14   13.40    6.00
  12 -12 -14   20.00    6.80
  12  12 -16    4.20    4.10
  12 -12  16    4.50    4.80
 -12 -12 -16    4.10    4.80
 -12 -12  16   -1.00    3.20
  12  12  16    3.90    4.80
  12 -12 -16   -1.80    4.10
 -12  12 -16    1.90    3.90
  14  12   0    2.00    3.30
  14 -12   0    4.90    3.70
 -14 -12   0    8.40    4.30
 -14  12   0    1.70    3.60
 -14  12   2    2.80    3.50
 -14 -12  -2    6.80    3.70
  14  12  -2    5.30    3.80
  14 -12   2    6.70    3.40
 -14 -12  -2    2.80    3.60
  14 -12  -2    7.40    4.00
 -14  12  -2    0.40    3.50
 -14 -12   2    7.20    3.90
  14  12   2    6.90    4.20
 -14 -12  -4   -0.70    2.80
 -14  12   4    1.70    3.50
  14 -12   4    1.90    3.50
  14  12  -4    3.60    3.40
 -14  12  -4    0.00    2.60
  14 -12  -4    5.20    3.60
 -14  12  -4    0.10    3.00
  14  12   4    3.00    3.60
 -14 -12   4    3.10    3.40
 -14  12   6   17.80    6.50
  14  12  -6   19.60    5.60
  14 -12   6   29.10    6.20
 -14 -12  -6   10.40    5.20
  14  12   6   30.90    7.30
 -14  12  -6   22.30    6.00
 -14 -12   6   20.80    6.60
  14 -12  -6   19.80    6.20
 -14  12  -6   22.00    5.80
  14 -12   8   24.10    6.50
  14 -12   8   14.80    4.90
 -14 -12  -8   21.40    6.80
 -14  12   8   14.60    5.90
  14  12  -8   18.20    5.60
 -14 -12   8   13.50    5.30
  14 -12  -8   15.70    6.20
  14  12   8   16.00    5.10
 -14  12  -8    9.70    4.40
  14 -12  10   29.20    6.80
 -14 -12 -10   15.20    6.20
  14  12 -10   38.90    8.10
 -14  12  10   33.70    8.50
 -14  12 -10   22.70    6.20
 -14 -12  10   44.30    8.90
  14  12  10   25.90    6.90
  14 -12 -10   25.90    7.30
  14 -12  12    2.50    3.90
  14  12 -12   -0.40    3.70
 -14  12  12    3.00    4.60
 -14 -12 -12   -1.00    4.10
 -14 -12  12   -0.70    3.20
  14 -12 -12    0.30    3.30
 -14  12 -12    4.70    4.10
  14  12  12   -5.10    2.80
 -14  12  14   12.70    5.50
 -14 -12 -14   11.30    5.60
  14 -12  14   12.60    5.60
  14  12 -14    3.20    4.40
  14 -12 -14    6.80    4.70
 -14  12 -14   18.00    6.20
  14  12  14   24.30    7.90
 -14 -12  14    9.80    5.70
 -16  12   0    5.60    4.10
  16  12   0    9.10    4.60
  16 -12   0   13.40    5.50
 -16 -12   0    2.20    3.50
 -16  12   2    8.80    5.10
 -16 -12  -2   13.40    5.70
 -16 -12  -2    4.50    3.60
  16  12  -2   13.40    5.20
  16 -12   2   12.40    5.00
  16 -12  -2    9.30    4.60
 -16  12  -2    7.70    4.70
 -16 -12   2   10.50    5.00
  16  12   2    3.70    3.90
 -16  12   4   99.29   12.40
 -16 -12  -4   68.39   10.10
  16  12  -4  100.59   11.50
  16 -12   4  100.19   11.60
 -16 -12  -4   90.89   10.60
  16 -12  -4  105.19   11.60
 -16  12  -4  101.09   11.40
 -16  12  -4  109.09   11.90
  16  12   4   99.39   11.60
 -16 -12   4   99.99   11.70
 -16 -12  -6    1.30    3.60
  16 -12   6   -2.00    3.00
 -16  12   6    4.50    4.80
  16  12  -6    0.80    3.30
  16 -12  -6    4.20    4.60
 -16  12  -6    1.50    3.50
 -16 -12   6   -3.20    3.30
 -16  12  -6    4.00    3.30
  16  12   6   -4.30    3.60
 -16 -12  -8   62.09    9.70
  16  12  -8   49.70    9.40
 -16  12   8   46.20    9.60
  16 -12   8   39.30    8.50
 -16 -12   8   57.69    9.60
  16 -12  -8   40.70    8.90
 -16  12  -8   55.29    8.30
 -16  12  10    2.80    4.40
  16  12 -10    4.80    4.80
 -16 -12 -10    3.90    4.40
 -16 -12  10   12.20    6.40
 -16  12 -10    3.70    4.20
  16 -12 -10    0.40    3.70
  16 -12  12   51.79    8.90
 -16  12  12   65.29   11.10
  16  12 -12   67.59   10.20
 -16 -12 -12   56.39   10.70
  16  12  12   61.09   10.40
 -16 -12  12   60.79   11.70
  16 -12 -12   41.90    9.60
 -16  12 -12   47.40    9.60
 -18 -12   0   -2.70    3.00
  18  12   0   -0.50    3.70
  18 -12   0    3.20    4.20
 -18  12   0    7.20    5.10
  18 -12   2   30.10    7.60
 -18 -12  -2   27.20    6.90
  18  12  -2   24.20    7.20
 -18  12   2   25.00    8.10
 -18 -12  -2   29.00    7.70
 -18  12  -2   15.40    6.60
  18  12   2   28.80    7.80
  18 -12  -2   33.10    8.40
 -18 -12   2   38.80    8.50
 -18 -12  -4   -2.10    3.60
  18  12  -4    4.40    4.50
 -18  12   4    1.40    4.20
 -18 -12   4   -0.40    3.50
 -18  12  -4    4.70    4.30
 -18  12  -4    2.60    3.80
  18  12   4    0.10    3.70
  18 -12  -4   -0.30    3.80
 -18  12   6   50.19   11.30
  18  12  -6   23.60    7.30
  18 -12   6   44.60    8.80
 -18 -12  -6   27.70    8.00
  18 -12  -6   31.80    8.30
 -18 -12   6   41.20    9.30
 -18  12  -6   41.70    8.80
  18  12   6   26.30    8.20
  18  12  -8    7.80    4.90
 -18  12   8   -0.30    4.80
  18 -12   8    7.20    4.40
 -18 -12  -8    5.00    5.10
  18 -12  -8    1.40    4.10
 -18 -12   8    4.00    5.00
 -18  12  -8    5.80    4.00
 -18 -12 -10   31.00    7.80
 -18  12  10   17.70    7.80
  18  12 -10   31.80    8.30
 -18  12 -10   25.90    7.10
  18 -12 -10   35.00    8.70
 -18 -12  10   25.80    8.30
 -20 -12   0   11.20    5.60
  20  12   0    7.70    5.70
  20 -12   0    2.80    4.90
 -20  12   0    6.30    6.00
 -20  12   2   -0.30    4.70
  20  12  -2    6.80    5.00
 -20 -12  -2    5.60    5.70
  20 -12   2    3.20    4.00
 -20 -12  -2    4.20    4.40
 -20 -12   2   -0.30    3.90
  20 -12  -2    3.40    4.30
  20  12   2    1.60    3.80
 -20 -12  -4    6.30    5.50
  20  12  -4    5.50    5.10
 -20  12   4   16.20    7.10
 -20 -12   4    9.30    6.20
  20 -12  -4    9.60    6.10
  20  12   4    5.10    5.00
 -20  12  -4    5.20    4.80
 -20  12  -4   -1.00    4.20
  20  12  -6    2.80    4.30
 -20 -12  -6   -2.30    3.70
  20 -12   6    0.90    3.70
 -20  12   6   -1.00    4.90
 -20  12  -6   -1.10    4.00
 -20 -12   6   -2.20    4.50
  20  12   6   -1.20    3.80
  20 -12  -6    0.50    4.50
   1  13  -1   46.80    5.60
   1 -13   1   49.80    5.30
  -1  13   1   43.10    5.70
  -1 -13  -1   44.30    5.20
  -1 -13  -1   51.49    3.60
  -1 -13   1   51.19    5.40
  -1  13  -1   44.10    5.50
   1 -13  -1   50.69    3.60
   1 -13  -1   52.49    5.40
   1  13   1   42.60    5.50
   1 -13   3  395.06   23.80
  -1 -13  -3  418.66   22.40
  -1 -13  -3  446.96   24.20
  -1  13   3  409.36   24.00
   1  13  -3  411.46   21.20
  -1  13   3  395.96   24.00
   1  13  -3  380.16   24.00
  -1 -13   3  357.76   23.50
   1 -13  -3  424.86   23.80
   1  13   3  401.46   23.60
  -1  13  -3  398.46   21.10
   1  13   3  411.86   24.30
   1 -13  -3  412.66   22.40
  -1  13  -3  409.96   24.20
   1  13  -5 1109.49   58.89
  -1 -13  -5 1085.89   58.59
   1  13  -5 1107.69   56.19
  -1  13   5 1119.09   59.59
  -1 -13  -5 1058.09   57.39
   1 -13   5 1112.69   58.79
  -1  13   5 1122.69   58.79
  -1  13  -5 1075.49   58.59
   1 -13  -5 1063.49   57.39
   1 -13  -5 1073.39   58.29
  -1  13  -5 1038.10   56.09
  -1 -13   5 1104.19   58.49
   1  13   5 1030.70   58.79
   1  13  -7   80.99    6.20
  -1  13   7   69.19    7.60
  -1  13   7   65.49    6.50
   1 -13   7   73.19    7.60
  -1 -13  -7   95.39    7.60
   1  13  -7   92.19    8.10
  -1  13  -7   77.19    7.50
   1 -13  -7   85.09    7.40
  -1  13  -7   85.69    6.30
  -1 -13   7   66.29    7.40
   1  13   7   48.50    6.90
   1  13   7   56.89    6.00
   1  13  -9   22.10    4.20
   1  13  -9   29.30    5.00
  -1 -13  -9   14.00    4.00
  -1  13   9   25.00    5.20
  -1  13   9   27.60    4.10
   1 -13   9   23.90    5.30
   1  13   9   23.40    5.30
  -1  13  -9   27.60    4.10
  -1  13  -9   19.20    4.30
   1 -13  -9   18.90    4.50
  -1 -13   9   25.10    5.10
   1  13   9   24.70    3.50
  -1  13  11   35.40    4.70
  -1  13  11   38.50    6.60
  -1 -13 -11   38.70    6.40
   1 -13  11   28.50    6.20
   1  13 -11   46.80    6.30
  -1 -13  11   38.40    6.10
  -1  13 -11   53.39    6.30
   1  13  11   44.60    7.40
   1 -13 -11   41.40    6.60
  -1  13  13    7.50    4.30
   1  13 -13   17.10    4.30
   1  13 -13   19.40    6.30
  -1 -13 -13   11.00    4.70
   1 -13  13    7.40    4.30
   1 -13 -13   23.20    6.20
  -1 -13  13    4.40    3.60
   1  13  13    8.80    4.70
   1  13 -15    2.60    2.90
   1 -13  15    4.00    4.40
  -1  13  15    0.10    3.00
  -1 -13 -15   -0.10    3.60
  -1 -13  15    5.60    3.90
  -1  13 -15    2.60    3.00
   1 -13 -15    3.90    4.30
   1  13  15    2.70    4.00
   1  13 -17   18.80    5.90
  -1  13  17   33.10    7.80
   1 -13  17   45.60    9.10
  -1 -13 -17   33.80    8.40
   1 -13 -17   24.70    7.20
   1  13  17   44.10    9.40
  -1  13 -17   36.00    8.00
  -1 -13  17   35.50    8.10
   1  13 -19   19.30    6.20
  -1 -13 -19   12.40    7.20
  -1  13  19   14.40    6.20
   1 -13  19   10.80    5.50
   1 -13 -19    8.80    6.20
   1  13  19    9.30    5.70
  -1 -13  19   15.20    6.00
  -1  13 -19   11.60    4.90
   3  13  -1   50.59    3.80
   3 -13   1   37.60    5.00
  -3  13   1   29.40    5.30
   3  13  -1   46.20    5.70
  -3 -13  -1   49.60    4.10
   3 -13   1   38.00    3.40
  -3 -13  -1   47.60    5.30
   3  13   1   36.30    5.20
   3 -13  -1   47.70    3.90
  -3 -13   1   38.70    5.00
  -3  13  -1   50.89    5.90
   3 -13  -1   46.40    5.20
   3  13  -3  142.49    8.30
   3 -13   3  137.29   10.00
  -3  13   3  153.78   10.80
   3  13  -3  118.79   10.10
  -3 -13  -3  113.09    8.60
  -3 -13  -3  107.89    9.60
  -3  13  -3  118.29   10.20
  -3 -13   3  153.28   10.10
   3 -13  -3  138.49    9.00
   3  13   3  127.99    9.80
  -3  13  -3  122.39    7.90
   3  13   3  145.39   10.70
   3 -13  -3  124.89    9.40
  -3  13   5  373.96   21.90
  -3  13   5  323.77   21.10
  -3 -13  -5  372.06   21.00
   3 -13   5  352.86   21.80
   3  13  -5  344.87   19.70
   3  13  -5  360.46   22.20
   3 -13  -5  352.96   20.80
  -3  13  -5  363.66   19.70
   3 -13  -5  362.06   21.10
   3  13   5  312.17   21.70
  -3  13  -5  371.36   21.90
   3  13   5  340.27   20.40
  -3 -13   5  325.77   21.00
  -3  13   7   86.69    8.20
  -3  13   7   88.39    8.10
   3  13  -7   67.89    7.70
   3  13  -7   76.69    6.70
   3 -13   7   71.89    7.90
  -3 -13  -7   79.59    7.60
   3  13   7   86.29    6.70
   3 -13  -7   89.99    8.00
   3  13   7   82.49    8.90
  -3  13  -7   83.29    7.90
  -3 -13   7   95.39    8.30
  -3  13  -7   80.49    6.70
   3 -13  -7   85.39    7.60
   3 -13   9   33.60    5.60
   3  13  -9   33.10    5.50
  -3  13   9   31.80    6.60
  -3 -13  -9   27.80    5.50
  -3  13   9   23.40    5.20
   3  13  -9   32.30    4.60
   3 -13  -9   19.40    4.80
  -3  13  -9   30.20    4.80
   3  13   9   34.30    6.50
   3  13   9   35.80    3.80
  -3 -13   9   35.30    5.20
  -3  13  -9   32.10    4.50
   3  13 -11  189.98   14.20
  -3  13  11  189.88   13.20
   3 -13  11  187.38   15.20
  -3 -13 -11  183.88   14.70
  -3  13 -11  188.38   13.30
   3  13  11  177.88   15.40
   3 -13 -11  190.48   14.80
  -3 -13  11  159.38   13.90
  -3 -13  11  164.98   13.30
   3 -13  13   30.10    6.80
  -3 -13 -13   20.60    5.80
  -3  13  13   34.60    6.90
   3  13 -13   21.50    5.40
   3  13 -13   25.10    5.50
   3 -13 -13   23.30    6.30
  -3 -13  13   31.00    6.30
   3  13  13   24.40    6.60
  -3  13 -13   18.80    5.00
  -3 -13 -15   27.40    7.20
   3  13 -15   23.80    5.90
   3 -13  15   20.20    6.10
  -3  13  15   23.60    6.50
  -3  13 -15   16.20    5.00
   3 -13 -15   36.30    7.70
  -3 -13  15   16.90    5.60
   3  13  15   32.50    7.90
  -3 -13 -17   18.30    6.50
  -3  13  17   20.30    6.20
   3  13 -17   21.00    6.30
   3 -13  17   41.70    8.90
  -3 -13  17   22.50    6.30
  -3  13 -17   15.10    5.30
   3 -13 -17    4.70    4.70
   3  13 -19   14.50    5.70
   3 -13  19   11.70    5.40
  -3 -13 -19    9.00    5.10
  -3  13  19   18.90    6.50
  -3 -13  19   18.10    5.90
   3  13  19   17.60    7.30
   3 -13 -19   10.80    6.00
  -3  13 -19   15.00    5.30
  -5 -13  -1  240.98   14.60
   5  13  -1  246.08   14.50
  -5  13   1  212.48   16.00
  -5 -13  -1  259.17   15.80
   5 -13   1  224.38   15.20
   5 -13   1  260.17   14.40
   5  13  -1  241.18   16.20
   5  13   1  243.88   16.00
  -5 -13   1  232.08   15.20
   5  13   1  234.88   14.60
   5 -13  -1  253.17   15.30
   5 -13  -1  232.38   14.40
  -5  13  -1  235.88   16.30
   5  13  -3   53.99    6.20
  -5 -13  -3   53.29    5.90
  -5 -13  -3   49.80    5.10
   5 -13   3   53.69    4.70
  -5  13   3   32.00    5.50
   5  13  -3   51.89    4.70
   5 -13   3   33.40    5.00
  -5 -13   3   39.70    5.00
  -5  13  -3   48.60    6.00
   5  13   3   41.70    5.70
   5 -13  -3   44.80    4.90
  -5  13  -3   49.80    4.40
   5  13  -5   74.29    7.80
   5 -13   5   83.49    7.80
  -5 -13  -5   65.59    6.80
  -5  13   5   82.59    8.20
   5  13  -5   68.19    6.30
   5  13   5   90.09    8.50
  -5  13  -5   66.69    6.10
  -5  13  -5   76.49    7.70
   5 -13  -5   71.09    7.00
  -5 -13   5   86.49    7.20
   5  13   5   78.49    6.60
  -5  13   7    2.10    2.20
   5  13  -7    7.70    2.80
  -5  13   7    3.80    2.50
  -5 -13  -7    5.20    2.80
   5  13  -7    5.50    3.30
   5 -13   7   12.90    4.10
  -5 -13   7    4.90    2.30
  -5  13  -7    7.60    2.90
   5 -13  -7   13.70    3.80
   5  13   7    6.30    2.20
  -5  13  -7    6.50    2.50
   5  13   7    3.60    2.90
   5  13  -9  144.19   12.10
   5 -13   9  153.28   12.70
  -5  13   9  146.89   11.70
  -5 -13  -9  139.79   12.00
  -5  13   9  150.18   11.70
  -5 -13   9  134.99   11.10
  -5 -13   9  122.09   11.40
   5 -13  -9  143.09   12.10
  -5  13  -9  152.48   11.40
   5  13   9  148.79   13.10
   5  13 -11   34.20    8.20
  -5  13  11   41.40    5.80
   5  13 -11   42.20    6.50
  -5 -13 -11   27.60    6.10
   5 -13  11   43.30    6.80
  -5  13 -11   31.50    5.30
  -5 -13  11   43.50    6.20
  -5 -13  11   43.00    5.90
   5  13  11   35.80    7.20
   5 -13 -11   15.50    4.90
   5  13 -13   90.89    9.30
   5  13 -13  109.19   10.40
  -5  13  13   77.39    8.50
  -5 -13 -13   95.19   10.50
   5 -13  13   75.99   10.00
  -5 -13  13   79.59    9.00
  -5  13 -13   99.69    9.50
  -5 -13  13   80.29    9.10
   5  13  13   82.29   10.60
   5 -13 -13   95.99   10.80
   5  13 -15   28.50    6.40
   5  13 -15   29.60    6.90
  -5  13  15   42.10    6.90
  -5 -13 -15   35.80    8.50
   5 -13  15   22.50    6.90
   5 -13 -15   18.40    6.00
  -5 -13  15   22.10    5.90
   5  13  15   36.40    8.30
  -5  13 -15   32.50    7.00
  -5 -13  15   18.10    5.30
   5  13 -17   10.10    5.20
  -5 -13 -17   10.20    5.20
   5 -13  17    6.60    4.90
   5  13  17   22.10    7.20
  -5  13 -17   19.00    5.70
   5 -13 -17   11.30    5.80
  -5 -13 -19    9.60    5.70
   5 -13  19    6.80    5.50
   5  13 -19    9.50    5.20
   5 -13 -19   12.60    5.80
   5  13  19    4.00    5.50
  -7  13   1    4.90    3.10
  -7 -13  -1    2.50    2.10
   7  13  -1    0.00    2.20
   7 -13   1    2.30    1.90
  -7 -13  -1   -0.70    1.70
  -7 -13   1    2.10    2.10
   7  13   1    3.30    2.30
   7  13   1   -0.60    2.00
  -7  13  -1    1.90    2.70
  -7 -13   1    2.60    2.00
   7 -13  -1    1.40    2.00
   7 -13  -1    0.20    1.50
   7 -13   3  166.78   11.90
  -7  13   3  159.88   13.00
  -7 -13  -3  150.78   11.50
   7  13  -3  169.58   12.90
  -7 -13  -3  174.28   12.40
   7 -13   3  172.58   11.40
   7  13   3  167.48   11.80
   7 -13  -3  144.09   10.60
  -7  13  -3  162.38   12.80
   7  13   3  170.98   12.50
  -7 -13   3  175.58   12.80
   7 -13  -3  140.29   11.30
  -7 -13   3  153.08   11.10
  -7  13   5   51.69    7.20
  -7 -13  -5   72.99    7.20
   7 -13   5   62.49    6.40
   7 -13   5   59.29    7.10
  -7 -13  -5   64.19    6.00
   7  13  -5   71.59    8.00
   7 -13  -5   82.09    7.50
  -7 -13   5   59.39    6.20
   7  13   5   58.39    6.10
   7 -13  -5   63.39    5.90
  -7  13  -5   82.49    7.90
   7  13   5   57.59    7.20
  -7  13  -5   92.79    7.00
  -7 -13   5   67.39    7.70
  -7  13   7   39.40    5.10
  -7 -13  -7   47.60    4.70
  -7 -13  -7   53.29    6.30
  -7  13   7   40.30    6.40
   7  13  -7   41.60    6.40
   7 -13   7   40.20    6.20
   7  13   7   27.70    6.30
  -7 -13   7   39.30    6.00
   7 -13  -7   30.90    5.90
   7 -13  -7   42.30    4.80
  -7  13  -7   44.20    5.90
  -7 -13   7   40.50    5.10
   7  13   7   46.50    4.70
  -7  13   9   49.00    7.00
  -7  13   9   44.90    5.80
   7  13  -9   48.40    7.30
   7  13  -9   46.30    6.20
   7 -13   9   52.29    7.10
  -7 -13  -9   38.90    6.40
  -7 -13   9   51.79    6.00
   7 -13  -9   55.69    5.70
  -7  13  -9   47.90    6.30
   7 -13  -9   37.90    6.50
  -7 -13   9   65.89    7.70
   7  13   9   49.80    7.50
   7  13 -11  103.19   10.00
  -7 -13 -11  104.69   10.80
  -7  13  11  122.59   11.00
   7 -13  11  112.09   11.40
   7  13 -11  100.39   11.00
   7 -13 -11   90.99   10.60
  -7 -13  11  103.09   10.50
   7 -13 -11  114.39    9.50
   7  13  11   91.29   11.00
  -7  13 -11  110.19   10.00
  -7 -13  11  113.69   10.00
   7  13 -13   97.49   10.30
   7 -13  13  112.59   12.00
  -7 -13 -13  113.49   11.90
   7  13 -13  122.79   12.00
   7  13  13   94.89   11.80
  -7 -13  13  110.09   10.90
  -7  13 -13  106.19   10.50
   7 -13 -13   95.89   11.30
  -7 -13 -15    4.70    4.70
   7 -13  15   11.70    5.20
   7  13 -15    8.50    4.20
   7 -13 -15   -1.60    3.10
  -7  13 -15    3.20    3.30
   7  13  15    4.90    4.60
  -7 -13  15    7.00    3.50
  -7 -13 -17    7.20    5.00
   7 -13  17    8.10    5.20
   7  13 -17    3.70    4.00
   7  13  17    3.00    4.30
  -7  13 -17   11.20    4.80
   7 -13 -17   15.70    6.90
   7  13 -19    4.90    4.20
   7 -13  19   -0.90    3.50
  -7 -13 -19    2.40    4.90
   7  13  19    0.70    4.40
   7 -13 -19    4.10    5.00
  -7  13 -19    1.00    3.60
  -9 -13  -1  160.18   12.40
   9  13  -1  169.38   13.20
  -9 -13  -1  164.48   11.90
   9 -13   1  172.08   11.70
   9 -13   1  172.88   12.20
  -9  13   1  191.28   14.20
   9  13  -1  150.38   11.90
   9  13   1  159.68   12.70
   9 -13  -1  156.18   12.10
   9  13   1  170.68   12.30
  -9  13  -1  123.59   12.40
  -9 -13   1  183.18   11.80
   9 -13  -1  154.98   11.00
  -9 -13   1  163.28   12.80
   9 -13   3  141.29   11.10
   9  13  -3  138.09   10.50
   9 -13   3  144.29   10.70
   9  13  -3  136.49   11.80
  -9 -13  -3  104.69    9.90
  -9  13   3  128.89   11.80
  -9 -13  -3   99.99    9.50
  -9 -13  -3  113.79   10.10
   9  13   3  147.89   10.80
   9  13   3  145.49   11.00
   9  13   3  131.19   10.70
  -9  13  -3  111.79   10.80
   9 -13  -3  140.19   10.90
  -9 -13   3  135.39    9.60
   9 -13  -3  112.19    8.90
  -9 -13   3  136.39   11.30
  -9  13   5   78.99    8.60
   9  13  -5   60.49    6.90
   9 -13   5   63.49    7.10
  -9 -13  -5   51.09    6.80
  -9 -13  -5   46.50    5.90
   9 -13   5   75.99    7.20
   9  13  -5   48.70    7.50
   9 -13  -5   60.89    7.20
  -9 -13   5   70.59    6.20
   9 -13  -5   50.79    5.20
   9  13   5   55.59    7.10
  -9 -13   5   63.39    7.90
   9  13   5   65.89    6.50
  -9  13  -5   57.69    7.20
  -9  13   7   84.69    9.40
   9  13  -7   78.09    9.60
   9  13  -7   72.39    8.10
  -9 -13  -7   71.19    8.50
   9 -13   7   85.39    8.70
  -9 -13   7   87.69    9.40
   9 -13  -7   83.29    9.10
   9  13   7   91.99    9.60
  -9  13  -7   68.89    8.10
  -9  13  -7   74.79    8.20
   9  13   7   89.69    7.40
   9 -13  -7   82.39    6.90
  -9 -13   7   87.69    7.50
  -9 -13  -9   29.30    6.40
  -9  13   9   32.20    6.90
   9  13  -9   37.50    6.80
   9 -13   9   32.60    6.50
   9  13  -9   26.60    7.00
  -9 -13   9   51.99    7.50
   9  13   9   26.20    6.50
  -9  13  -9   30.70    6.10
  -9  13  -9   30.90    6.00
   9 -13  -9   33.00    6.90
  -9 -13 -11   28.90    6.70
   9 -13  11   52.79    7.80
   9  13 -11   46.70    7.00
  -9  13  11   35.40    7.40
   9  13  11   41.70    8.30
  -9  13 -11   41.60    6.50
   9 -13 -11   49.70    7.50
  -9 -13  11   47.10    7.40
  -9  13  13   49.99    8.00
  -9 -13 -13   50.49    9.40
   9  13 -13   57.39    8.00
   9 -13  13   51.09    9.70
   9 -13 -13   45.20    9.10
   9  13  13   42.50    9.10
  -9 -13  13   50.79    8.10
  -9  13 -13   67.39    8.30
   9 -13  15    5.70    4.30
   9  13 -15    5.10    3.80
  -9 -13 -15    7.10    5.20
   9  13  15    1.70    5.00
  -9 -13  15    2.10    3.20
  -9  13 -15    8.20    4.10
   9  13 -17    4.50    3.90
   9 -13  17   -0.80    3.40
  -9 -13 -17    2.10    4.60
   9  13  17    8.70    5.80
  -9 -13  17   -0.50    3.50
  -9  13 -17    2.50    3.90
   9 -13 -17    0.00    4.50
 -11 -13  -1  209.98   13.60
  11 -13   1  179.58   14.00
 -11 -13  -1  174.98   13.80
  11  13  -1  182.88   15.00
  11  13  -1  190.78   14.30
  11 -13   1  182.98   12.60
 -11  13   1  170.48   15.10
  11  13   1  187.58   14.30
 -11 -13   1  186.28   14.50
 -11 -13   1  179.48   12.60
 -11  13  -1  184.48   15.10
  11 -13  -1  182.78   12.20
  11  13   1  185.68   14.60
  11  13   1  183.38   13.40
 -11 -13  -3   85.09    8.80
  11 -13   3   77.89    8.40
  11  13  -3   76.89    9.20
 -11 -13  -3   82.39    8.20
 -11 -13  -3   70.29    7.80
  11  13  -3   81.39    8.60
 -11  13   3   85.09    9.90
 -11 -13   3   86.69    9.30
  11  13   3   80.49    8.70
 -11 -13   3   93.49    9.30
  11 -13  -3   70.49    8.40
 -11  13  -3   79.79    9.40
  11 -13   5   10.40    4.20
 -11 -13  -5   19.60    4.20
 -11  13   5   15.90    5.60
  11 -13   5   18.90    4.40
  11  13  -5   12.60    4.60
 -11 -13  -5    8.50    3.60
 -11  13  -5   13.70    4.50
  11  13   5   10.70    3.90
 -11  13  -5   15.50    4.00
 -11 -13   5   10.70    4.50
  11 -13  -5   23.50    5.90
  11  13   5   15.50    4.80
 -11 -13  -7   84.89    9.40
  11 -13   7   85.79    9.00
  11  13  -7   82.49    9.10
  11 -13   7   80.89    8.90
 -11  13  -7   99.09    9.30
 -11 -13   7   75.09    9.50
 -11  13  -7   93.19    9.30
  11 -13  -7   79.89    9.20
  11  13   7   70.19    9.00
  11  13  -9   88.49    9.90
 -11 -13  -9   91.69   10.30
  11 -13   9  106.59   10.60
 -11  13   9  112.69   11.50
 -11  13  -9   78.89    9.20
  11 -13  -9   82.49   10.30
 -11 -13   9   87.89   10.40
  11  13   9  116.89   12.00
  11  13 -11   34.40    7.60
 -11 -13 -11   39.60    8.50
  11 -13  11   52.09    9.50
 -11  13  11   46.60    7.80
 -11 -13  11   40.00    8.40
 -11  13 -11   50.79    7.50
  11  13  11   61.49    9.10
  11 -13 -11   42.70    8.20
  11  13 -13   24.30    6.30
  11 -13  13   19.70    6.20
 -11  13  13   11.30    5.00
 -11  13 -13   19.10    6.00
 -11 -13  13   23.10    6.50
  11  13  13   30.50    8.10
  11 -13 -13   25.50    7.40
 -11 -13 -15    8.10    5.50
 -11  13  15   22.10    8.40
  11 -13  15   16.30    6.30
  11  13 -15   18.10    6.00
  11 -13 -15    9.00    5.30
 -11  13 -15   11.90    5.30
  11  13  15    7.30    5.50
 -11 -13  15   10.80    5.50
  11 -13  17    0.50    3.80
 -11 -13 -17    8.30    5.40
  11  13 -17    2.90    4.00
 -11 -13  17    3.90    3.70
  11 -13 -17    3.60    4.70
 -11  13 -17   -1.50    3.40
  11  13  17    1.50    4.70
 -13 -13  -1   29.30    6.10
  13 -13   1   36.10    6.90
 -13  13   1   31.90    7.20
  13  13  -1   28.10    6.40
  13  13   1   33.10    6.80
  13 -13  -1   41.30    6.70
 -13 -13   1   29.70    6.30
 -13  13  -1   33.00    7.20
  13  13   1   25.60    5.00
  13 -13   3   11.40    3.50
  13  13  -3   14.00    4.70
 -13 -13  -3   12.50    4.50
  13 -13   3   17.70    5.00
 -13 -13  -3   15.70    4.00
 -13 -13  -3    9.20    3.80
 -13  13   3   14.50    5.20
 -13  13  -3    9.90    4.70
  13  13   3    5.20    3.90
 -13 -13   3    1.70    2.90
  13 -13  -3    8.40    4.30
 -13 -13  -5   83.49    9.90
 -13 -13  -5   74.49    8.10
 -13  13   5   91.69   10.80
  13 -13   5   80.49    9.30
  13  13  -5   76.79    9.30
  13 -13  -5   78.79    9.60
 -13  13  -5   88.89    9.40
  13  13   5   68.79    9.30
 -13 -13   5   83.09   10.00
 -13  13  -5   84.89    9.90
  13  13   5   83.89   10.30
 -13  13   7   13.10    5.60
  13 -13   7   16.20    4.90
 -13 -13  -7   16.80    5.40
  13 -13   7   16.20    5.10
  13  13  -7   17.70    5.60
 -13  13  -7   14.70    4.90
 -13  13  -7   16.30    5.20
  13  13   7   12.00    4.60
  13 -13  -7   22.10    6.50
 -13 -13   7   14.50    5.60
  13  13  -9   25.00    6.10
  13 -13   9   28.30    6.40
 -13  13   9   24.00    7.00
 -13 -13  -9   40.00    8.20
  13 -13  -9   54.49    9.90
  13  13   9   36.20    8.20
 -13  13  -9   44.00    8.00
 -13 -13   9   35.60    7.50
 -13 -13 -11    2.10    4.20
  13  13 -11   19.30    6.30
 -13  13  11   10.10    5.10
  13 -13  11    7.00    4.50
  13  13  11   15.60    6.20
  13 -13 -11    7.60    5.40
 -13 -13  11    3.30    3.80
 -13  13 -11   14.10    5.00
  13  13 -13   18.50    6.00
  13 -13  13   15.00    5.80
 -13 -13 -13   13.80    6.50
 -13  13  13   15.70    6.50
 -13  13 -13   29.20    6.80
 -13 -13  13   12.70    6.10
  13  13  13   12.20    5.60
  13 -13 -13   19.30    6.50
  13  13 -15   -0.30    3.80
  13 -13  15    0.70    3.40
 -13 -13 -15    3.80    4.70
 -13  13  15    3.40    3.80
  13 -13 -15    0.30    4.80
 -13  13 -15    3.10    3.70
 -13 -13  15    1.20    3.80
  13  13  15    2.90    3.80
  15 -13   1    1.40    3.30
 -15  13   1    5.70    4.50
  15  13  -1    2.20    3.30
 -15 -13  -1    0.00    2.80
 -15 -13   1   -1.00    2.40
  15 -13  -1    1.90    3.40
 -15  13  -1    3.70    4.20
  15  13   1    5.50    3.50
 -15 -13  -3   29.70    7.10
 -15  13   3   46.20    9.50
  15  13  -3   21.30    5.90
  15 -13   3   14.90    5.30
 -15 -13  -3   32.20    6.30
 -15  13  -3   22.50    6.50
  15  13   3   11.20    5.20
 -15 -13   3   20.40    6.10
  15 -13  -3   28.60    6.90
  15 -13   5   27.40    6.70
  15  13  -5   10.80    4.60
 -15 -13  -5   26.70    6.70
 -15  13   5   18.40    6.80
  15 -13  -5   30.40    7.40
 -15  13  -5   26.80    6.40
 -15 -13   5   28.80    7.50
 -15  13  -5   31.80    7.60
  15  13   5   30.40    7.20
 -15 -13  -7   23.30    6.90
  15 -13   7   14.10    5.20
  15  13  -7   28.70    6.70
 -15  13   7   22.20    7.40
  15 -13  -7   25.10    7.00
  15  13   7   18.50    5.80
 -15 -13   7   25.30    7.30
 -15  13  -7   16.50    5.40
 -15  13   9   13.50    6.20
 -15 -13  -9    4.70    4.50
  15  13  -9    3.30    4.00
 -15  13  -9    4.40    4.20
  15 -13  -9   10.20    5.10
 -15 -13   9    6.90    4.80
  15  13   9    3.80    4.10
 -15 -13 -11   27.10    7.70
  15  13 -11   38.50    8.50
  15 -13  11   30.70    7.30
 -15  13  11   20.90    7.90
  15  13  11   18.90    6.60
 -15  13 -11   35.90    7.80
  15 -13 -11   28.20    7.60
 -15 -13  11   42.10    9.40
 -15  13  13   -5.30    2.90
  15 -13  13   10.10    5.10
 -15 -13 -13    2.80    4.50
  15  13 -13    6.50    4.70
  15 -13 -13   10.00    5.60
 -15 -13  13    6.00    5.20
  15  13  13    8.30    4.90
 -15  13 -13    7.40    4.40
  17  13  -1   -1.60    3.20
  17 -13   1    7.50    5.10
 -17 -13  -1   -0.10    3.10
 -17  13   1   -1.20    3.50
 -17 -13   1   -3.80    2.80
  17 -13  -1   -2.70    3.20
 -17  13  -1   -5.00    3.60
  17  13   1   -3.30    2.90
 -17  13   3   10.10    6.20
  17 -13   3    4.50    3.90
 -17 -13  -3    4.30    4.40
  17  13  -3   22.80    6.60
 -17 -13   3   -1.40    3.10
  17  13   3    8.20    4.90
  17 -13  -3    5.40    4.40
 -17  13  -3    2.00    4.40
  17  13  -5    6.90    4.80
 -17  13   5    4.10    4.70
 -17 -13  -5    6.70    4.70
  17 -13   5   -1.00    3.30
 -17 -13   5   -2.00    3.20
 -17  13  -5   -2.40    3.10
  17  13   5   -2.20    3.10
 -17  13  -5    1.00    3.10
  17 -13  -5   -3.60    3.20
  17  13  -7   -1.10    3.10
 -17 -13  -7    3.60    4.40
  17 -13   7    0.50    3.50
 -17 -13   7    2.50    3.70
 -17  13  -7    3.10    3.90
  17 -13  -7   -4.40    2.60
  17  13   7   -0.30    3.90
  17  13  -9   17.10    6.40
 -17 -13  -9   13.50    5.90
 -17  13   9   21.30    7.50
  17 -13  -9   20.70    7.20
 -17 -13   9   13.20    6.50
 -17  13  -9   12.00    5.70
 -17 -13 -11    7.10    5.00
 -17  13  11   -1.20    4.00
  17  13 -11    4.30    4.50
  17 -13 -11   -0.60    3.50
 -17  13 -11    1.20    3.70
  17  13  11   13.10    5.80
 -17 -13  11    5.60    5.40
  19 -13   1    7.00    4.90
  19  13  -1    4.90    5.00
 -19  13   1   12.20    7.00
 -19 -13  -1    4.40    4.40
  19  13   1   15.20    6.40
 -19  13  -1   25.10    7.80
  19 -13  -1    7.50    4.70
 -19 -13   1    8.80    5.10
 -19 -13  -3    9.60    5.80
 -19  13   3   -1.50    5.30
  19  13  -3    6.40    5.10
  19 -13   3    3.20    4.10
 -19 -13   3    6.10    5.10
 -19  13  -3   10.00    6.10
  19  13   3    8.30    5.20
  19 -13  -3    1.00    4.10
  19 -13   5    6.00    5.00
 -19 -13  -5    3.70    4.60
 -19  13   5    1.90    4.30
  19  13  -5   -2.30    3.00
  19  13   5    1.50    3.90
 -19 -13   5    2.70    4.80
 -19  13  -5    0.40    5.40
 -19  13  -5    2.60    3.90
  19 -13  -5    6.10    4.50
 -19  13   7   -0.40    4.20
  19  13  -7   -0.70    4.40
  19 -13   7    1.70    3.70
 -19 -13  -7    5.60    4.40
  19  13   7    7.00    5.70
 -19 -13   7    7.90    5.70
  19 -13  -7   -6.60    2.60
 -19  13  -7    4.30    5.00
  21 -13   1    5.40    4.90
  21  13  -1    7.50    5.40
  21  13   1    9.40    5.80
   0  14   0    2.30    2.50
   0 -14   0    0.30    1.70
   0  14  -2  257.17   16.70
   0 -14  -2  249.78   14.60
   0 -14   2  266.77   16.40
   0  14   2  248.28   16.30
   0 -14  -2  256.77   16.30
   0 -14  -4    2.00    1.80
   0  14   4    0.60    2.40
   0 -14   4    1.60    2.20
   0 -14  -4   -0.40    2.00
   0  14  -4   -0.80    2.20
   0  14   4    1.00    2.00
   0  14  -4    0.30    0.90
   0  14   6    2.70    2.80
   0  14  -6    8.00    1.90
   0  14  -6    5.40    2.90
   0 -14  -6    6.70    2.50
   0 -14  -6    5.20    2.70
   0 -14   6    2.20    2.40
   0 -14  -8   -2.10    1.60
   0  14   8    1.30    2.40
   0  14   8   -0.40    1.60
   0 -14   8    0.70    2.50
   0  14  -8   -0.40    1.90
   0  14  -8    0.00    1.40
   0  14 -10    1.90    2.10
   0 -14  10    4.80    3.10
   0  14  10    3.50    2.80
   0  14  10    3.60    2.30
   0  14 -10    3.70    2.80
   0 -14 -10    4.40    3.20
   0 -14 -12    3.60    3.40
   0 -14  12    2.90    3.10
   0  14  12   -1.80    2.70
   0  14 -12   -0.20    2.20
   0 -14  14   87.59   10.00
   0  14  14   81.39   10.40
   0 -14 -14   87.59   10.50
   0 -14  16    0.00    3.30
   0 -14 -16   -0.30    3.60
   0  14  16    0.30    4.20
   0  14 -16   -4.20    2.40
   0  14 -18  110.99   11.60
   0  14  18   85.29   11.80
   0 -14 -18   81.19   11.70
   0 -14  18   72.99   10.60
   0  14  20    1.30    4.10
   0  14 -20   -0.40    3.90
   0 -14 -20    0.40    4.00
   0 -14  20    1.90    4.20
   2  14   0    1.30    2.40
  -2 -14   0    1.00    1.90
  -2 -14   0    3.00    1.10
   2 -14   0    2.00    1.00
   2 -14   0    2.30    2.10
  -2  14   0    7.60    3.00
  -2 -14  -2  196.58   13.70
   2 -14   2  221.58   14.00
   2  14  -2  192.58   11.10
  -2 -14  -2  199.08   11.90
  -2  14   2  210.98   14.20
   2  14  -2  206.28   14.20
   2 -14  -2  193.68   11.90
   2  14   2  228.38   14.50
  -2  14  -2  199.68   10.90
  -2  14  -2  186.98   14.00
   2 -14  -2  208.08   13.60
  -2 -14   2  219.38   13.70
   2  14   2  198.78   13.50
   2  14  -4  889.61   44.90
   2  14  -4  860.31   47.70
  -2  14   4  863.41   47.50
  -2  14   4  831.22   47.30
  -2 -14  -4  852.61   46.00
  -2 -14  -4  836.22   47.50
   2 -14   4  836.22   47.40
  -2  14  -4  867.41   44.70
   2  14   4  878.11   48.00
  -2 -14   4  879.31   47.30
   2 -14  -4  858.01   47.00
  -2  14  -4  917.61   48.00
   2 -14  -4  847.92   46.00
   2 -14   6  140.39   10.90
   2  14  -6  118.79   10.40
   2  14  -6  119.09    8.50
  -2 -14  -6  111.99    9.40
  -2  14   6  143.39   10.30
  -2  14   6  162.58   11.20
   2 -14  -6  117.99    9.60
  -2 -14   6  150.18   10.80
  -2  14  -6  126.19   10.50
   2 -14  -6  119.69   10.10
  -2  14  -6  111.49    8.30
   2  14   6  132.69   11.00
   2  14   6  146.19    9.70
  -2  14   8   16.40    4.50
   2  14  -8   12.60    3.10
   2  14  -8    8.20    3.40
   2 -14   8   13.10    3.90
  -2 -14  -8   10.40    3.60
   2  14   8   13.40    3.00
  -2 -14   8   16.20    4.30
  -2  14  -8   12.50    3.80
   2 -14  -8   17.80    4.40
  -2  14  -8   15.10    3.10
   2  14   8   17.00    4.70
   2 -14  10   74.49    8.80
  -2  14  10   75.89    8.60
   2  14 -10   87.69    8.80
  -2 -14 -10   97.59    9.10
   2  14 -10   81.49    7.70
  -2  14  10   84.99    7.70
  -2 -14  10   76.69    8.60
  -2  14 -10   89.79    8.00
  -2  14 -10   90.19    8.40
   2  14  10   94.59    9.90
   2 -14 -10   99.29    9.40
   2  14 -12    5.80    3.20
   2 -14  12   13.90    4.80
  -2 -14 -12   11.70    4.40
  -2  14  12   15.80    5.10
  -2  14 -12   10.10    3.50
   2  14  12   21.40    6.00
  -2 -14  12   16.10    4.90
   2 -14 -12    5.30    3.80
   2  14 -14  205.28   16.20
   2  14 -14  204.98   18.70
  -2  14  14  212.88   17.50
   2 -14  14  228.78   18.10
  -2 -14 -14  253.37   18.60
  -2 -14  14  209.88   17.00
   2  14  14  214.58   18.10
   2 -14 -14  202.58   17.50
   2  14 -16   60.09    8.00
   2 -14  16   50.59    8.70
  -2 -14 -16   52.49    9.90
  -2  14  16   40.10    8.60
  -2  14 -16   54.09    7.80
  -2 -14  16   47.10    8.90
   2  14  16   47.70    9.90
   2 -14 -16   51.29    9.90
  -2 -14 -18    6.10    4.80
  -2  14  18    8.10    5.00
   2  14 -18   10.60    4.70
   2 -14  18    2.40    4.60
   2  14  18   14.30    6.30
  -2  14 -18    6.00    3.80
   2 -14 -18    7.60    5.50
  -2 -14  18    8.20    4.60
  -2 -14 -20   10.50    5.70
   2  14 -20    5.60    4.70
   2 -14  20   14.20    6.80
  -2  14 -20   21.30   11.00
   2  14  20    6.00    4.80
  -2 -14  20    5.00    4.80
   2 -14 -20   14.90    6.30
  -4  14   0   79.89    8.30
   4  14   0   90.19    8.20
  -4 -14   0   92.49    7.90
   4 -14   0   96.49    6.50
   4  14   0   96.79    6.60
  -4 -14   0   97.99    6.60
   4 -14   0   90.69    7.60
   4  14  -2   68.49    7.20
   4 -14   2   64.59    6.50
  -4 -14  -2   68.99    6.80
   4  14  -2   70.89    5.20
  -4 -14  -2   71.69    5.80
  -4  14   2   72.49    7.40
   4 -14   2   72.59    5.20
  -4  14  -2   75.89    7.70
   4 -14  -2   62.19    5.60
   4  14   2   56.19    6.40
   4  14   2   68.29    7.30
  -4 -14   2   60.29    6.50
   4 -14  -2   70.99    6.40
  -4  14   4  706.03   39.80
   4 -14   4  714.23   39.50
  -4 -14  -4  679.43   39.50
   4  14  -4  724.93   40.10
  -4 -14  -4  739.33   38.40
   4  14  -4  696.13   37.40
  -4  14  -4  678.63   37.10
   4 -14  -4  677.03   38.20
   4 -14  -4  711.33   38.70
  -4 -14   4  681.63   38.90
   4  14   4  686.23   39.80
  -4  14  -4  695.93   39.70
  -4 -14  -6  154.88   11.40
   4 -14   6  153.78   12.30
  -4  14   6  148.19   11.80
  -4  14   6  171.48   12.10
   4  14  -6  159.78   12.60
   4  14  -6  159.28   10.50
   4  14   6  143.39   12.40
  -4  14  -6  176.28   10.60
  -4 -14   6  158.18   11.70
   4 -14  -6  154.28   11.20
  -4  14  -6  137.59   11.50
   4  14   6  153.08   10.70
   4 -14  -6  141.99   11.20
  -4  14   8  489.35   26.40
   4 -14   8  418.36   26.50
  -4 -14  -8  425.56   25.90
   4  14  -8  373.46   25.90
  -4  14   8  460.75   26.00
   4  14  -8  400.56   24.40
  -4  14  -8  412.76   25.50
   4 -14  -8  420.16   25.80
  -4  14  -8  390.66   24.30
   4  14   8  439.86   23.90
   4 -14  -8  388.06   25.10
   4  14   8  401.56   26.80
  -4 -14   8  437.26   25.90
   4 -14  10   44.50    7.00
  -4 -14 -10   43.00    6.80
   4  14 -10   63.79    7.60
  -4  14  10   61.09    7.10
  -4 -14  10   57.79    6.90
  -4  14 -10   49.00    6.20
  -4 -14  10   57.09    7.00
   4 -14 -10   60.39    7.60
  -4  14 -10   60.89    6.50
   4  14  10   56.99    7.90
  -4  14  12  113.29    9.80
   4  14 -12  124.69   11.00
  -4  14  12  105.49   10.30
   4 -14  12  129.89   12.30
  -4 -14 -12  104.79   10.90
   4  14  12   84.39   10.90
   4 -14 -12  115.19   11.30
  -4 -14  12  100.69   10.30
  -4 -14  12  101.99   10.10
  -4  14  14    8.30    4.20
   4  14 -14    7.50    3.70
  -4 -14 -14    6.20    4.50
   4 -14  14    7.90    4.50
   4  14 -14    6.70    3.60
  -4  14 -14    0.60    2.40
   4 -14 -14   11.70    5.10
  -4 -14  14   11.80    4.70
  -4 -14  14    6.60    3.20
   4  14  14    6.10    4.40
   4  14 -16   62.79    8.80
  -4  14  16   73.09    9.70
   4 -14  16   79.19   10.60
  -4 -14 -16   56.59   10.80
   4 -14 -16   65.09    9.80
  -4  14 -16   55.49    8.70
   4  14  16   75.49   10.70
  -4 -14  16   65.99    9.10
   4  14 -18    2.50    3.80
  -4 -14 -18   11.30    6.10
   4 -14  18   17.90    6.80
  -4 -14  18   -4.60    2.90
   4 -14 -18    0.90    4.90
  -4  14 -18    9.20    4.80
   4  14  18    3.90    4.40
   6 -14   0    9.50    2.90
  -6 -14   0    9.70    3.20
   6  14   0   10.50    2.70
   6  14   0    7.60    3.10
  -6  14   0   15.30    4.20
   6 -14   0    6.40    2.30
   6  14  -2  342.07   19.00
   6 -14   2  300.97   19.70
   6  14  -2  318.97   20.80
  -6 -14  -2  348.17   19.60
  -6 -14  -2  319.87   20.10
  -6  14   2  295.67   20.80
   6  14   2  301.37   20.40
  -6  14  -2  344.47   21.20
  -6 -14   2  300.77   19.50
   6  14   2  318.57   20.10
   6 -14  -2  342.57   19.40
   6 -14   4   33.30    5.10
   6  14  -4   25.90    5.40
  -6 -14  -4   44.00    5.10
   6 -14   4   39.80    4.50
  -6 -14  -4   40.80    5.50
   6  14  -4   36.10    4.50
  -6  14   4   40.30    6.20
  -6  14  -4   37.60    4.30
  -6  14  -4   34.50    5.40
   6  14   4   38.40    5.80
  -6 -14   4   28.30    4.50
   6 -14  -4   37.90    5.00
   6 -14  -4   39.90    5.60
   6  14  -6   78.69    8.70
   6 -14   6   95.99    8.80
  -6  14   6   94.69    9.20
  -6 -14  -6   63.39    7.50
   6  14  -6   86.99    7.50
  -6 -14   6  100.09    9.00
  -6 -14   6   97.59    8.00
  -6  14  -6   90.09    7.30
  -6  14  -6   77.69    8.30
   6 -14  -6   77.39    7.90
   6  14   6   87.99    7.20
   6 -14  -6   73.69    7.10
   6  14   6   97.89    9.30
   6  14  -8    4.00    3.00
  -6 -14  -8    3.60    2.90
  -6  14   8    4.80    2.50
   6 -14   8    1.30    2.50
  -6  14   8   -0.50    2.30
   6  14   8   -2.00    2.50
   6 -14  -8    4.70    2.80
  -6 -14   8   -0.40    2.00
  -6  14  -8    0.20    2.00
  -6 -14   8   -1.40    2.10
  -6  14  -8   -0.60    2.00
   6  14   8    0.40    1.30
   6 -14  -8    0.20    1.90
  -6 -14 -10   82.69    9.40
   6  14 -10   89.09    9.90
  -6  14  10  123.19    9.90
  -6  14  10   91.79    9.30
   6 -14  10   95.09   10.10
   6 -14 -10   76.69    9.40
  -6 -14  10   82.19    9.10
  -6  14 -10   80.49    8.40
  -6 -14  10  108.79    9.50
   6  14  10  100.29   10.70
   6 -14  12    0.20    2.80
   6  14 -12   -1.20    2.90
  -6 -14 -12    5.10    3.60
  -6  14  12    0.80    2.80
   6  14 -12    3.80    3.10
  -6 -14  12    2.30    2.60
   6 -14 -12    2.00    3.50
   6  14  12    2.00    3.30
  -6 -14  12    0.70    2.70
   6  14 -14   13.00    5.10
  -6 -14 -14   17.40    6.00
   6 -14  14   24.10    6.70
   6  14 -14   13.30    4.80
   6  14  14   20.40    6.50
  -6  14 -14   19.80    5.20
   6 -14 -14   16.30    5.70
  -6 -14  14   19.30    5.30
  -6 -14  14   16.00    5.00
   6  14 -16   10.50    4.50
   6 -14  16   10.10    5.20
   6  14  16   14.80    6.70
  -6 -14  16   19.50    5.50
  -6  14 -16   17.50    5.30
   6 -14 -16   16.40    6.80
  -6 -14 -18   27.90    8.00
   6  14 -18   26.80    6.90
   6 -14  18   22.80    7.70
   6  14  18   15.00    7.10
   6 -14 -18   24.90    7.70
  -6  14 -18   16.20    6.30
  -8 -14   0   21.50    4.20
  -8  14   0   15.30    4.70
   8  14   0   15.90    4.30
   8 -14   0   13.90    3.50
  -8 -14   0   23.40    4.80
  -8  14   2    6.10    3.50
   8 -14   2    7.30    2.70
  -8 -14  -2    7.40    2.80
  -8 -14  -2   11.30    3.30
   8 -14   2    3.00    2.20
  -8 -14  -2    4.30    2.60
   8  14  -2    4.90    3.00
   8 -14  -2   11.70    2.90
   8  14   2    5.70    3.20
   8  14   2    9.70    3.40
  -8  14  -2   13.40    4.40
  -8 -14   2    7.90    3.30
   8 -14  -2    8.40    3.20
   8  14   2    6.80    3.00
  -8 -14   2    4.20    2.40
   8  14  -4    1.50    2.60
  -8  14   4    5.50    3.60
  -8 -14  -4    1.10    2.10
  -8 -14  -4    3.20    2.60
   8 -14   4    1.20    2.30
  -8 -14  -4    0.90    2.10
   8 -14   4    0.20    2.00
  -8  14  -4    2.80    2.80
   8  14   4    1.50    2.60
  -8  14  -4    3.20    2.10
  -8 -14   4   -1.40    1.90
   8 -14  -4    4.40    2.00
  -8 -14   4    0.60    1.70
   8 -14  -4    1.20    2.40
  -8 -14  -6   39.50    5.80
   8 -14   6   34.00    5.70
  -8  14   6   32.20    6.70
   8  14  -6   27.30    6.10
  -8 -14  -6   30.10    4.20
   8 -14  -6   37.30    5.70
   8  14   6   32.40    6.40
  -8 -14   6   24.30    5.60
   8 -14  -6   38.20    4.40
  -8  14  -6   35.30    5.70
   8  14   6   30.20    4.40
  -8 -14   6   30.80    4.50
  -8 -14  -8   80.89    8.90
  -8  14   8   67.29    8.60
   8  14  -8   87.59    9.60
   8 -14   8   75.09    8.80
   8  14   8   82.49    9.70
  -8  14  -8   92.59    8.90
   8 -14  -8   78.79    7.10
   8 -14  -8   89.59    9.20
  -8 -14   8   72.99    8.90
  -8 -14   8   73.89    7.60
  -8  14  10   11.20    4.30
   8  14 -10    4.00    3.30
  -8 -14 -10   16.20    5.10
   8 -14  10   20.40    5.60
   8  14 -10   14.60    4.90
   8  14  10   17.90    5.60
   8 -14 -10   12.90    4.60
  -8  14 -10   12.90    4.50
  -8 -14  10   16.10    5.30
  -8 -14  10   14.30    3.90
   8  14 -12   11.10    4.10
  -8 -14 -12    3.00    3.50
   8 -14  12    6.50    4.30
  -8  14  12   11.50    4.50
   8  14 -12   10.20    4.70
   8  14  12   12.00    5.40
   8 -14 -12    4.00    3.90
  -8  14 -12   -0.10    2.50
  -8 -14  12    7.90    4.20
   8 -14  14   25.40    7.00
   8  14 -14   28.00    6.40
  -8 -14 -14   14.10    5.40
   8 -14 -14   33.80    8.00
  -8  14 -14   30.60    6.70
   8  14  14   19.50    6.60
  -8 -14  14   28.70    6.70
   8 -14  16    7.60    4.60
   8  14 -16    6.70    4.20
  -8 -14 -16   -1.30    3.80
   8 -14 -16    6.60    5.30
  -8  14 -16   11.60    5.00
   8  14  16   -3.20    3.10
  -8 -14 -18   -2.20    3.20
   8 -14  18   -0.90    3.60
   8  14  18   -1.60    4.00
  -8  14 -18    2.60    3.70
   8 -14 -18   -5.70    2.90
 -10 -14   0   40.60    5.10
 -10  14   0   34.00    7.10
  10 -14   0   41.00    5.70
  10 -14   0   39.50    4.90
 -10 -14   0   34.70    5.60
  10  14   0   35.30    5.60
  10  14   0   34.80    6.70
  10  14  -2   86.49    9.60
  10 -14   2   95.39    9.00
 -10 -14  -2   92.39    8.90
 -10  14   2   88.29   10.10
 -10 -14  -2   97.19    9.10
 -10 -14  -2   94.69    8.60
  10  14  -2   93.79    9.10
  10  14   2  102.19   10.40
  10  14   2   99.19    9.40
  10 -14  -2   98.89    7.80
  10 -14  -2   98.39    9.10
 -10  14  -2  101.99   10.30
 -10 -14   2  104.69    8.30
 -10 -14   2   89.59    9.60
  10  14   2   96.59    9.10
  10  14  -4   66.09    7.40
 -10 -14  -4   72.79    7.20
 -10 -14  -4   65.89    7.50
  10 -14   4   66.99    7.20
 -10  14   4   71.09    8.70
  10  14  -4   53.19    8.00
  10 -14   4   69.99    7.30
 -10 -14  -4   60.89    7.50
 -10 -14   4   69.99    6.50
  10  14   4   62.99    7.70
 -10  14  -4   52.69    7.70
  10 -14  -4   73.99    6.20
 -10 -14   4   79.89    8.80
  10  14   4   67.69    8.00
  10 -14   6    9.50    3.80
  10  14  -6   10.00    4.40
  10 -14   6    6.50    3.40
 -10 -14  -6   11.60    3.40
  10  14  -6   17.80    4.70
 -10 -14  -6   10.80    4.10
 -10  14   6   10.20    4.70
 -10 -14   6   12.60    4.70
  10 -14  -6   14.20    4.40
  10  14   6    4.50    3.60
 -10  14  -6    8.60    3.80
  10  14   6    6.90    2.80
  10  14  -8    1.50    2.90
 -10  14   8    7.60    4.20
 -10 -14  -8    3.80    3.10
  10 -14   8   -0.60    2.60
  10  14  -8    3.60    3.80
 -10  14  -8    3.30    2.70
 -10 -14   8    0.80    3.30
  10 -14  -8    5.10    3.40
 -10  14  -8    0.70    2.60
  10  14   8    6.20    3.80
  10 -14  10    6.60    4.00
 -10 -14 -10    2.00    3.20
 -10  14  10   -1.50    2.80
  10  14 -10    1.10    2.80
 -10 -14  10    6.60    4.20
  10 -14 -10    1.30    3.30
 -10  14 -10    5.30    3.20
  10  14  10    5.50    4.30
  10 -14  12    6.60    4.20
 -10 -14 -12   18.00    6.30
 -10  14  12    5.90    4.30
  10  14 -12    6.00    3.60
  10  14  12    9.10    5.00
  10 -14 -12   10.30    4.90
 -10  14 -12   15.40    5.00
 -10 -14  12    6.40    4.10
 -10  14  14   -0.70    2.90
  10 -14  14    5.20    4.30
 -10 -14 -14    2.70    4.10
  10  14 -14   -2.70    2.70
 -10 -14  14    3.10    3.90
  10  14  14    0.30    4.20
 -10  14 -14    2.70    3.40
  10 -14 -14    3.70    4.20
  10  14 -16   -0.20    3.20
  10 -14  16    6.00    4.50
 -10 -14 -16   -0.70    3.40
  10  14  16   -1.50    3.50
  10 -14 -16    2.50    4.40
 -10  14 -16    1.60    3.70
 -10 -14  16    3.50    3.60
  12 -14   0   43.40    6.30
 -12 -14   0   57.49    7.60
 -12 -14   0   46.20    5.90
  12 -14   0   54.59    7.10
 -12  14   0   47.50    7.70
  12  14   0   63.29    7.70
  12 -14   2   53.09    5.90
 -12 -14  -2   49.70    5.90
  12  14  -2   37.80    7.00
  12 -14   2   52.39    7.10
 -12  14   2   39.40    7.80
 -12 -14  -2   40.60    7.40
 -12 -14  -2   34.10    5.70
 -12  14  -2   42.30    7.00
  12 -14  -2   26.20    5.90
  12  14   2   35.10    6.60
 -12 -14   2   38.80    7.40
 -12 -14  -4   61.09    7.40
  12  14  -4   71.89    8.30
 -12 -14  -4   67.59    8.30
 -12  14   4   73.19    9.30
 -12 -14  -4   53.89    6.90
  12 -14   4   74.89    8.30
  12  14   4   47.30    7.20
  12  14   4   58.79    7.90
  12 -14  -4   55.79    7.90
 -12 -14   4   70.19    8.90
 -12  14  -4   50.29    7.60
 -12  14  -4   69.19    7.90
 -12 -14  -6   24.40    5.90
 -12  14   6   29.00    6.90
  12  14  -6   13.80    4.50
  12 -14   6   23.20    5.20
  12 -14   6   34.30    6.70
 -12  14  -6   18.30    5.00
 -12 -14   6   15.00    5.50
  12  14   6   26.50    6.40
 -12  14  -6   34.60    7.20
  12 -14  -6   20.10    5.40
 -12 -14  -8   28.20    7.00
  12 -14   8   29.90    6.30
  12  14  -8   20.70    5.90
 -12  14   8   14.10    5.50
 -12  14  -8   14.40    4.70
  12  14   8   15.20    5.70
 -12 -14   8   10.50    5.30
  12 -14  -8   23.80    6.50
 -12  14  -8   26.50    6.00
  12  14 -10   -1.60    2.90
 -12  14  10   -2.70    3.30
 -12 -14 -10    4.50    4.70
  12 -14  10   -0.90    2.70
 -12 -14  10    0.60    3.70
  12  14  10    6.00    4.50
  12 -14 -10    6.90    4.30
 -12  14 -10    5.10    3.50
  12 -14  12   36.20    7.80
 -12  14  12   34.70    8.30
  12  14 -12   37.90    7.60
 -12 -14 -12   32.70    7.90
 -12  14 -12   23.60    6.00
  12 -14 -12   36.80    8.20
 -12 -14  12   39.40    8.60
  12  14  12   39.40    9.10
 -12 -14 -14    3.60    4.40
  12  14 -14    8.10    4.90
 -12  14  14    3.40    4.70
  12 -14  14    5.20    4.40
  12  14  14    0.20    4.30
 -12  14 -14    3.20    3.70
 -12 -14  14    0.10    3.70
  12 -14 -14    5.90    4.30
 -12 -14 -16   10.90    5.70
  12  14 -16   15.30    5.70
  12 -14  16    8.90    5.60
  12  14  16   14.50    7.10
 -12 -14  16   11.80    5.70
 -12  14 -16   18.20    6.50
  12 -14 -16   -0.50    4.80
  14 -14   0    5.90    3.70
 -14  14   0   -2.60    2.70
  14  14   0    4.70    3.80
 -14 -14   0    3.00    3.40
 -14 -14  -2  109.89   11.40
  14 -14   2  129.49   11.70
  14  14  -2  114.79   11.50
 -14  14   2   98.79   12.10
 -14 -14  -2   99.59   10.40
  14  14   2  104.59   11.10
  14 -14  -2   92.19   10.60
 -14  14  -2   98.59   11.70
 -14 -14   2  110.29   11.70
 -14 -14  -4   34.70    7.60
  14 -14   4   28.50    6.40
  14  14  -4   31.10    6.90
 -14 -14  -4   20.50    4.80
 -14 -14  -4   26.70    5.50
 -14  14   4   31.40    7.70
  14  14   4   43.10    8.30
 -14  14  -4   24.10    5.90
 -14  14  -4   25.80    6.70
 -14 -14   4   34.10    7.60
  14 -14  -4   25.70    6.20
 -14  14   6    9.60    5.50
  14 -14   6   11.10    4.60
  14  14  -6    8.20    4.00
 -14 -14  -6    4.20    3.70
 -14 -14   6   10.30    5.00
 -14  14  -6   11.00    4.50
 -14  14  -6    7.80    3.80
  14  14   6   15.50    4.90
  14  14   6   22.20    6.50
  14 -14  -6    8.00    4.10
  14  14  -8   24.10    6.00
  14 -14   8   11.60    4.80
 -14  14   8   16.20    6.20
 -14 -14  -8   18.80    6.00
  14 -14  -8   24.60    6.80
 -14  14  -8   13.50    4.60
  14  14   8   13.90    5.10
 -14 -14   8   10.40    5.50
 -14 -14 -10    9.40    4.60
  14 -14  10    6.80    4.30
  14  14 -10    8.20    4.70
 -14  14  10   12.50    5.80
  14 -14 -10    6.10    4.90
 -14 -14  10   14.80    5.80
 -14  14 -10    6.20    4.10
  14  14  10    5.20    4.60
  14 -14  12   -0.60    3.30
  14  14 -12   -2.40    2.70
 -14  14  12   -2.00    3.50
 -14 -14 -12    9.40    5.20
 -14  14 -12    1.40    3.50
  14 -14 -12   -2.80    2.50
 -14 -14  12    2.80    4.90
  14  14  12   -0.30    3.00
 -14  14  14   24.10    7.10
 -14 -14 -14   38.40    9.20
  14  14 -14   15.90    6.20
  14 -14  14   27.00    7.40
  14 -14 -14   27.30    7.60
 -14  14 -14   25.60    7.10
  14  14  14   28.20    8.10
 -14 -14  14   39.90    9.70
  16 -14   0   99.29   11.20
 -16  14   0   93.19   12.00
  16  14   0   71.49   10.20
 -16 -14   0   77.59   10.10
 -16  14   2    5.60    5.10
  16 -14   2   -1.60    3.10
 -16 -14  -2    4.10    4.20
 -16 -14  -2   -3.00    2.00
  16  14  -2    5.50    4.30
 -16  14  -2    3.30    3.40
  16  14   2    7.80    4.80
  16 -14  -2    8.80    4.90
 -16 -14   2    3.80    4.20
 -16 -14  -4    2.40    4.10
  16 -14   4    0.60    3.20
 -16  14   4    5.90    5.20
  16  14  -4    5.60    4.00
  16  14   4    2.80    3.80
  16 -14  -4   -0.80    3.60
 -16 -14   4    7.90    5.30
 -16  14  -4    0.40    3.40
 -16  14  -4    3.70    3.90
 -16 -14  -6    6.40    4.50
  16 -14   6    3.80    3.90
  16  14  -6    3.90    4.20
 -16  14   6    6.90    5.20
  16 -14  -6    3.80    4.10
 -16 -14   6   12.60    5.30
 -16  14  -6    7.60    4.50
 -16  14  -6    6.40    4.40
  16  14   6    2.40    4.30
  16 -14   8   52.59    9.70
 -16 -14  -8   40.70    8.70
 -16  14   8   37.80    9.20
  16  14  -8   43.20    8.80
 -16  14  -8   49.40    9.00
 -16 -14   8   42.60    9.40
  16 -14  -8   35.80    8.40
 -16  14  10   -1.70    3.60
  16  14 -10    3.10    4.20
 -16 -14 -10    1.30    3.50
  16 -14 -10    5.60    4.70
 -16  14 -10   10.40    5.20
 -16 -14  10   -0.10    4.00
 -16  14  12    3.80    5.40
 -16 -14 -12   -0.30    3.90
  16 -14  12   11.60    4.80
  16  14 -12   -0.60    3.60
  16  14  12    4.00    4.40
  16 -14 -12    0.80    4.20
 -16  14 -12   -0.60    3.20
 -16 -14  12    5.20    4.60
  18 -14   0    9.50    5.40
 -18 -14   0    5.10    4.00
  18  14   0    5.80    5.20
 -18  14   0   -3.00    3.30
 -18 -14  -2    0.80    3.60
 -18  14   2   -1.60    4.70
  18 -14   2    1.00    3.80
 -18 -14  -2   -3.30    2.60
  18  14  -2    1.70    3.80
  18  14   2    3.00    3.90
 -18 -14   2    1.20    4.10
  18 -14  -2    5.10    4.90
 -18  14  -2   -0.90    3.60
 -18 -14  -4    5.00    4.70
 -18  14   4   -1.60    4.10
  18  14  -4   -0.40    3.30
  18 -14   4    2.40    3.70
  18 -14  -4    5.90    4.60
  18  14   4   -1.90    3.70
 -18  14  -4   -0.30    3.70
 -18  14  -4    7.00    4.70
 -18 -14   4   11.00    5.80
 -18 -14  -6   -0.60    4.10
 -18  14   6    3.40    5.30
  18  14  -6    1.80    3.90
  18 -14   6    3.10    4.30
 -18 -14   6   -2.70    4.20
  18  14   6    4.20    4.70
  18 -14  -6   -4.40    3.00
 -18  14  -6   -3.00    3.30
 -18  14   8    2.60    4.10
  18 -14   8    1.30    3.90
 -18 -14  -8    0.50    4.30
  18  14  -8   -1.80    3.10
 -18 -14   8    3.10    5.10
 -18  14  -8   -2.40    3.10
  18 -14  -8   -2.50    3.60
  18  14 -10    5.10    5.40
 -18  14  10   13.00    6.70
 -18 -14 -10    7.40    5.30
  18 -14 -10    6.30    5.40
 -18 -14  10   -1.40    4.30
 -18  14 -10    5.00    4.30
 -20  14   0   21.80    8.20
  20  14   0   21.60    7.50
 -20 -14   0   16.20    6.30
 -20 -14  -2    3.70    4.50
 -20  14   2   -3.00    4.80
  20  14  -2   -1.10    3.80
  20 -14   2   -1.30    3.60
  20 -14  -2    1.10    3.90
  20  14   2    4.70    4.70
 -20 -14   2    5.70    4.90
  20  14  -4   12.00    6.70
 -20  14   4   20.00    7.80
 -20 -14  -4   23.10    7.20
  20 -14   4   14.10    6.10
 -20  14  -4   20.40    7.40
 -20 -14   4    4.70    4.80
  20  14   4    5.40    5.10
  -1  15   1  115.29    9.90
   1 -15   1  115.79    9.50
   1  15  -1  128.39   10.20
  -1 -15  -1  110.59    9.40
  -1 -15  -1  124.79    7.40
   1 -15  -1  126.29    9.60
   1  15   1  138.39   10.30
  -1 -15   1  121.29    9.70
  -1  15  -1  135.29   10.50
   1 -15  -1  132.39    7.50
   1  15  -3  404.46   23.20
  -1  15   3  374.96   22.60
  -1 -15  -3  379.76   22.50
   1 -15   3  352.36   22.30
  -1 -15  -3  365.76   20.50
   1  15  -3  357.16   19.60
  -1 -15   3  385.96   22.50
   1 -15  -3  350.96   20.50
   1 -15  -3  366.66   22.30
   1  15   3  361.56   22.80
  -1  15  -3  375.16   22.90
   1  15   3  359.26   22.10
  -1  15   5   63.49    6.50
  -1  15   5   64.39    6.90
  -1 -15  -5   64.89    6.90
   1 -15   5   64.59    6.80
  -1 -15  -5   57.89    5.60
   1  15  -5   65.39    7.20
  -1  15  -5   59.19    4.30
   1  15   5   53.89    6.80
  -1  15  -5   60.09    7.00
   1 -15  -5   54.39    5.50
   1 -15  -5   46.90    6.20
  -1 -15   5   65.39    6.70
  -1 -15  -7  200.78   13.40
   1 -15   7  169.28   13.90
   1  15  -7  201.18   14.30
  -1  15   7  186.08   14.30
   1  15  -7  201.18   11.90
  -1 -15   7  152.48   13.30
   1  15   7  176.88   14.10
   1  15   7  168.78   12.50
  -1  15  -7  193.68   11.80
   1 -15  -7  206.78   14.10
   1 -15  -7  200.28   13.40
  -1  15  -7  209.38   14.30
   1  15  -9   23.90    5.40
  -1  15   9   24.30    4.10
   1 -15   9   19.20    4.80
  -1 -15  -9   16.30    4.30
   1  15  -9   21.80    4.00
  -1  15   9   32.40    5.50
  -1  15  -9   23.30    4.00
   1  15   9   31.20    6.40
   1 -15  -9   27.70    5.50
  -1  15  -9   22.50    5.10
   1  15   9   22.40    3.80
  -1 -15   9   26.20    5.50
  -1 -15 -11   16.20    5.00
  -1  15  11   10.20    4.30
   1 -15  11    4.60    3.40
  -1  15  11   16.80    3.70
   1  15 -11   13.30    4.00
   1  15 -11   13.40    4.50
  -1  15 -11   12.40    3.60
  -1 -15  11   13.80    4.60
   1 -15 -11   24.10    5.70
  -1  15 -11   24.90    5.10
   1  15  11   10.80    4.70
   1  15 -13   29.30    5.90
  -1  15  13   36.80    7.80
   1 -15  13   27.10    6.70
  -1 -15 -13   34.90    7.30
   1  15  13   34.60    7.50
   1 -15 -13   38.80    7.60
  -1 -15  13   28.00    6.50
  -1  15  15   29.70    7.70
   1 -15  15   37.60    8.00
  -1 -15 -15   32.60    7.90
  -1 -15  15   33.10    7.40
   1  15  15   35.80    8.40
   1 -15 -15   31.60    7.60
   1  15 -17   51.49    7.90
  -1 -15 -17   47.60    9.50
   1 -15  17   36.40    8.70
  -1 -15  17   35.40    8.00
  -1  15 -17   36.30    7.60
   1  15  17   55.49   10.70
   1 -15 -17   37.40    8.90
   1 -15  19   23.10    6.90
  -1  15  19   17.60    7.30
  -1 -15 -19   13.10    6.10
   1 -15 -19   22.30    6.50
  -1 -15  19   23.10    7.20
   1  15  19   13.00    7.30
  -3  15   1    2.40    2.90
   3  15  -1    2.50    2.50
  -3 -15  -1    4.70    2.60
   3 -15   1    3.40    2.50
   3 -15   1    5.30    1.40
  -3 -15  -1    5.40    1.80
   3  15  -1    2.70    1.30
   3 -15  -1    5.20    1.70
  -3 -15   1    3.90    1.30
  -3 -15   1    6.70    2.70
  -3  15  -1   -1.70    2.30
   3 -15  -1    0.90    2.00
   3  15   1    2.60    2.80
  -3  15   3    2.50    2.60
   3  15  -3    0.90    1.00
  -3 -15  -3   -1.80    1.10
   3  15  -3    0.70    2.30
   3 -15   3   -0.90    2.00
  -3 -15  -3    0.40    2.10
  -3  15  -3   -0.90    1.90
   3 -15  -3   -0.20    1.90
  -3 -15   3    2.10    2.10
  -3  15  -3    0.90    0.90
   3  15   3    1.10    1.90
   3  15   3    2.50    2.70
   3 -15  -3    0.90    1.70
   3  15  -5  576.04   31.20
  -3 -15  -5  606.44   34.10
  -3 -15  -5  602.04   32.60
   3  15  -5  523.15   33.60
  -3  15   5  596.04   33.70
  -3  15   5  605.04   33.70
   3 -15   5  577.84   33.80
   3 -15  -5  564.94   32.40
  -3  15  -5  539.95   33.50
  -3 -15   5  584.94   33.30
   3  15   5  593.54   34.30
   3 -15  -5  583.94   33.00
  -3  15  -5  574.84   31.00
  -3  15   7   99.39    9.10
  -3 -15  -7   99.59    8.80
   3  15  -7   99.79    7.60
   3  15  -7   92.49    9.40
  -3  15   7   96.09    8.80
   3 -15   7  104.99    9.60
  -3  15  -7  101.69    9.10
   3  15   7  112.39    8.10
  -3 -15   7  112.39    9.50
   3 -15  -7   91.99    8.70
   3  15   7   97.19   10.00
   3 -15  -7   92.39    8.60
  -3  15  -7   95.49    7.40
  -3 -15  -9  122.29   10.80
   3  15  -9  113.69   10.90
   3 -15   9  135.09   11.70
  -3  15   9  131.39   11.20
   3  15  -9  132.09    9.70
   3 -15  -9  117.59   10.60
   3  15   9  128.49   11.90
  -3  15  -9  124.09    9.60
  -3  15  -9  117.29   10.40
   3  15   9  126.89    9.00
  -3 -15   9  128.39   11.00
   3  15 -11  123.09   10.10
   3  15 -11  120.49   11.20
  -3  15  11  127.09   10.30
  -3  15  11  120.29   11.10
  -3 -15 -11  127.49   11.50
   3 -15  11  108.69   11.30
   3 -15 -11  109.49   11.20
  -3  15 -11  123.09   10.10
  -3 -15  11  111.59   10.70
  -3  15 -11  108.19   10.10
   3  15  11  136.09   12.80
  -3 -15 -13   63.79    8.40
   3 -15  13   55.09    8.30
  -3  15  13   59.89    8.40
   3  15 -13   62.09    7.80
   3  15  13   73.99    9.70
  -3 -15  13   60.99    7.50
  -3 -15  13   50.69    7.80
   3 -15 -13   63.29    8.90
  -3 -15 -15   21.20    6.60
   3 -15  15   24.70    7.10
  -3  15  15   24.90    6.60
  -3 -15  15   24.70    6.50
   3  15  15   28.80    7.60
   3 -15 -15   26.20    7.40
   3  15 -17   11.20    4.70
   3 -15  17    4.20    4.60
  -3 -15 -17    8.80    5.40
  -3 -15  17   12.60    5.20
   3  15  17    5.70    5.00
   3 -15 -17    8.90    5.10
  -3  15 -17   16.20    5.00
  -3  15  19   14.00    6.10
   3 -15  19   23.30    7.50
  -3 -15 -19   18.40    7.30
  -3 -15  19   13.80    5.40
   3 -15 -19   15.60    6.70
   3  15  19   11.40    5.80
   5 -15   1  114.29    8.90
  -5 -15  -1   92.09    7.40
   5  15  -1  105.79    9.30
   5 -15   1   98.89    7.20
   5  15  -1  102.49    7.40
  -5  15   1  110.69    9.80
  -5 -15  -1   86.59    8.40
   5 -15  -1   98.49    8.40
   5  15   1  102.79    7.60
  -5  15  -1  110.29    9.80
  -5 -15   1  116.49    9.00
   5  15   1  105.89    9.00
   5 -15  -1  101.79    7.50
  -5 -15  -3  166.48   11.20
   5  15  -3  143.59   12.40
   5 -15   3  157.58   10.30
   5  15  -3  165.08   10.50
  -5  15   3  168.48   12.90
   5 -15   3  177.78   12.30
  -5 -15  -3  162.78   12.30
  -5  15  -3  157.58   12.60
   5 -15  -3  160.88   11.10
   5  15   3  187.08   13.10
  -5  15  -3  165.58   10.30
   5 -15  -3  139.49   11.10
  -5 -15   3  169.98   11.90
   5  15   3  166.68   11.90
   5  15  -5   47.10    6.60
  -5 -15  -5   43.40    5.30
  -5 -15  -5   47.90    6.20
   5  15  -5   57.39    5.10
  -5  15   5   46.90    6.30
   5 -15   5   45.20    6.10
   5  15   5   39.20    6.30
   5 -15  -5   53.49    5.70
  -5 -15   5   42.00    5.60
   5  15   5   45.70    5.30
  -5  15  -5   45.60    6.30
  -5  15  -5   41.70    4.50
   5  15  -7  131.89   11.30
  -5  15   7  114.99   10.20
  -5  15   7  119.79   10.90
   5 -15   7  115.49   10.80
   5  15  -7  121.89    9.40
  -5 -15  -7  112.49   10.20
   5  15   7  143.39   11.90
   5  15   7  127.79    9.30
  -5  15  -7  145.79   11.20
   5 -15  -7  124.29   10.40
  -5  15  -7  142.79    9.70
  -5 -15   7  123.39   10.20
  -5  15   9   17.70    4.70
  -5 -15  -9   21.70    4.80
   5  15  -9   23.70    5.30
  -5  15   9   22.70    4.80
   5  15  -9   29.40    5.00
   5 -15   9   17.10    5.10
   5 -15  -9   13.60    4.60
  -5  15  -9   27.30    4.70
  -5  15  -9   31.00    5.20
  -5 -15   9   21.60    4.80
   5  15   9   15.50    5.10
  -5 -15   9   11.30    4.20
  -5  15  11   37.60    6.10
   5 -15  11   30.00    7.00
  -5 -15 -11   31.80    6.60
   5  15 -11   37.50    7.20
   5 -15 -11   43.50    7.00
  -5 -15  11   28.80    5.80
   5  15  11   24.60    6.60
  -5 -15  11   35.10    6.60
  -5  15 -11   27.90    5.50
  -5  15  13   65.19    8.10
   5  15 -13   77.89    9.20
  -5  15  13   56.99    7.50
  -5 -15 -13   68.29    9.20
   5 -15  13   57.59    8.60
  -5 -15  13   60.19    8.10
   5 -15 -13   73.69    9.20
  -5 -15  13   72.39    8.40
   5  15  13   53.49    9.10
   5  15 -15    6.50    4.00
   5  15 -15   12.30    4.50
  -5  15  15   14.00    5.30
  -5 -15 -15   17.60    6.40
   5 -15  15   15.40    5.80
   5 -15 -15   18.80    6.30
  -5 -15  15   18.50    5.20
   5  15  15   10.80    5.80
  -5 -15 -17   30.10    8.00
   5  15 -17    9.80    4.90
   5 -15  17   14.30    5.60
   5  15  17   12.00    5.80
   5 -15 -17   11.90    6.00
  -5  15 -17   11.80    5.00
  -5 -15  17   17.10    5.60
   5 -15  19   -1.20    2.90
  -5 -15 -19    6.90    4.90
   5 -15 -19    3.60    4.60
   5  15  19    1.30    4.50
   7 -15   1  162.68   11.50
  -7 -15  -1  136.49   11.50
  -7  15   1  156.08   12.90
   7  15  -1  160.28   11.10
   7 -15   1  173.28   11.80
   7  15  -1  151.58   12.30
  -7 -15  -1  163.08   11.20
   7  15   1  164.88   12.30
   7 -15  -1  142.29   10.80
  -7  15  -1  157.48   13.10
   7  15   1  174.18   12.20
   7  15   1  155.28   12.20
  -7 -15   1  162.28   11.70
  -7 -15  -3   35.40    4.70
   7  15  -3   35.00    5.90
   7 -15   3   36.20    5.30
  -7 -15  -3   36.60    5.30
  -7  15   3   35.70    5.90
   7  15  -3   36.50    4.60
   7 -15   3   34.90    4.40
   7 -15  -3   35.80    4.90
  -7  15  -3   28.10    6.00
   7 -15  -3   28.40    4.10
  -7  15  -3   32.70    4.20
   7  15   3   27.70    5.60
  -7 -15   3   30.30    4.30
   7  15   3   24.90    4.80
   7  15  -5   34.40    6.80
   7 -15   5   66.89    7.00
   7 -15   5   55.09    5.70
  -7  15   5   73.39    8.20
   7  15  -5   46.30    5.60
  -7 -15  -5   34.40    5.40
  -7  15  -5   52.69    6.90
   7  15   5   53.99    5.80
   7 -15  -5   42.50    5.80
  -7 -15   5   65.59    6.40
   7 -15  -5   44.70    5.20
   7  15   5   70.39    7.80
  -7  15  -5   39.60    5.00
  -7 -15   5   67.19    7.30
  -7 -15  -7    1.30    2.30
   7  15  -7    2.20    2.30
   7  15  -7    5.80    3.30
  -7  15   7    2.70    3.10
   7 -15   7    3.50    2.80
   7 -15  -7    4.00    2.30
   7  15   7    3.00    1.80
   7 -15  -7   13.10    3.90
  -7  15  -7    3.50    2.30
  -7  15  -7    8.60    3.60
  -7 -15   7    4.10    3.00
  -7 -15   7    1.70    2.00
   7  15   7    2.60    2.90
  -7  15   9   58.79    7.40
   7 -15   9   47.70    7.10
  -7  15   9   53.79    6.60
   7  15  -9   61.59    8.20
  -7 -15  -9   58.09    7.70
   7 -15  -9   47.90    6.00
  -7  15  -9   59.39    7.20
  -7 -15   9   38.70    6.80
   7  15   9   38.40    7.80
  -7 -15   9   59.19    6.80
   7 -15  -9   59.39    7.80
  -7  15  -9   59.49    6.80
  -7  15  11   18.00    5.20
   7 -15  11   15.00    5.20
   7  15 -11   17.40    5.40
  -7 -15 -11   18.40    5.30
   7 -15 -11   15.90    5.00
  -7 -15  11   27.60    5.40
  -7 -15  11    6.80    4.20
   7 -15 -11   11.90    3.70
  -7 -15 -13   12.50    5.40
   7  15 -13    0.60    3.80
   7  15 -13    7.40    3.70
   7 -15  13   23.90    6.80
   7 -15 -13    5.00    4.30
   7  15  13    5.80    4.60
  -7 -15  13    8.90    4.30
   7 -15  15   36.80    8.90
  -7 -15 -15   29.20    7.70
   7  15 -15   45.50    7.40
   7 -15 -15   39.00    8.40
  -7 -15  15   48.70    7.70
   7  15  15   47.90   10.10
  -7  15 -15   47.10    8.40
   7  15 -17    9.00    4.50
  -7 -15 -17   -5.30    3.10
   7 -15  17    4.00    3.90
   7 -15 -17    2.00    4.50
  -7  15 -17    4.70    5.20
   7  15  17    0.70    4.20
  -9 -15  -1  104.89    9.70
  -9  15   1  127.79   11.60
   9 -15   1  111.29    9.20
   9  15  -1  103.49   10.10
  -9 -15  -1  100.29    9.10
  -9 -15  -1  107.69    9.30
   9  15   1  110.39   10.10
   9 -15  -1  123.49    9.00
  -9 -15   1  119.09   10.50
  -9 -15   1   99.29    8.90
   9 -15  -1  114.49    9.40
  -9  15  -1   94.99   10.30
   9  15   1  105.49    9.80
   9  15   1  119.59   10.00
   9  15  -3   82.99    9.00
  -9  15   3   83.89    9.20
  -9 -15  -3   67.69    7.70
  -9 -15  -3   67.29    7.40
   9 -15   3   65.39    7.30
   9 -15   3   71.89    7.30
  -9 -15  -3   76.39    7.50
  -9 -15   3   70.49    8.10
   9 -15  -3   80.39    7.90
   9  15   3   82.59    8.00
   9  15   3   70.79    8.10
  -9 -15   3   73.09    6.90
   9 -15  -3   73.29    6.70
   9  15   3   69.89    7.60
  -9  15  -3   80.49    8.80
   9  15  -5   65.99    9.00
  -9 -15  -5   92.69    7.80
  -9  15   5   85.59    9.70
   9 -15   5   86.69    8.70
  -9 -15  -5   62.69    7.70
   9 -15   5   89.49    8.10
  -9 -15   5   72.79    8.60
   9 -15  -5   79.79    7.00
  -9  15  -5   72.29    8.70
  -9 -15   5   91.69    7.70
   9 -15  -5   76.89    8.30
   9  15   5   87.19    9.00
   9  15   5   74.59    7.60
  -9  15   7    4.60    3.80
   9 -15   7    1.80    2.60
   9  15  -7    0.00    2.80
  -9 -15  -7    1.60    2.50
  -9 -15   7    2.10    2.20
   9  15   7    2.80    2.10
   9 -15  -7    2.80    2.80
   9  15   7    3.80    3.30
  -9  15  -7   -2.00    1.90
  -9 -15   7   -0.60    2.90
   9 -15  -7    0.70    2.60
   9  15  -9   97.59   10.80
   9 -15   9  101.99   10.40
  -9 -15  -9   76.19    9.20
  -9  15   9   91.29   10.10
   9 -15  -9   88.39   10.00
  -9  15  -9   79.99    8.90
   9  15   9  101.49   11.00
  -9 -15 -11    3.60    3.80
   9  15 -11    9.90    5.30
  -9  15  11    0.30    3.00
   9 -15  11    1.10    3.30
   9  15 -11    6.30    3.40
   9  15  11    2.30    3.90
  -9 -15  11    3.10    3.40
   9 -15 -11    8.80    4.40
   9  15 -13   33.30    6.90
  -9  15  13   29.90    7.20
   9 -15  13   19.90    6.40
  -9 -15 -13   24.70    6.80
  -9 -15  13   29.70    6.80
   9 -15 -13   39.00    8.20
   9  15  13   18.50    7.00
  -9  15 -13   26.40    6.10
  -9 -15 -15    9.20    5.30
   9  15 -15    7.20    4.20
   9 -15  15   16.70    6.40
  -9 -15  15    5.00    3.70
  -9  15 -15    2.10    3.50
   9  15  15   10.70    6.30
   9 -15 -15    4.50    4.20
   9 -15  17    6.20    5.00
  -9 -15 -17   12.90    6.20
   9  15 -17    0.00    3.70
   9 -15 -17   10.30    6.20
   9  15  17   12.30    6.60
  -9 -15  17    7.80    4.40
 -11  15   1   25.30    6.20
  11 -15   1   29.60    5.70
 -11 -15  -1   23.40    4.90
 -11 -15  -1   24.90    5.50
  11 -15   1   28.90    4.50
  11  15  -1   19.60    4.80
  11  15  -1   26.30    6.30
  11  15   1   21.20    5.50
 -11  15  -1   22.90    6.40
  11  15   1   31.80    6.20
 -11 -15   1   34.90    6.50
 -11 -15   1   29.30    4.50
  11 -15  -1   21.10    5.00
  11 -15  -1   25.70    4.20
 -11 -15  -3   13.30    4.10
 -11  15   3   14.10    5.30
  11  15  -3   16.60    5.70
  11  15  -3   14.00    4.00
 -11 -15  -3    8.90    3.60
  11 -15   3   22.90    5.20
 -11 -15  -3    9.30    3.50
 -11  15  -3    8.50    4.00
 -11 -15   3   15.90    3.60
  11  15   3   14.40    4.20
  11  15   3   16.60    4.70
  11  15   3   13.20    4.40
 -11 -15   3   18.70    4.70
  11 -15  -3   12.20    4.20
 -11 -15  -5   78.19    8.50
 -11 -15  -5   65.19    7.20
  11  15  -5   72.39    8.10
  11 -15   5   79.29    8.20
 -11  15   5   72.69    9.60
  11  15  -5   61.19    9.00
  11 -15   5   88.19    8.60
  11  15   5   65.39    8.70
  11  15   5   68.89    8.70
  11  15   5   68.39    8.20
 -11 -15   5   69.59    8.90
  11 -15  -5   53.99    7.70
 -11  15  -5   59.29    8.40
 -11 -15  -7   73.69    8.60
 -11  15   7   50.19    8.50
  11  15  -7   69.99    9.20
  11  15  -7   49.30    7.40
  11 -15   7   56.39    7.80
  11 -15  -7   60.29    8.20
 -11 -15   7   59.49    8.70
  11  15   7   61.79    8.50
 -11  15  -7   47.80    7.20
 -11  15  -7   65.79    8.70
 -11  15   9   16.60    5.80
  11 -15   9   10.10    4.70
  11  15  -9   14.40    4.90
 -11 -15  -9   13.40    5.00
  11 -15  -9    4.50    3.90
 -11 -15   9   14.10    5.50
 -11  15  -9   12.30    4.20
  11  15   9   14.00    5.50
 -11 -15 -11   26.90    7.00
 -11  15  11   37.60    8.20
  11  15 -11   30.10    6.90
  11 -15  11    8.80    4.80
 -11  15 -11   17.60    5.10
 -11 -15  11   37.90    8.20
  11 -15 -11   15.30    5.40
  11  15  11   21.00    6.80
 -11 -15 -13   21.40    6.80
  11 -15  13   25.20    6.90
 -11  15  13    9.70    5.20
  11  15 -13    9.80    4.40
 -11  15 -13   16.20    5.20
 -11 -15  13   14.60    5.40
  11  15  13    3.00    4.60
  11 -15 -13   22.20    7.30
 -11  15  15    6.80    4.60
  11 -15  15    2.50    3.90
  11  15 -15    2.80    3.70
 -11 -15 -15    3.50    4.60
  11 -15 -15    3.20    4.70
  11  15  15   15.10    6.60
 -11 -15  15    7.20    5.00
 -11  15 -15    4.20    4.10
  11 -15  17    5.80    4.60
  11  15 -17   -2.60    3.70
  11 -15 -17    5.30    5.20
  11  15  17   15.00    7.10
 -13 -15  -1    6.30    3.40
  13 -15   1   16.50    4.80
 -13  15   1   14.40    5.20
  13  15  -1    7.30    3.70
 -13 -15   1    4.10    3.20
 -13  15  -1   12.70    5.10
  13  15   1   15.60    5.00
  13 -15  -1   10.00    4.30
  13 -15   3   42.30    7.40
 -13 -15  -3   25.60    5.30
  13  15  -3   27.40    6.40
 -13 -15  -3   23.80    5.40
  13 -15   3   27.10    5.30
 -13 -15  -3   25.10    5.80
 -13  15   3   21.80    6.60
  13 -15  -3   21.40    5.70
 -13  15  -3   30.00    7.00
  13  15   3   34.00    6.90
 -13 -15   3   31.30    6.70
 -13 -15  -5    0.30    2.40
  13  15  -5    6.80    3.60
  13 -15   5    6.10    4.00
 -13 -15  -5    0.70    2.90
 -13 -15  -5    5.00    3.20
 -13  15   5    6.50    4.70
 -13  15  -5    5.60    4.10
 -13  15  -5    9.40    4.00
  13  15   5    4.80    3.70
  13 -15  -5    0.30    3.00
 -13 -15   5    9.40    4.60
  13  15   5   -1.40    2.40
  13 -15   7  106.79   10.40
  13  15  -7  106.99   10.70
 -13 -15  -7   89.09   10.70
 -13  15   7   66.29   10.40
  13 -15   7   96.39   10.40
 -13  15  -7   77.19    9.40
 -13  15  -7   93.59   10.40
  13  15   7  125.09   12.00
 -13 -15   7  109.39   12.20
  13 -15  -7  106.69   11.40
  13  15  -9   17.60    5.80
 -13  15   9   12.40    6.00
 -13 -15  -9   19.70    6.10
  13 -15   9   14.00    5.30
 -13  15  -9   30.40    6.80
  13  15   9   35.60    8.10
  13 -15  -9   23.70    6.70
 -13 -15   9   28.00    7.20
  13 -15  11   13.90    5.40
 -13 -15 -11   14.50    5.70
 -13  15  11    7.60    4.80
  13  15 -11    6.70    4.30
  13 -15 -11   17.00    6.50
  13  15  11   11.90    5.60
 -13  15 -11   11.80    5.20
 -13 -15  11    9.00    4.90
 -13  15  13   10.50    5.00
  13 -15  13    4.70    4.60
  13  15 -13   12.30    5.40
 -13 -15 -13   14.70    6.10
  13  15  13   11.10    5.90
 -13 -15  13    1.30    4.10
 -13  15 -13    6.90    4.20
  13 -15 -13   -2.30    3.70
  13 -15  15    4.20    4.70
 -13 -15 -15    6.60    5.70
 -13  15  15    9.80    5.10
  13  15 -15    7.70    5.00
 -13 -15  15    5.80    5.00
  13 -15 -15   15.10    6.90
 -13  15 -15   11.80    4.60
  13  15  15    3.20    4.60
 -15  15   1   37.00    8.50
 -15 -15  -1   35.20    7.30
  15  15  -1   46.30    8.50
  15 -15   1   31.50    7.50
  15  15   1   42.60    8.30
 -15  15  -1   40.70    8.80
 -15 -15   1   30.10    7.10
  15 -15  -1   38.90    7.80
  15 -15   3   18.00    5.50
 -15 -15  -3    9.20    4.10
 -15 -15  -3    8.80    4.70
 -15  15   3   12.40    5.70
  15  15  -3    2.10    3.90
  15  15   3   26.20    6.50
  15 -15  -3   14.40    5.50
 -15  15  -3   20.50    6.60
 -15 -15   3   19.70    6.20
  15 -15   5   33.20    7.20
  15  15  -5   26.40    6.40
 -15  15   5   23.80    7.20
 -15 -15  -5   35.40    7.80
 -15  15  -5   30.60    7.60
 -15 -15   5   24.40    6.80
  15 -15  -5   33.80    7.70
 -15  15  -5   37.20    7.60
  15  15   5   18.70    6.30
  15  15  -7   20.30    5.90
 -15 -15  -7   13.30    5.50
 -15  15   7   22.50    8.00
 -15 -15   7   35.30    9.00
 -15  15  -7   30.30    7.10
  15 -15  -7   30.30    7.50
 -15  15  -7   24.60    6.50
  15 -15   9   14.50    5.00
 -15  15   9    1.40    4.80
 -15 -15  -9   11.90    6.00
  15  15  -9    1.20    3.70
 -15  15  -9    1.60    3.70
 -15 -15   9    3.20    4.60
  15  15   9    3.50    4.00
  15 -15  -9    2.70    4.30
  15  15 -11    2.40    4.10
  15 -15  11   16.00    5.30
 -15 -15 -11    6.00    4.60
 -15  15  11    9.40    5.90
 -15 -15  11   18.10    6.90
  15 -15 -11    8.10    4.80
  15  15  11   10.90    5.70
 -15  15 -11    3.80    4.40
 -15  15  13    9.40    5.20
  15 -15  13   15.30    5.80
 -15 -15 -13   22.60    7.00
  15  15 -13    4.00    4.50
 -15 -15  13   25.40    8.30
  15 -15 -13   12.90    6.20
 -15  15 -13   18.10    6.20
  17 -15   1   38.80    8.60
 -17 -15  -1   44.60    9.00
 -17 -15  -1   17.00    6.00
  17  15  -1   30.50    8.20
  17  15   1   13.50    6.10
  17 -15  -1   38.70    8.20
 -17  15  -1   43.90    9.70
 -17 -15   1   32.10    7.70
 -17  15   3   32.10    9.20
  17 -15   3   24.60    6.90
 -17 -15  -3   16.00    6.00
  17  15  -3   11.90    5.50
  17  15   3   25.10    7.10
 -17 -15   3   22.90    6.90
  17 -15  -3   17.30    6.10
 -17  15  -3   15.60    6.50
  17  15  -5    5.90    4.70
 -17  15   5   18.50    7.60
 -17 -15  -5   17.10    6.60
  17 -15   5   12.20    5.40
 -17  15  -5   17.10    5.90
 -17 -15   5   28.60    7.50
 -17  15  -5   12.80    5.10
  17  15   5   18.50    6.50
  17 -15   7   13.20    5.60
 -17  15   7   13.20    6.80
 -17 -15  -7   13.50    5.90
  17  15  -7    6.00    4.40
 -17 -15   7   18.70    6.60
 -17  15  -7   10.30    5.10
  17 -15  -7   21.60    7.00
  17  15  -9   25.90    7.40
 -17  15   9   10.10    7.00
 -17 -15  -9   13.90    6.20
 -17 -15   9   13.60    6.10
  17 -15  -9   23.30    7.10
 -17  15  -9   24.40    6.90
  17  15 -11    8.80    5.10
[truncated: 278,220 more chars]
