# Supplementary material for: Poly[[[μ-1,4-bis­(pyridin-4-ylmeth­yl)piperazine][μ-4-(2-carboxyl­atoeth­yl)benzoato]copper(II)] monohydrate], a coordination polymer with twofold inter­penetrated cds topology networks
Source: IUCrdata. 2023 Oct 3;8(Pt 10):x230855. doi: 10.1107/S2414314623008556 (PMC10626850; doi:10.1107/S2414314623008556)
Supplement: Supplementary file 2 [file x-08-x230855-Isup2.hkl]

data_I                                                                          
_shelx_title ' fdd2_a.res in Fdd2'                                              
_shelx_refln_list_code          4                                               
_shelx_F_calc_maximum     1163.45                                               
_exptl_crystal_F_000      4528.00                                               
_reflns_d_resolution_high  0.8284                                               
                                                                                
loop_                                                                           
 _space_group_symop_operation_xyz                                               
 'x, y, z'                                                                      
 '-x, -y, z'                                                                    
 'x+1/4, -y+1/4, z+1/4'                                                         
 '-x+1/4, y+1/4, z+1/4'                                                         
 'x, y+1/2, z+1/2'                                                              
 '-x, -y+1/2, z+1/2'                                                            
 'x+1/4, -y+3/4, z+3/4'                                                         
 '-x+1/4, y+3/4, z+3/4'                                                         
 'x+1/2, y, z+1/2'                                                              
 '-x+1/2, -y, z+1/2'                                                            
 'x+3/4, -y+1/4, z+3/4'                                                         
 '-x+3/4, y+1/4, z+3/4'                                                         
 'x+1/2, y+1/2, z'                                                              
 '-x+1/2, -y+1/2, z'                                                            
 'x+3/4, -y+3/4, z+1/4'                                                         
 '-x+3/4, y+3/4, z+1/4'                                                         
                                                                                
_cell_length_a    18.4017                                                       
_cell_length_b    33.3767                                                       
_cell_length_c    17.9626                                                       
_cell_angle_alpha  90.000                                                       
_cell_angle_beta   90.000                                                       
_cell_angle_gamma  90.000                                                       
                                                                                
_shelx_F_squared_multiplier     1.000                                           
                                                                                
loop_                                                                           
 _refln_index_h                                                                 
 _refln_index_k                                                                 
 _refln_index_l                                                                 
 _refln_F_squared_calc                                                          
 _refln_F_squared_meas                                                          
 _refln_F_squared_sigma                                                         
 _refln_observed_status                                                         
   1   1 -21       1154.84       1188.77       361.70 o                         
   3   1 -21        277.26        631.49       316.67 o                         
   5   1 -21          8.73        -87.20       274.39 o                         
   1   3 -21        828.54        773.13       308.74 o                         
   3   3 -21        925.27       1475.79       380.59 o                         
   5   3 -21        484.00        462.93       313.29 o                         
   1   5 -21       1095.17        574.69       327.09 o                         
   3   5 -21        390.32        504.07       301.81 o                         
   1   7 -21       1183.94       1186.50       413.83 o                         
   3   7 -21        209.70        415.54       290.51 o                         
   1   9 -21        806.59        735.48       320.37 o                         
   0   0 -20       1024.45       1781.25       858.12 o                         
   4   0 -20       1495.58       2355.48       636.53 o                         
   8   0 -20       1120.33        275.80       425.15 o                         
   2   2 -20         17.42        211.01       272.25 o                         
   4   2 -20        132.83        522.35       392.22 o                         
   6   2 -20         11.21       -166.57       255.09 o                         
   8   2 -20        343.98        672.29       367.05 o                         
   0   4 -20       2555.89       1277.66       513.86 o                         
   2   4 -20        220.28        207.05       292.51 o                         
   4   4 -20         98.91        117.10       279.08 o                         
   6   4 -20         33.68          5.44       270.10 o                         
   8   4 -20       1580.55       1163.22       349.04 o                         
   2   6 -20        155.69       -154.72       246.41 o                         
   4   6 -20       1910.28       2578.80       447.92 o                         
   6   6 -20        588.45        565.38       323.93 o                         
   0   8 -20       2647.79       1686.25       583.74 o                         
   2   8 -20        993.58       1598.32       383.14 o                         
   4   8 -20         94.61         21.44       271.19 o                         
   6   8 -20         15.99         58.84       290.77 o                         
   2  10 -20        355.92        733.68       314.27 o                         
   4  10 -20       1459.85       1541.70       377.68 o                         
   6  10 -20        169.52        237.91       296.57 o                         
   0  12 -20       5254.52       3214.13       673.65 o                         
   2  12 -20         73.47        -60.05       246.40 o                         
   4  12 -20         59.14        266.82       281.12 o                         
   2  14 -20        703.12       1495.18       392.90 o                         
   1   1 -19        775.36       1020.59       311.51 o                         
   3   1 -19         58.56        -15.75       251.37 o                         
   5   1 -19       1349.04       2072.89       427.87 o                         
   7   1 -19        958.17        612.90       303.80 o                         
   9   1 -19        624.77         29.36       304.38 o                         
   1   3 -19        408.77        177.10       257.33 o                         
   3   3 -19        325.88        331.99       268.20 o                         
   5   3 -19       1374.11       1886.09       418.16 o                         
   7   3 -19       1536.75       1961.91       414.69 o                         
   9   3 -19        180.43        246.45       276.95 o                         
   1   5 -19        727.55        682.33       341.63 o                         
   3   5 -19        652.17        558.48       345.48 o                         
   5   5 -19        969.92       1751.69       439.07 o                         
   7   5 -19       1006.76        554.98       348.36 o                         
   9   5 -19        713.58        808.70       331.36 o                         
   1   7 -19       1703.62       1794.57       386.66 o                         
   3   7 -19       1965.01       3851.64       853.88 o                         
   5   7 -19        389.09        168.36       267.13 o                         
   7   7 -19       1411.04       1381.16       412.86 o                         
   9   7 -19        272.23       -238.23       270.10 o                         
   1   9 -19       2164.63       1843.15       402.60 o                         
   3   9 -19        660.57        600.05       293.10 o                         
   5   9 -19       1957.91       1961.72       422.52 o                         
   7   9 -19        740.61        338.21       273.92 o                         
   9   9 -19        498.47        438.05       284.56 o                         
   1  11 -19       1882.76       2149.26       420.40 o                         
   3  11 -19       1378.98       1687.49       382.92 o                         
   5  11 -19        735.10        700.85       317.03 o                         
   7  11 -19       1039.08        333.48       275.04 o                         
   1  13 -19       2155.96       1691.77       386.84 o                         
   3  13 -19       1395.51       1598.93       357.05 o                         
   5  13 -19       1308.10       1368.05       416.42 o                         
   7  13 -19        231.34        389.26       280.08 o                         
   1  15 -19       2019.37       2322.45       598.08 o                         
   3  15 -19       2088.72       2202.51       641.79 o                         
   5  15 -19        393.91        675.82       436.05 o                         
   1  17 -19       2030.30       1604.08       615.77 o                         
   3  17 -19       2326.19       2534.08       652.56 o                         
   5  17 -19        821.42        900.32       695.60 o                         
   1  19 -19       2857.68       2616.30       705.02 o                         
   2   0 -18       1142.83       1304.88       496.20 o                         
   6   0 -18       1916.52       2455.90       649.77 o                         
  10   0 -18       3255.18       4145.73       765.14 o                         
   0   2 -18         33.83        322.08       360.97 o                         
   2   2 -18        286.96        138.04       236.02 o                         
   4   2 -18        108.76       -201.33       240.15 o                         
   6   2 -18       1856.00        761.92       416.24 o                         
   8   2 -18        141.26        265.62       267.31 o                         
  10   2 -18       3780.63       3738.40       517.19 o                         
  12   2 -18         31.80         -4.57       267.67 o                         
   2   4 -18       1607.52       2741.65       438.64 o                         
   4   4 -18        778.39       1059.24       337.76 o                         
   6   4 -18        113.45        149.18       263.87 o                         
   8   4 -18        203.92        130.62       274.45 o                         
  10   4 -18       3521.12       3254.79       503.14 o                         
  12   4 -18         26.69        -82.32       261.20 o                         
   0   6 -18        572.76        482.77       385.81 o                         
   2   6 -18       1218.08       1303.60       345.03 o                         
   4   6 -18        356.33        387.76       266.49 o                         
   6   6 -18       1734.94       1244.56       351.10 o                         
   8   6 -18        163.84        429.15       302.14 o                         
  10   6 -18       2300.59       1635.47       393.67 o                         
   2   8 -18       1862.00       2084.83       397.37 o                         
   4   8 -18        105.29        196.53       262.30 o                         
   6   8 -18        315.91        579.35       268.74 o                         
   8   8 -18        475.08        503.74       285.29 o                         
  10   8 -18       1837.47       1666.25       363.17 o                         
   0  10 -18       6884.11       7381.41       922.29 o                         
   2  10 -18       1096.24       1789.60       386.06 o                         
   4  10 -18       1273.53       1851.57       386.80 o                         
   6  10 -18       1353.06        652.16       384.71 o                         
   8  10 -18        113.06       -128.09       250.19 o                         
  10  10 -18       1195.23       1528.51       368.36 o                         
   2  12 -18       2078.77       3213.10       454.61 o                         
   4  12 -18        640.50       1171.61       343.13 o                         
   6  12 -18        312.13        320.82       332.17 o                         
   8  12 -18         45.92       -164.11       245.71 o                         
  10  12 -18       2709.40       2681.81       519.83 o                         
   0  14 -18       8718.34      12810.07      1937.27 o                         
   2  14 -18        947.97        973.84       297.51 o                         
   4  14 -18        771.84        714.08       320.91 o                         
   6  14 -18       3409.82       3116.32       463.49 o                         
   8  14 -18        132.94       -257.35       257.35 o                         
   2  16 -18       2735.52       1108.11      1300.18 o                         
   4  16 -18       1064.05       1541.30       565.36 o                         
   6  16 -18        689.48        727.37       488.71 o                         
   8  16 -18        242.19       -112.12       346.76 o                         
   0  18 -18       5118.88       7045.69      1365.19 o                         
   2  18 -18       1254.45        417.33       420.22 o                         
   4  18 -18        509.65         62.53       409.04 o                         
   6  18 -18       3575.88       5534.17      1793.60 o                         
   2  20 -18       2435.79       3360.39       721.60 o                         
   4  20 -18        716.04        881.71       505.85 o                         
   0  22 -18       4157.82       5447.77      1261.18 o                         
   2  22 -18        741.63        160.54       422.61 o                         
   1   1 -17      10405.67       8470.51       745.03 o                         
   3   1 -17       1089.37        867.70       295.79 o                         
   5   1 -17       3440.49       3568.37       472.55 o                         
   7   1 -17         27.09         33.85       218.11 o                         
   9   1 -17       4592.53       4371.71       517.94 o                         
  11   1 -17       1985.37       1798.61       455.41 o                         
  13   1 -17       2184.40       1711.90       381.63 o                         
   1   3 -17       8734.88       8505.19       620.87 o                         
   3   3 -17        714.79        510.93       275.04 o                         
   5   3 -17       2246.72        939.00       306.72 o                         
   7   3 -17       1172.32        559.85       296.45 o                         
   9   3 -17       4713.27       5357.95       885.94 o                         
  11   3 -17        755.76         18.46       279.58 o                         
  13   3 -17       2809.13       3101.14       654.95 o                         
   1   5 -17       3043.93       2601.41       400.03 o                         
   3   5 -17       1714.93       2153.44       391.02 o                         
   5   5 -17        733.72       1346.72       327.47 o                         
   7   5 -17        859.68       1093.96       316.65 o                         
   9   5 -17       1980.19       1403.59       338.47 o                         
  11   5 -17         26.37        385.33       289.53 o                         
  13   5 -17       1394.53        858.36       340.50 o                         
   1   7 -17       5870.45       5186.13       552.40 o                         
   3   7 -17        391.69        530.48       263.75 o                         
   5   7 -17        250.64        125.85       231.81 o                         
   7   7 -17        395.43        529.90       276.61 o                         
   9   7 -17       1387.17       1593.86       379.40 o                         
  11   7 -17       1022.51       1295.21       360.61 o                         
  13   7 -17        960.65        925.00       334.13 o                         
   1   9 -17       2977.85       3320.09       461.66 o                         
   3   9 -17        574.41        788.77       288.67 o                         
   5   9 -17        239.41        414.22       262.25 o                         
   7   9 -17        639.64        386.95       260.92 o                         
   9   9 -17        662.03         83.07       255.01 o                         
  11   9 -17        455.77          5.42       255.81 o                         
   1  11 -17       6040.03       5721.90       576.56 o                         
   3  11 -17       1199.14       1480.87       349.56 o                         
   5  11 -17       1564.03        830.98       304.19 o                         
   7  11 -17        448.14        208.55       242.96 o                         
   9  11 -17        529.54        396.85       270.91 o                         
  11  11 -17        725.23        615.14       310.15 o                         
   1  13 -17       5696.73       3687.09       493.56 o                         
   3  13 -17       2049.51       1842.46       400.83 o                         
   5  13 -17       1864.27       1652.26       354.56 o                         
   7  13 -17       1386.84       1128.78       318.25 o                         
   9  13 -17        550.10        307.34       272.21 o                         
  11  13 -17        444.41        357.02       271.95 o                         
   1  15 -17       5027.77       5727.31       544.39 o                         
   3  15 -17       1308.55       1485.83       327.09 o                         
   5  15 -17       2537.15       1976.97       506.89 o                         
   7  15 -17        416.50        222.08       329.99 o                         
   9  15 -17       1193.59        820.65       517.55 o                         
  11  15 -17        517.95         88.97       513.57 o                         
   1  17 -17       2552.47       2347.14       615.15 o                         
   3  17 -17        441.40        411.06       414.61 o                         
   5  17 -17       2541.26       2736.89       652.75 o                         
   7  17 -17       2986.98       2636.07       682.60 o                         
   9  17 -17        650.17        549.11       864.62 o                         
   1  19 -17       3234.64       3764.37       749.24 o                         
   3  19 -17       3355.98       5217.20       834.87 o                         
   5  19 -17       3561.19       3585.31       697.09 o                         
   7  19 -17         96.61        201.81       546.08 o                         
   1  21 -17       3041.16       2018.97       582.44 o                         
   3  21 -17        341.27        509.18       466.46 o                         
   5  21 -17       1694.01       1820.26       871.12 o                         
   7  21 -17       1744.31       2229.12       606.57 o                         
   1  23 -17       1980.99       2118.47       754.08 o                         
   3  23 -17       1693.55       1872.90       450.40 o                         
   5  23 -17       1269.85       2498.06       629.31 o                         
   0   0 -16      23283.93      18851.36      1833.26 o                         
   4   0 -16       2079.64       2413.32       630.59 o                         
   8   0 -16      22515.74      23117.46      1787.75 o                         
  12   0 -16       2976.01       1953.21       569.12 o                         
   2   2 -16       5652.10       6460.81       605.72 o                         
   4   2 -16       6348.22       5654.07       558.87 o                         
   6   2 -16       2416.68       1479.90       339.54 o                         
   8   2 -16       1870.66       1599.45       357.19 o                         
  10   2 -16        250.78        -14.24       234.58 o                         
  12   2 -16       9150.50      12173.68       790.83 o                         
  14   2 -16        740.93        902.44       340.49 o                         
   0   4 -16        914.62        590.18       409.56 o                         
   2   4 -16        933.44       1387.87       457.90 o                         
   4   4 -16       4105.13       3736.38       459.98 o                         
   6   4 -16        858.70        591.01       265.94 o                         
   8   4 -16       1809.85       1826.76       368.53 o                         
  10   4 -16        152.77        -82.18       233.69 o                         
  12   4 -16        531.86        159.71       260.19 o                         
  14   4 -16        187.60        827.29       319.17 o                         
   2   6 -16        741.25        729.31       262.61 o                         
   4   6 -16        177.94        379.41       373.45 o                         
   6   6 -16       4059.93       2506.47       401.82 o                         
   8   6 -16       1078.90        714.59       299.94 o                         
  10   6 -16        454.15        727.09       280.99 o                         
  12   6 -16       6482.91       8872.45       700.14 o                         
  14   6 -16        212.82        169.02       287.21 o                         
   0   8 -16       1957.96       3123.00       643.59 o                         
   2   8 -16        284.95        862.58       286.16 o                         
   4   8 -16       2903.68       3267.23       574.26 o                         
   6   8 -16          9.18       -199.23       199.23 o                         
   8   8 -16       4329.64       3193.39       457.90 o                         
  10   8 -16       1984.89       1660.21       363.01 o                         
  12   8 -16       4051.43       4322.58       553.53 o                         
  14   8 -16       1453.38       1306.02       364.82 o                         
   2  10 -16       2146.03       1955.44       354.92 o                         
   4  10 -16       1652.30       1717.69       350.93 o                         
   6  10 -16        251.35        641.18       273.14 o                         
   8  10 -16        428.64        524.85       265.75 o                         
  10  10 -16        213.04         19.75       232.35 o                         
  12  10 -16       1730.39       3092.62       465.32 o                         
   0  12 -16        996.84       1828.35       643.59 o                         
   2  12 -16         56.71       -118.52       203.46 o                         
   4  12 -16       1021.57        895.91       289.36 o                         
   6  12 -16       1695.99       1798.97       355.76 o                         
   8  12 -16        926.70        796.85       296.93 o                         
  10  12 -16        896.91       1357.83       332.58 o                         
  12  12 -16        689.88        262.99       272.22 o                         
   2  14 -16       5182.43       7181.83       567.62 o                         
   4  14 -16       8042.40       7837.18       612.16 o                         
   6  14 -16       1684.41       1888.31       398.21 o                         
   8  14 -16       1081.32        703.97       289.62 o                         
  10  14 -16         34.03         86.22       233.95 o                         
  12  14 -16       1802.18       1329.68       458.77 o                         
   0  16 -16      10145.96      12558.47      1547.22 o                         
   2  16 -16       2464.60       2605.52       669.59 o                         
   4  16 -16        664.59        645.90       663.09 o                         
   6  16 -16       1126.03       2083.26       462.13 o                         
   8  16 -16       4404.92       4550.95       610.92 o                         
  10  16 -16        189.38        886.20       413.63 o                         
  12  16 -16       1136.98       1680.36       617.59 o                         
   2  18 -16       1444.88       1521.56       514.52 o                         
   4  18 -16       6718.91       6144.76       903.86 o                         
   6  18 -16         67.73        220.30       369.65 o                         
   8  18 -16       1720.45       1142.86       452.83 o                         
  10  18 -16        184.60       -165.04       344.67 o                         
   0  20 -16       6724.08       8423.89      1469.21 o                         
   2  20 -16        709.46        887.61       442.42 o                         
   4  20 -16        971.08       1067.37       494.07 o                         
   6  20 -16       1970.13       3184.57       663.09 o                         
   8  20 -16       4985.63       6160.98       762.57 o                         
  10  20 -16        128.02        321.47       461.57 o                         
   2  22 -16       2094.60       2294.22       464.42 o                         
   4  22 -16       7741.86       8367.39       800.36 o                         
   6  22 -16        389.17         93.75       400.81 o                         
   8  22 -16       1138.47       1124.74       382.41 o                         
   0  24 -16       4453.29       4373.56       794.90 o                         
   2  24 -16       1343.99       1281.85       342.86 o                         
   4  24 -16        174.92        636.74       333.47 o                         
   6  24 -16        484.36        858.12       676.10 o                         
   2  26 -16        208.78       -249.85       461.57 o                         
   4  26 -16       2190.95       3669.05      1560.22 o                         
   1   1 -15       1711.30       1845.18       335.13 o                         
   3   1 -15      36635.51      39521.55      1583.93 o                         
   5   1 -15       1144.35        762.04       262.79 o                         
   7   1 -15       1049.79        996.79       271.12 o                         
   9   1 -15       3422.33       4445.54       524.27 o                         
  11   1 -15       6536.05       6826.00       637.06 o                         
  13   1 -15       1988.93       2498.96       553.61 o                         
  15   1 -15       1733.55       2335.90       425.05 o                         
   1   3 -15      16466.95      19261.86       924.81 o                         
   3   3 -15       7808.78       7278.37       558.01 o                         
   5   3 -15       4689.84       4290.41       493.04 o                         
   7   3 -15       6894.99       6677.86       572.99 o                         
   9   3 -15       1965.71       1540.76       349.04 o                         
  11   3 -15       4544.62       4072.90       511.41 o                         
  13   3 -15       1277.08       1258.16       363.71 o                         
  15   3 -15       4420.07       6313.93       812.22 o                         
   1   5 -15       2903.32       2591.64       447.88 o                         
   3   5 -15       7094.62       4853.56       495.40 o                         
   5   5 -15       6541.05       8092.71       675.41 o                         
   7   5 -15      10020.42      11301.53       738.18 o                         
   9   5 -15        808.98        995.23       315.15 o                         
  11   5 -15       1410.43        788.39       296.08 o                         
  13   5 -15        179.44        133.94       256.09 o                         
  15   5 -15       3471.15       5165.94       606.37 o                         
   1   7 -15       4183.65       3834.41       521.38 o                         
   3   7 -15      33241.98      36039.95      1337.71 o                         
   5   7 -15       1662.50       1655.23       328.77 o                         
   7   7 -15        574.64       1058.20       299.38 o                         
   9   7 -15         18.24        -73.64       211.27 o                         
  11   7 -15       6043.71       5505.50       575.74 o                         
  13   7 -15       1972.14       2130.95       415.76 o                         
  15   7 -15        161.86        -12.72       315.20 o                         
   1   9 -15       1376.59       1675.08       320.43 o                         
   3   9 -15       2522.10       2928.66       617.42 o                         
   5   9 -15       3454.10       3997.06       464.61 o                         
   7   9 -15       1266.08       1192.61       426.00 o                         
   9   9 -15       6174.22       7266.22       688.54 o                         
  11   9 -15       3051.00       3012.60       542.35 o                         
  13   9 -15        987.11       1407.99       335.52 o                         
  15   9 -15       2494.22       2689.83       444.41 o                         
   1  11 -15       6788.07      10614.72       628.59 o                         
   3  11 -15       1650.49       1216.77       306.21 o                         
   5  11 -15        627.77        377.43       229.02 o                         
   7  11 -15        932.20       1675.11       329.69 o                         
   9  11 -15        197.96        126.64       243.61 o                         
  11  11 -15       2710.74       2903.22       446.77 o                         
  13  11 -15       3288.17       3244.72       482.60 o                         
   1  13 -15          2.74        289.07       216.32 o                         
   3  13 -15       2752.51       3337.96       444.77 o                         
   5  13 -15       3581.80       3783.51       396.65 o                         
   7  13 -15        156.49        420.00       238.24 o                         
   9  13 -15        961.94        875.16       319.38 o                         
  11  13 -15       1073.87       1511.62       357.82 o                         
  13  13 -15        452.25        222.01       270.54 o                         
   1  15 -15       4280.67       4172.08       712.11 o                         
   3  15 -15       4184.23       3078.66       640.41 o                         
   5  15 -15       1552.49       1666.92       330.29 o                         
   7  15 -15       3188.64       5376.45       516.07 o                         
   9  15 -15       1147.00        700.51       270.75 o                         
  11  15 -15       1062.01        443.73       274.06 o                         
  13  15 -15       1031.58       1313.21       348.68 o                         
   1  17 -15        580.35        621.94       604.59 o                         
   3  17 -15       9612.65      10169.14      1839.76 o                         
   5  17 -15       3010.73       2903.65       594.20 o                         
   7  17 -15        361.94        588.07       322.09 o                         
   9  17 -15       1847.53        823.45       425.66 o                         
  11  17 -15       1951.82       2082.49       540.45 o                         
   1  19 -15      10324.25       9314.33      1378.19 o                         
   3  19 -15       5137.39       5707.34       808.89 o                         
   5  19 -15       1039.05       1134.34       447.96 o                         
   7  19 -15       4618.88       7677.91       738.12 o                         
   9  19 -15        127.75        314.77       392.45 o                         
  11  19 -15       1518.13       1521.21       689.10 o                         
   1  21 -15        511.49        819.87       394.05 o                         
   3  21 -15       2899.00       2767.92       439.58 o                         
   5  21 -15        705.73        506.29       270.70 o                         
   7  21 -15        335.35        891.34       345.83 o                         
   9  21 -15       3135.72       3067.11       584.30 o                         
  11  21 -15        826.72       1167.39       472.87 o                         
   1  23 -15       3436.98       3896.75       493.43 o                         
   3  23 -15       2205.85       2241.08       448.67 o                         
   5  23 -15       3214.46       3939.67       763.05 o                         
   7  23 -15       3360.68       3621.42       582.98 o                         
   9  23 -15        373.95        810.07       507.07 o                         
   1  25 -15        907.30        377.89       426.84 o                         
   3  25 -15       2423.71       2889.11       929.20 o                         
   5  25 -15        843.08       1277.38       401.58 o                         
   7  25 -15        751.18        959.86       533.77 o                         
   1  27 -15        537.87        707.19       676.10 o                         
   3  27 -15       1099.79       1036.96       397.89 o                         
   5  27 -15        489.68       1235.13       397.15 o                         
   1  29 -15        398.39       -282.22       306.15 o                         
   2   0 -14       7763.96       5176.94      1358.04 o                         
   6   0 -14      10674.91      10613.35       933.13 o                         
  10   0 -14       1281.40       1082.12       702.10 o                         
  14   0 -14       3485.11       4532.06      1105.16 o                         
   0   2 -14       6930.86       8295.43       890.63 o                         
   2   2 -14       8996.90      11167.38       624.21 o                         
   4   2 -14       1871.48       1204.26       277.61 o                         
   6   2 -14       4946.48       6873.72       520.30 o                         
   8   2 -14        282.45        -61.13       201.51 o                         
  10   2 -14        790.64        549.80       266.47 o                         
  12   2 -14       1596.19        922.77       414.74 o                         
  14   2 -14       5067.02       5698.98       687.37 o                         
  16   2 -14        290.48        187.09       285.86 o                         
   2   4 -14      13393.57      12951.66       695.31 o                         
   4   4 -14       3407.30       3119.83       405.78 o                         
   6   4 -14       9533.79       9509.71       617.53 o                         
   8   4 -14        216.03         47.75       224.55 o                         
  10   4 -14      14310.17      16878.54      1197.30 o                         
  12   4 -14       2358.52       1964.53       403.27 o                         
  14   4 -14       3934.56       5893.99       618.67 o                         
  16   4 -14        149.66         91.60       262.44 o                         
   0   6 -14      32869.10      54717.29      2518.87 o                         
   2   6 -14      35922.61      42825.85      1473.27 o                         
   4   6 -14       2060.85       1508.01       362.13 o                         
   6   6 -14       2388.35       3033.52       401.82 o                         
   8   6 -14        769.49        666.75       307.77 o                         
  10   6 -14       2364.83       2947.40       418.59 o                         
  12   6 -14       1244.86        832.16       307.77 o                         
  14   6 -14       3685.93       3730.20       639.94 o                         
  16   6 -14         99.76       -194.48       231.82 o                         
   2   8 -14       6203.31       4310.02       459.01 o                         
   4   8 -14        436.04       -137.31       186.18 o                         
   6   8 -14       5295.20       6014.10       492.02 o                         
   8   8 -14       6548.82       5575.65       656.45 o                         
  10   8 -14       1682.71       2188.78       487.93 o                         
  12   8 -14         59.31        131.46       240.55 o                         
  14   8 -14        955.77       1187.08       348.58 o                         
  16   8 -14         23.91        115.92       276.36 o                         
   0  10 -14       7909.26      10609.47      1527.72 o                         
   2  10 -14        678.59        321.68       222.35 o                         
   4  10 -14       2432.60       1287.31       282.71 o                         
   6  10 -14       2546.25       2769.41       382.33 o                         
   8  10 -14        598.72        725.24       268.95 o                         
  10  10 -14       1389.55        814.65       311.52 o                         
  12  10 -14        276.78         27.27       200.96 o                         
  14  10 -14       1319.13        991.07       338.04 o                         
  16  10 -14        329.10         98.98       243.08 o                         
   2  12 -14       1484.24       1295.52       441.01 o                         
   4  12 -14        233.67        345.33       184.16 o                         
   6  12 -14       1169.60       1070.09       319.77 o                         
   8  12 -14       2401.28       1998.62       352.01 o                         
  10  12 -14       8635.38       8299.84       856.36 o                         
  12  12 -14       2853.73       2691.27       421.41 o                         
  14  12 -14       2081.69       1182.85       362.19 o                         
   0  14 -14      12060.74      11388.31      1365.19 o                         
   2  14 -14      24473.89      28255.61      1410.69 o                         
   4  14 -14       1532.43        734.23       202.65 o                         
   6  14 -14       2513.15       2088.53       308.70 o                         
   8  14 -14       2420.25       3487.25       462.74 o                         
  10  14 -14        114.65        151.24       223.03 o                         
  12  14 -14        589.20        655.28       276.93 o                         
  14  14 -14       4090.56       3458.43       474.82 o                         
   2  16 -14       1307.45       1131.93       323.35 o                         
   4  16 -14       2096.06       2797.82       445.03 o                         
   6  16 -14        967.03        504.16       365.37 o                         
   8  16 -14         42.42        -33.47       208.13 o                         
  10  16 -14       4260.51       3247.75       433.29 o                         
  12  16 -14        739.46        322.12       294.77 o                         
  14  16 -14         23.19         32.89       338.54 o                         
   0  18 -14        364.00        221.03       455.06 o                         
   2  18 -14       4829.07       5180.25       748.23 o                         
   4  18 -14       1805.97       1998.07       507.21 o                         
   6  18 -14       9705.69      10351.04       782.87 o                         
   8  18 -14        547.42       1328.77       394.05 o                         
  10  18 -14        605.38        750.75       423.89 o                         
  12  18 -14        620.51        232.76       375.60 o                         
   2  20 -14       6778.49       8478.35       690.53 o                         
   4  20 -14       2592.55       2226.26       430.53 o                         
   6  20 -14       2055.41       2578.72       456.47 o                         
   8  20 -14       1755.89       1885.28       445.10 o                         
  10  20 -14       2896.74       3129.68       667.19 o                         
  12  20 -14        192.67       -390.06       390.06 o                         
   0  22 -14       2806.05       2854.21       554.21 o                         
   2  22 -14       7521.01       8659.56       682.26 o                         
   4  22 -14         29.77         11.31       285.40 o                         
   6  22 -14       5378.15       3343.24       524.03 o                         
   8  22 -14        985.60        844.34       342.21 o                         
  10  22 -14        318.43        349.35       322.82 o                         
   2  24 -14       4591.18       6585.84       522.72 o                         
   4  24 -14       1480.70       1739.59       312.86 o                         
   6  24 -14       1367.51        858.05       336.44 o                         
   8  24 -14        328.19        781.65       456.98 o                         
  10  24 -14       2300.53       2919.63       852.83 o                         
   0  26 -14        473.26        901.37       463.67 o                         
   2  26 -14       2480.67       3164.79       654.01 o                         
   4  26 -14        187.04        115.68       262.70 o                         
   6  26 -14       4477.43       4800.48       955.94 o                         
   8  26 -14        510.32       -193.17       312.04 o                         
   2  28 -14       2458.58       3273.54       560.84 o                         
   4  28 -14        586.71        431.14       308.58 o                         
   6  28 -14        891.07        182.03       572.08 o                         
   0  30 -14        207.60        884.12       715.10 o                         
   2  30 -14        681.12        513.80       386.77 o                         
   1   1 -13       8467.03      10734.00       953.34 o                         
   3   1 -13       1753.80       2373.43       344.96 o                         
   5   1 -13       2900.05       2697.77       399.73 o                         
   7   1 -13       2478.17       2524.42       358.18 o                         
   9   1 -13       4897.42       4195.34       465.21 o                         
  11   1 -13       2372.43       3002.07       555.49 o                         
  13   1 -13      11954.75      13746.98       792.67 o                         
  15   1 -13        601.00         30.39       261.49 o                         
  17   1 -13       2615.93       2621.38       472.21 o                         
   1   3 -13       6157.98       7927.46       513.61 o                         
   3   3 -13        758.61        763.32       232.95 o                         
   5   3 -13       1710.56       1450.48       360.54 o                         
   7   3 -13        540.82        474.41       289.00 o                         
   9   3 -13       5993.81       5902.46       527.63 o                         
  11   3 -13       2665.99       4030.61       623.05 o                         
  13   3 -13       4115.38       2498.59       413.71 o                         
  15   3 -13       1091.99        521.37       351.65 o                         
  17   3 -13       2342.22       1981.98       422.25 o                         
   1   5 -13      10224.79      12450.86       648.77 o                         
   3   5 -13        383.65        581.25       215.21 o                         
   5   5 -13       9247.19       9673.99       564.51 o                         
   7   5 -13      13239.78      10369.84       654.95 o                         
   9   5 -13       3581.73       3847.07       472.92 o                         
  11   5 -13       5954.84       6976.07       603.91 o                         
  13   5 -13       2082.63       1681.74       359.78 o                         
  15   5 -13       1215.65       1038.15       325.10 o                         
  17   5 -13       3245.25       3384.81       500.67 o                         
   1   7 -13       9433.89       7136.04       508.20 o                         
   3   7 -13      16010.39      16041.25       755.17 o                         
   5   7 -13       6881.19       9752.44       585.62 o                         
   7   7 -13         37.17        397.29       218.72 o                         
   9   7 -13       5487.97       6282.13       911.68 o                         
  11   7 -13       4563.17       5827.03       697.93 o                         
  13   7 -13       5184.98       4273.96       518.93 o                         
  15   7 -13         11.94       -106.12       236.32 o                         
  17   7 -13       1159.68        726.50       299.58 o                         
   1   9 -13      15417.66      15299.95       645.40 o                         
   3   9 -13       3427.62       4043.81       366.57 o                         
   5   9 -13       5710.02       4694.96       471.84 o                         
   7   9 -13       7341.74       6609.98       514.35 o                         
   9   9 -13       2283.03       2070.69       351.32 o                         
  11   9 -13         60.67       -177.84       177.84 o                         
  13   9 -13       6800.58       7741.00       637.96 o                         
  15   9 -13        608.33        354.40       298.54 o                         
  17   9 -13       1396.74       1555.38       378.98 o                         
   1  11 -13       2102.95       2055.21       479.86 o                         
   3  11 -13        486.36        328.26       206.41 o                         
   5  11 -13      10502.65      11059.52       543.07 o                         
   7  11 -13       5239.86       6215.75       770.93 o                         
   9  11 -13       8707.97      11697.40      1019.02 o                         
  11  11 -13        364.03        194.95       222.86 o                         
  13  11 -13        983.71       1176.38       326.62 o                         
  15  11 -13        861.69        908.49       315.86 o                         
   1  13 -13       1397.69       2267.98       335.08 o                         
   3  13 -13       2260.50       2849.43       322.76 o                         
   5  13 -13      11017.20      12784.98       584.20 o                         
   7  13 -13      12854.67      13936.32       647.40 o                         
   9  13 -13       6713.04       7426.38       561.94 o                         
  11  13 -13       3809.50       2981.61       487.15 o                         
  13  13 -13       1830.27       2716.92       418.02 o                         
  15  13 -13       1009.14        846.25       308.01 o                         
   1  15 -13       4638.55       4412.09       510.74 o                         
   3  15 -13       6553.07       8191.98       625.31 o                         
   5  15 -13       8644.43       9556.44       690.61 o                         
   7  15 -13       1908.98        770.33       270.71 o                         
   9  15 -13       3208.69       4010.98       447.60 o                         
  11  15 -13       2471.72       2138.95       361.96 o                         
  13  15 -13       1326.01        865.62       429.47 o                         
  15  15 -13       1255.84       1742.80       446.64 o                         
   1  17 -13       5610.91       4360.75       437.83 o                         
   3  17 -13       1216.43       1741.25       267.60 o                         
   5  17 -13       5493.89       7532.52       549.01 o                         
   7  17 -13       3777.04       3901.11       560.95 o                         
   9  17 -13       1820.98       2228.74       452.88 o                         
  11  17 -13       2707.28       2428.23       456.79 o                         
  13  17 -13       3218.19       3680.13       677.12 o                         
  15  17 -13        674.12        654.62       400.39 o                         
   1  19 -13       3163.04       5351.80       488.41 o                         
   3  19 -13       3090.62       5514.73       524.87 o                         
   5  19 -13        595.87        157.09       225.20 o                         
   7  19 -13       2954.18       1607.12       421.71 o                         
   9  19 -13       2015.85       4346.83       734.81 o                         
  11  19 -13        903.11       1206.47       463.67 o                         
  13  19 -13        135.73        494.07       637.09 o                         
   1  21 -13       2220.75       3191.32       373.74 o                         
   3  21 -13       3279.96       2460.32       369.01 o                         
   5  21 -13       3719.99       6170.17       639.32 o                         
   7  21 -13       5751.90       8119.28       691.91 o                         
   9  21 -13        450.04        218.01       266.09 o                         
  11  21 -13        902.20        819.54       364.24 o                         
  13  21 -13        888.69       1397.70       487.27 o                         
   1  23 -13       1072.05       1250.76       361.70 o                         
   3  23 -13       7410.10      10674.46       682.90 o                         
   5  23 -13       4463.77       4298.35       502.19 o                         
   7  23 -13       1194.28        734.37       350.64 o                         
   9  23 -13       1198.04        916.70       346.79 o                         
  11  23 -13        750.48        868.10       567.66 o                         
   1  25 -13       4513.75       4221.71       582.52 o                         
   3  25 -13        637.96       1596.25       374.51 o                         
   5  25 -13       3199.89       2788.01       629.38 o                         
   7  25 -13       2997.60       3309.77       681.19 o                         
   9  25 -13        918.99       1036.54       682.60 o                         
  11  25 -13        966.71       1127.94       546.65 o                         
   1  27 -13       1960.49       1835.79       391.48 o                         
   3  27 -13       2470.61       3220.30       546.61 o                         
   5  27 -13       2095.02       1735.41       470.49 o                         
   7  27 -13        531.78       1691.66       542.35 o                         
   9  27 -13        835.43       1776.61       575.71 o                         
   1  29 -13        454.46        196.56       271.63 o                         
   3  29 -13        259.73        433.84       564.87 o                         
   5  29 -13        633.99        388.49       337.78 o                         
   7  29 -13       1855.48       1343.45       611.09 o                         
   1  31 -13        208.90        -38.22       259.53 o                         
   3  31 -13        623.09        349.67       310.49 o                         
   0   0 -12      17968.14      22438.57      1794.25 o                         
   4   0 -12      14554.82      12911.06       933.13 o                         
   8   0 -12       7277.88       5880.88       675.31 o                         
  12   0 -12       6755.75       6990.00       834.87 o                         
  16   0 -12       1908.36       1822.42       606.57 o                         
   2   2 -12        626.92       1144.91       593.02 o                         
   4   2 -12      26762.44      29016.74      1090.43 o                         
   6   2 -12        722.35        597.41       225.72 o                         
   8   2 -12       5559.15       5395.53       464.65 o                         
  10   2 -12       1544.44       1926.31       356.89 o                         
  12   2 -12       3064.03       4569.02       510.82 o                         
  14   2 -12        102.69         85.10       231.38 o                         
  16   2 -12       3607.75       4284.16       540.83 o                         
  18   2 -12          0.75        -30.95       268.85 o                         
   0   4 -12      24888.39      28302.85      1567.02 o                         
   2   4 -12       6630.87       6181.48       437.81 o                         
   4   4 -12       5623.68       5340.43       447.46 o                         
   6   4 -12       4056.52       2602.15       341.17 o                         
   8   4 -12       9155.15      11198.60       643.65 o                         
  10   4 -12        278.69         60.78       200.49 o                         
  12   4 -12       5580.04       6149.36       554.67 o                         
  14   4 -12         45.29        125.74       231.67 o                         
  16   4 -12       4133.61       6095.44       637.82 o                         
  18   4 -12         68.07         82.14       274.80 o                         
   2   6 -12       9701.46       8849.54       529.99 o                         
   4   6 -12      32852.64      30352.87      1122.77 o                         
   6   6 -12       3922.49       3260.32       375.57 o                         
   8   6 -12        676.75        886.03       245.83 o                         
  10   6 -12        677.67        512.35       255.30 o                         
  12   6 -12       4904.41       5204.80       538.11 o                         
  14   6 -12         31.00       -108.63       215.48 o                         
  16   6 -12        552.13        268.25       272.61 o                         
  18   6 -12        248.04        561.28       489.81 o                         
   0   8 -12      16756.93      13868.31       706.72 o                         
   2   8 -12       3960.35       3949.02       535.32 o                         
   4   8 -12       4757.81       3871.00       342.94 o                         
   6   8 -12      14590.09      13785.24       684.91 o                         
   8   8 -12      11835.58      12383.84       938.58 o                         
  10   8 -12         86.46        323.71       221.43 o                         
  12   8 -12        854.72        458.11       247.72 o                         
  14   8 -12        835.31        241.62       354.69 o                         
  16   8 -12       3347.10       3568.19       493.09 o                         
   2  10 -12       9608.43      10081.88       489.21 o                         
   4  10 -12      36590.47      39782.12      1217.35 o                         
   6  10 -12       2888.55       2718.42       355.00 o                         
   8  10 -12       2027.71       2548.53       353.17 o                         
  10  10 -12       1396.90       2023.20       373.45 o                         
  12  10 -12       2807.77       1930.13       348.31 o                         
  14  10 -12        392.86        727.14       285.81 o                         
  16  10 -12       2426.86       2902.10       466.85 o                         
   0  12 -12       7993.09       8440.55       552.61 o                         
   2  12 -12       2392.59       2638.91       255.45 o                         
   4  12 -12      14313.67      15500.68       653.32 o                         
   6  12 -12       7394.90       7209.45       438.01 o                         
   8  12 -12       5592.57       9607.67       585.55 o                         
  10  12 -12       2740.45       2554.70       380.87 o                         
  12  12 -12       4872.72       6246.89       568.37 o                         
  14  12 -12        244.36        108.47       244.04 o                         
  16  12 -12       5633.46       7089.37       650.82 o                         
   2  14 -12       1582.66       1045.27       237.30 o                         
   4  14 -12      13279.51      15005.31       830.44 o                         
   6  14 -12         98.90        295.77       210.43 o                         
   8  14 -12        633.85        624.66       249.69 o                         
  10  14 -12        977.84       1504.41       320.91 o                         
  12  14 -12       4440.69       4234.71       471.67 o                         
  14  14 -12        157.13         20.71       300.26 o                         
  16  14 -12        264.59        -28.84       238.47 o                         
   0  16 -12      10046.65      11149.84       645.83 o                         
   2  16 -12        293.34         50.53       133.23 o                         
   4  16 -12       1723.49       1745.44       267.89 o                         
   6  16 -12       3518.33       4438.38       544.56 o                         
   8  16 -12       9045.41      10354.49       765.60 o                         
  10  16 -12       1571.40        844.85       324.91 o                         
  12  16 -12        717.67        106.13       377.21 o                         
  14  16 -12       1967.80       2020.68       389.92 o                         
  16  16 -12        212.66        315.33       246.27 o                         
   2  18 -12        553.80       1484.46       345.14 o                         
   4  18 -12      18455.33      19327.69       780.13 o                         
   6  18 -12       1288.71       1242.47       350.26 o                         
   8  18 -12        255.23        347.50       268.03 o                         
  10  18 -12       1141.94       2255.43       715.67 o                         
  12  18 -12       1026.86        482.16       367.70 o                         
  14  18 -12        404.21        435.64       513.57 o                         
   0  20 -12       2604.26       4390.40       638.91 o                         
   2  20 -12       5105.21       7123.77       458.28 o                         
   4  20 -12         84.52         55.60       208.39 o                         
   6  20 -12       5475.60       6281.17       861.14 o                         
   8  20 -12       3078.77       3797.61       543.63 o                         
  10  20 -12        285.28        526.23       307.63 o                         
  12  20 -12       3667.13       2918.06       610.85 o                         
  14  20 -12        618.23        302.29       401.71 o                         
   2  22 -12         55.05        -62.92       151.58 o                         
   4  22 -12       4486.93       3726.48       419.45 o                         
   6  22 -12       3374.34       2899.41       845.12 o                         
   8  22 -12       3072.60       2416.13       570.01 o                         
  10  22 -12        466.79         67.84       265.09 o                         
  12  22 -12       2071.33       2805.21       573.86 o                         
   0  24 -12      10476.47      13514.07       855.79 o                         
   2  24 -12       1608.12       1506.86       284.72 o                         
   4  24 -12        433.65        204.56       186.14 o                         
   6  24 -12       1050.32       1388.77       388.63 o                         
   8  24 -12       3616.24       3480.40       546.19 o                         
  10  24 -12         51.04        348.97       301.82 o                         
  12  24 -12        864.91        908.25       367.24 o                         
   2  26 -12       1158.51       1399.76       332.85 o                         
   4  26 -12       7644.25       5914.49       731.71 o                         
   6  26 -12       2112.25       3765.71       574.97 o                         
   8  26 -12        139.47       -312.18       312.18 o                         
  10  26 -12        399.65        345.30       395.01 o                         
   0  28 -12       6257.48       6679.57       904.70 o                         
   2  28 -12       4548.18       4922.65       549.70 o                         
   4  28 -12         90.22        617.98       270.12 o                         
   6  28 -12       1932.53       1823.43       582.44 o                         
   8  28 -12       3901.56       3270.35       702.90 o                         
  10  28 -12        400.76       -318.58       318.58 o                         
   2  30 -12        271.84        784.00       334.04 o                         
   4  30 -12       2449.13       2054.03       423.64 o                         
   6  30 -12        929.99        543.48       324.23 o                         
   8  30 -12        731.00        453.54       430.93 o                         
   0  32 -12        909.42        286.04       611.09 o                         
   2  32 -12         15.58        439.66       293.77 o                         
   4  32 -12         69.08         69.04       258.74 o                         
   1   1 -11       3635.82       4674.28       602.44 o                         
   3   1 -11       9374.97      12027.33       607.28 o                         
   5   1 -11      16398.35      17558.55       756.91 o                         
   7   1 -11       2798.26       2922.07       358.16 o                         
   9   1 -11        214.43         70.73       170.06 o                         
  11   1 -11       2963.73       3334.78       415.24 o                         
  13   1 -11        245.46       -187.58       187.58 o                         
  15   1 -11       6674.90       7940.55       626.16 o                         
  17   1 -11        758.18        601.73       287.27 o                         
  19   1 -11       1701.39       1653.29       492.97 o                         
   1   3 -11       1949.02       3047.98       323.56 o                         
   3   3 -11       2872.15       2852.99       333.96 o                         
   5   3 -11        344.21        214.45       232.73 o                         
   7   3 -11       6489.44       5863.05       551.36 o                         
   9   3 -11       3371.27       3189.60       381.53 o                         
  11   3 -11       6210.95       8174.79       560.57 o                         
  13   3 -11         55.84        303.56       240.15 o                         
  15   3 -11       3786.56       3081.03       442.30 o                         
  17   3 -11        903.95        869.19       313.52 o                         
  19   3 -11       1515.53       1665.74       413.04 o                         
   1   5 -11       1898.95       1602.13       176.99 o                         
   3   5 -11      21255.34      24534.19       944.61 o                         
   5   5 -11      19723.33      16319.71       722.58 o                         
   7   5 -11       2174.89       2951.13       346.25 o                         
   9   5 -11        664.51        648.10       219.57 o                         
  11   5 -11      13021.82      11836.60       683.54 o                         
  13   5 -11        102.07        202.03       240.44 o                         
  15   5 -11       2751.45       2206.45       786.32 o                         
  17   5 -11        657.69        618.64       303.08 o                         
   1   7 -11       6942.46       6679.71       321.79 o                         
   3   7 -11       3160.78       1995.77       234.52 o                         
   5   7 -11       4728.45       5503.22       432.75 o                         
   7   7 -11      12295.71      10546.02       698.05 o                         
   9   7 -11       3668.66       4064.29       435.44 o                         
  11   7 -11       5904.06       7089.31       609.72 o                         
  13   7 -11        492.33        -51.15       221.45 o                         
  15   7 -11       7073.45       8828.96       664.73 o                         
  17   7 -11        672.46        756.33       332.43 o                         
   1   9 -11       5900.36       5333.10       416.71 o                         
   3   9 -11      39301.17      41981.12      1112.99 o                         
   5   9 -11      14416.31      14182.55       742.29 o                         
   7   9 -11        550.64        681.10       319.03 o                         
   9   9 -11       2609.96       3430.36       398.18 o                         
  11   9 -11       5497.72       4415.90       473.23 o                         
  13   9 -11        200.27        136.57       220.58 o                         
  15   9 -11       4503.42       3853.43       494.91 o                         
  17   9 -11        282.59        471.60       284.53 o                         
   1  11 -11       3236.10       2745.58       245.63 o                         
   3  11 -11      12140.56      11027.93       596.97 o                         
   5  11 -11       8582.01      10220.26       492.48 o                         
   7  11 -11       4860.72       5614.71       518.85 o                         
   9  11 -11        926.88       2100.45       416.62 o                         
  11  11 -11      12772.64      12563.95       708.38 o                         
  13  11 -11        651.24        882.41       296.51 o                         
  15  11 -11       4240.89       3980.80       500.61 o                         
  17  11 -11        124.02        446.06       283.30 o                         
   1  13 -11       5760.66       5969.52       415.83 o                         
   3  13 -11      21697.61      24475.57       923.87 o                         
   5  13 -11       2838.38       4057.99       436.72 o                         
   7  13 -11      12777.76      13658.59       545.46 o                         
   9  13 -11       3889.59       5552.90       486.05 o                         
  11  13 -11       5817.41       5583.90       514.73 o                         
  13  13 -11       1166.42       1300.52       444.77 o                         
  15  13 -11       3799.87       4265.57       512.12 o                         
  17  13 -11        539.03        336.07       263.18 o                         
   1  15 -11       2345.19       2276.22       278.27 o                         
   3  15 -11      10712.90      15466.38       565.22 o                         
   5  15 -11       5943.40       4569.36       420.26 o                         
   7  15 -11       1655.42       2022.76       303.98 o                         
   9  15 -11       1044.81        890.84       263.75 o                         
  11  15 -11       2479.00       2920.28       452.27 o                         
  13  15 -11       2183.98       1549.33       340.84 o                         
  15  15 -11       1199.11        643.76       289.43 o                         
  17  15 -11        999.32        668.82       311.80 o                         
   1  17 -11       7814.40       8824.75       409.98 o                         
   3  17 -11       6245.10       6617.48       368.31 o                         
   5  17 -11       1769.32       2784.34       251.51 o                         
   7  17 -11       1141.40       1205.79       235.77 o                         
   9  17 -11       6245.98       8009.86       665.58 o                         
  11  17 -11       1810.76       2140.04       404.27 o                         
  13  17 -11        172.05        176.09       232.71 o                         
  15  17 -11         21.22        159.16       278.80 o                         
   1  19 -11       1010.05       1088.09       360.56 o                         
   3  19 -11       5638.26       6282.61       424.78 o                         
   5  19 -11      10228.35      11816.61       605.81 o                         
   7  19 -11       1318.91       1306.45       498.05 o                         
   9  19 -11       1703.13       1540.64       371.83 o                         
  11  19 -11        634.72        790.35       721.60 o                         
  13  19 -11       1825.93       1244.73       747.61 o                         
  15  19 -11        569.28        637.09       637.09 o                         
   1  21 -11       2972.48       3661.62       347.91 o                         
   3  21 -11       5511.60       5121.14       429.23 o                         
   5  21 -11       2749.70       3088.53       346.71 o                         
   7  21 -11       2741.10       2389.04       378.13 o                         
   9  21 -11       6923.85       6974.14      1027.86 o                         
  11  21 -11       2535.89       3357.82       657.17 o                         
  13  21 -11        735.83        689.10       441.30 o                         
  15  21 -11        283.38        596.64       447.09 o                         
   1  23 -11       3328.45       3611.19       349.99 o                         
   3  23 -11       1041.78        591.57       253.91 o                         
   5  23 -11       6611.15       6372.35       439.68 o                         
   7  23 -11       1680.19       1346.19       278.90 o                         
   9  23 -11       1365.15        726.40       353.26 o                         
  11  23 -11        286.91         32.70       223.57 o                         
  13  23 -11       2711.70       3979.98       749.24 o                         
   1  25 -11       2238.85       1530.64       334.18 o                         
   3  25 -11       3858.54       4756.32       983.18 o                         
   5  25 -11       4598.46       3785.04       564.23 o                         
   7  25 -11       1975.59       3504.97       701.49 o                         
   9  25 -11        850.35        936.13       505.65 o                         
  11  25 -11        983.85       1251.40       497.96 o                         
  13  25 -11        815.95       2801.82      1131.16 o                         
   1  27 -11       2360.72       1954.77       399.10 o                         
   3  27 -11        431.35         12.59       209.78 o                         
   5  27 -11       4398.09       3968.18       537.65 o                         
   7  27 -11       1818.09       2736.13       703.14 o                         
   9  27 -11        956.88       1289.78       550.70 o                         
  11  27 -11        206.99        -44.41       407.19 o                         
   1  29 -11       2818.10       3750.37       510.04 o                         
   3  29 -11       4797.45       5293.28       757.98 o                         
   5  29 -11       1318.28        759.66       461.66 o                         
   7  29 -11        420.61        263.87       293.86 o                         
   9  29 -11       1511.59       1331.30      1079.15 o                         
   1  31 -11       2430.42       2277.51       414.53 o                         
   3  31 -11       1399.69        651.60       299.31 o                         
   5  31 -11       1606.86       1136.82       349.66 o                         
   7  31 -11       1680.19       2057.85       468.50 o                         
   1  33 -11        667.96        430.70       339.67 o                         
   3  33 -11        528.06        585.11       308.86 o                         
   5  33 -11        586.78        643.22       298.74 o                         
   2   0 -10      14608.75      16507.88      1029.69 o                         
   6   0 -10       4200.79       2554.66       464.21 o                         
  10   0 -10       8813.60       7739.74       916.63 o                         
  14   0 -10        379.37        386.54       377.05 o                         
  18   0 -10       3771.21       3154.99       719.55 o                         
   0   2 -10       5550.81       5928.34       555.71 o                         
   2   2 -10       3881.82       5580.36       300.81 o                         
   4   2 -10       3127.19       2597.89       298.43 o                         
   6   2 -10      20152.66      17387.84       898.49 o                         
   8   2 -10        456.68        401.95       186.34 o                         
  10   2 -10        888.94        759.72       237.30 o                         
  12   2 -10       1451.51       1224.44       317.15 o                         
  14   2 -10       8015.35       9412.75       646.38 o                         
  16   2 -10       1383.28       1218.21       325.70 o                         
  18   2 -10         97.97        205.70       291.04 o                         
   2   4 -10      18494.92      12108.24       486.77 o                         
   4   4 -10      24118.77      22709.80       740.30 o                         
   6   4 -10      18414.18      16607.06       723.12 o                         
   8   4 -10       2815.03       1400.70       262.46 o                         
  10   4 -10      16650.88      19380.18       857.63 o                         
  12   4 -10        174.34        376.77       224.21 o                         
  14   4 -10       2291.09       2674.21       391.31 o                         
  16   4 -10        290.71        239.83       275.39 o                         
  18   4 -10       2684.10       2575.78       451.09 o                         
   0   6 -10      16721.18       7476.98       479.73 o                         
   2   6 -10      13124.26      10946.57       435.38 o                         
   4   6 -10       1870.31       1355.90       183.93 o                         
   6   6 -10      26103.06      26888.00      1042.77 o                         
   8   6 -10       5763.98       7457.05       487.37 o                         
  10   6 -10       3246.51       3820.79       471.04 o                         
  12   6 -10        609.03        792.11       286.40 o                         
  14   6 -10       8069.95      10231.77       678.95 o                         
  16   6 -10        605.02       1109.72       316.68 o                         
  18   6 -10        324.48        629.51       292.66 o                         
   2   8 -10      11798.70      13734.21       492.37 o                         
   4   8 -10      14537.00      16480.85       553.85 o                         
   6   8 -10      19243.34      18799.93       808.96 o                         
   8   8 -10      14696.69      12367.51       623.94 o                         
  10   8 -10      14255.12      13954.25      1397.55 o                         
  12   8 -10        533.82        475.85       369.70 o                         
  14   8 -10       1292.87       2306.48       385.26 o                         
  16   8 -10        483.66       1146.74       335.68 o                         
  18   8 -10       2778.14       3263.71       503.71 o                         
   0  10 -10      11995.12      14141.15       678.20 o                         
   2  10 -10      13598.03      11225.37       441.14 o                         
   4  10 -10       1207.88       1642.93       195.50 o                         
   6  10 -10      48298.76      55633.60      1425.60 o                         
   8  10 -10        477.92         57.83       164.59 o                         
  10  10 -10       3190.60       5113.29       476.46 o                         
  12  10 -10       1580.06       1250.39       284.58 o                         
  14  10 -10       7499.57       7391.45       575.40 o                         
  16  10 -10       1756.64       1691.33       368.97 o                         
  18  10 -10       1034.21       2178.48       666.21 o                         
   2  12 -10      14931.66      13191.70       597.72 o                         
   4  12 -10       5486.69       7133.07       440.89 o                         
   6  12 -10       6788.87       5252.88       320.76 o                         
   8  12 -10       3736.26       4915.34       362.44 o                         
  10  12 -10      22486.65      21463.57       935.73 o                         
  12  12 -10       2173.33       2754.79       386.44 o                         
  14  12 -10       2531.61       3406.15       515.98 o                         
  16  12 -10        244.57        396.05       274.23 o                         
  18  12 -10       2603.24       4003.77       513.94 o                         
   0  14 -10        254.65        408.63       193.40 o                         
   2  14 -10      13719.51      11788.79       451.38 o                         
   4  14 -10       7771.15       7263.72       483.71 o                         
   6  14 -10      10797.29      10687.12       599.67 o                         
   8  14 -10       2019.47       1489.71       250.89 o                         
  10  14 -10        262.15        310.39       201.90 o                         
  12  14 -10         63.18        419.05       237.42 o                         
  14  14 -10       1882.59        969.10       295.45 o                         
  16  14 -10         32.49        602.02       276.84 o                         
  18  14 -10        618.63        767.05       326.82 o                         
   2  16 -10       6540.78       7905.92       384.77 o                         
   4  16 -10      16721.08      17950.59       797.77 o                         
   6  16 -10       1889.96       2709.30       267.67 o                         
   8  16 -10       4857.83       6054.08       475.00 o                         
  10  16 -10       2186.78       3324.36       467.98 o                         
  12  16 -10        187.17        329.49       233.80 o                         
  14  16 -10       1711.20       1651.52       510.53 o                         
  16  16 -10        489.28        513.58       315.27 o                         
   0  18 -10       6873.03       5859.90       520.84 o                         
   2  18 -10       8148.09      10203.51       488.67 o                         
   4  18 -10         84.73        108.79       132.97 o                         
   6  18 -10      24309.51      25984.76      1009.92 o                         
   8  18 -10       1932.35       1299.99       247.37 o                         
  10  18 -10       1758.80       1905.95       415.02 o                         
  12  18 -10       2172.16       1769.89       473.41 o                         
  14  18 -10       1327.44       1952.93       410.03 o                         
  16  18 -10        123.25       -239.10       239.10 o                         
   2  20 -10       7538.94       6687.89       437.61 o                         
   4  20 -10       4088.15       4573.02       386.19 o                         
   6  20 -10       3153.77       4186.61       442.89 o                         
   8  20 -10        219.71       -181.89       182.15 o                         
  10  20 -10       7766.28       9682.58       735.90 o                         
  12  20 -10        569.36        815.91       327.06 o                         
  14  20 -10        557.96       1481.31       463.67 o                         
  16  20 -10         32.06        231.18       429.06 o                         
   0  22 -10        355.25        950.58       365.50 o                         
   2  22 -10       3687.40       3544.58       364.30 o                         
   4  22 -10       5683.28       6049.88       416.25 o                         
   6  22 -10       5591.61       3309.68       325.59 o                         
   8  22 -10       3971.88       3303.18       403.13 o                         
  10  22 -10        267.43        521.04       256.03 o                         
  12  22 -10       1354.52       1768.83       360.15 o                         
  14  22 -10       1914.26       2495.21       509.78 o                         
   2  24 -10        472.98        119.76       205.88 o                         
   4  24 -10       4451.44       5479.71       492.19 o                         
   6  24 -10        980.71       1095.14       249.34 o                         
   8  24 -10        855.86        483.22       292.63 o                         
  10  24 -10       5951.49       5513.98       763.93 o                         
  12  24 -10        709.62        878.30       572.08 o                         
  14  24 -10        113.35        -78.01       494.07 o                         
   0  26 -10        673.35        318.38       349.80 o                         
   2  26 -10       2786.40       3562.29       448.26 o                         
   4  26 -10       1405.20       1906.42       348.28 o                         
   6  26 -10       8873.02       6489.37       578.23 o                         
   8  26 -10       1021.00       1471.83       408.50 o                         
  10  26 -10        679.33         32.82       304.08 o                         
  12  26 -10       1154.98       1508.21       573.75 o                         
   2  28 -10       4513.22       6452.47       589.15 o                         
   4  28 -10       2436.44       2831.98       421.42 o                         
   6  28 -10       4242.29       5519.11       551.45 o                         
   8  28 -10        582.02        733.71       354.92 o                         
  10  28 -10       3119.19       2042.43       495.13 o                         
  12  28 -10        648.51        548.20       656.59 o                         
   0  30 -10        274.65        244.11       366.37 o                         
   2  30 -10       1510.78       1048.44       327.20 o                         
   4  30 -10        417.59        609.24       386.57 o                         
   6  30 -10       3680.58       2718.51       526.24 o                         
   8  30 -10        450.11        826.12       421.45 o                         
  10  30 -10        698.71       1195.19       487.01 o                         
   2  32 -10       1573.96       3062.05       491.57 o                         
   4  32 -10       1190.11        777.23       325.96 o                         
   6  32 -10       1789.04       3143.62       479.95 o                         
   8  32 -10        213.10        303.67       335.18 o                         
   0  34 -10        711.48       1607.83      1761.75 o                         
   2  34 -10       1089.29       1883.59       406.81 o                         
   4  34 -10         93.52         80.16       269.24 o                         
   6  34 -10       2367.83       2123.97       681.43 o                         
   1   1  -9      16495.33      12953.27       571.58 o                         
   3   1  -9      22205.70      44515.47      1165.93 o                         
   5   1  -9      16309.61      12091.93       563.71 o                         
   7   1  -9       2684.71       3689.36       366.42 o                         
   9   1  -9      13970.48      12724.53       628.19 o                         
  11   1  -9        427.05        293.71       204.39 o                         
  13   1  -9       9748.91       9341.01      1178.44 o                         
  15   1  -9         76.73       -161.64       197.24 o                         
  17   1  -9       1846.14       2783.06       441.82 o                         
  19   1  -9       1031.61       1814.42       396.46 o                         
   1   3  -9      16886.89      16330.89       465.27 o                         
   3   3  -9       3149.16       2606.14       203.32 o                         
   5   3  -9      30862.05      27191.53      1029.44 o                         
   7   3  -9       6764.41       4676.59       401.72 o                         
   9   3  -9      13905.15      13131.19       645.00 o                         
  11   3  -9         90.31        -56.29       166.75 o                         
  13   3  -9       1227.02        718.27       259.97 o                         
  15   3  -9       2200.00       3160.74       455.85 o                         
  17   3  -9       2598.01       2120.00       411.17 o                         
  19   3  -9        167.68        371.64       291.09 o                         
   1   5  -9      34051.32      22463.79       649.22 o                         
   3   5  -9       1299.57       1749.33       172.11 o                         
   5   5  -9      38007.81      42667.31      1173.34 o                         
   7   5  -9      10205.14      10814.32       675.05 o                         
   9   5  -9       5613.11       7362.86       488.86 o                         
  11   5  -9       5310.34       5829.04       482.60 o                         
  13   5  -9        846.71        647.05       242.43 o                         
  15   5  -9        492.55        313.15       277.43 o                         
  17   5  -9       1955.24        866.44       325.71 o                         
  19   5  -9       1455.57        116.13       352.81 o                         
   1   7  -9      19985.21      21139.21       714.89 o                         
   3   7  -9      47238.24      53923.25      1282.34 o                         
   5   7  -9      33440.03      37075.12       978.31 o                         
   7   7  -9        660.92        779.89       165.42 o                         
   9   7  -9      24564.98      22464.33       920.80 o                         
  11   7  -9       1520.96        865.73       247.96 o                         
  13   7  -9       5847.33       6564.93       697.74 o                         
  15   7  -9       2464.50       2169.97       435.77 o                         
  17   7  -9       2675.58       4351.39       537.90 o                         
  19   7  -9        319.94        109.46       270.44 o                         
   1   9  -9      12258.98      11533.97       406.75 o                         
   3   9  -9      23857.94      30423.84       830.44 o                         
   5   9  -9      23302.54      25099.58       789.27 o                         
   7   9  -9       9760.54      13957.75       566.56 o                         
   9   9  -9       6903.83       7711.13       434.44 o                         
  11   9  -9       2364.63       2768.04       360.43 o                         
  13   9  -9      11365.77      12435.26       827.60 o                         
  15   9  -9        893.88        961.70       293.13 o                         
  17   9  -9       1888.76       2459.00       424.90 o                         
  19   9  -9        851.42        238.96       276.35 o                         
   1  11  -9      19124.12      23960.88       841.40 o                         
   3  11  -9       1586.59       1399.95       227.25 o                         
   5  11  -9      10154.60      15153.75       640.20 o                         
   7  11  -9       1442.04       2445.04       244.97 o                         
   9  11  -9       6147.98       6973.63       642.98 o                         
  11  11  -9       2275.23       3088.24       376.26 o                         
  13  11  -9       2036.43       1165.33       289.14 o                         
  15  11  -9       4783.63       4141.38       499.55 o                         
  17  11  -9       3598.48       5038.31      1001.95 o                         
  19  11  -9        228.28        253.27       268.37 o                         
   1  13  -9       2081.65       2955.84       272.98 o                         
   3  13  -9       5216.54       3892.45       260.26 o                         
   5  13  -9      18292.80      18886.04       772.89 o                         
   7  13  -9       6313.23       6121.33       337.02 o                         
   9  13  -9       2693.80       4110.11       344.91 o                         
  11  13  -9      10298.07      11099.67       643.14 o                         
  13  13  -9       3872.17       5238.44       628.49 o                         
  15  13  -9        450.38        705.33       285.76 o                         
  17  13  -9       2992.78       2019.19       404.71 o                         
   1  15  -9       3120.79       2938.92       243.60 o                         
   3  15  -9      13707.95      15854.85       546.44 o                         
   5  15  -9       2547.25       3321.06       278.13 o                         
   7  15  -9       6782.38       7439.24       380.32 o                         
   9  15  -9       9963.94      11070.91       626.91 o                         
  11  15  -9        716.92       1403.68       287.81 o                         
  13  15  -9       3608.83       3028.90       410.12 o                         
  15  15  -9       1461.18        465.97       272.32 o                         
  17  15  -9       2599.04       2843.99       445.65 o                         
   1  17  -9       9135.05      11407.47       483.58 o                         
   3  17  -9      20647.16      21707.86       779.29 o                         
   5  17  -9      10474.83       8224.00       427.31 o                         
   7  17  -9       4466.45       2802.19       241.64 o                         
   9  17  -9       2026.61       2077.69       310.99 o                         
  11  17  -9       4098.57       4187.69       481.36 o                         
  13  17  -9       1434.39       1666.54       368.82 o                         
  15  17  -9       1023.85        907.85       277.21 o                         
  17  17  -9       1358.85       1267.52       445.86 o                         
   1  19  -9       9625.87       8964.44       435.27 o                         
   3  19  -9      10234.52       8506.31       462.11 o                         
   5  19  -9       2314.14       2356.98       390.42 o                         
   7  19  -9       4402.92       5096.50       455.72 o                         
   9  19  -9       2223.10       2746.25       348.74 o                         
  11  19  -9        524.51        823.27       273.94 o                         
  13  19  -9        865.81       1107.76       412.49 o                         
  15  19  -9       2075.76       2219.40       461.79 o                         
  17  19  -9        160.52        520.07       441.30 o                         
   1  21  -9       5565.92       6060.17       370.24 o                         
   3  21  -9       2223.41       2484.81       264.49 o                         
   5  21  -9       7498.09       6787.50       394.08 o                         
   7  21  -9       2365.74       1637.71       345.90 o                         
   9  21  -9        535.58        498.18       201.00 o                         
  11  21  -9       1310.82       1514.52       329.33 o                         
  13  21  -9       1306.85       1521.46       413.49 o                         
  15  21  -9        238.51        168.42       284.46 o                         
   1  23  -9        616.25        336.18       154.94 o                         
   3  23  -9       3153.22       3980.11       343.34 o                         
   5  23  -9       3740.18       3152.92       313.68 o                         
   7  23  -9       2207.00       1467.16       311.84 o                         
   9  23  -9       1043.54       1412.53       392.52 o                         
  11  23  -9       1752.61       2518.45       478.23 o                         
  13  23  -9        455.75        525.88       295.07 o                         
  15  23  -9       2251.87       2382.02       573.75 o                         
   1  25  -9       4903.59       4933.27       484.91 o                         
   3  25  -9       2371.32       2968.80       407.06 o                         
   5  25  -9       2267.14       3235.86       418.75 o                         
   7  25  -9        686.06        595.28       241.89 o                         
   9  25  -9       1436.82       1045.78       364.48 o                         
  11  25  -9       2292.74       1676.61       443.29 o                         
  13  25  -9       2427.18       3509.81       724.76 o                         
   1  27  -9        730.47        865.36       284.94 o                         
   3  27  -9       1696.07       2514.00       392.56 o                         
   5  27  -9        832.99        492.99       243.64 o                         
   7  27  -9       2168.95       2085.76       473.38 o                         
   9  27  -9          3.57         95.86       314.51 o                         
  11  27  -9       1915.53       1516.03       447.85 o                         
  13  27  -9        897.62        485.63       434.00 o                         
   1  29  -9       4415.99       4262.39       511.15 o                         
   3  29  -9       1636.20       1612.84       354.20 o                         
   5  29  -9        490.99        276.50       236.70 o                         
   7  29  -9        200.66        231.04       280.41 o                         
   9  29  -9       1777.09       1661.71       461.05 o                         
  11  29  -9       1917.25       2068.69       490.66 o                         
   1  31  -9        952.91       1314.20       342.68 o                         
   3  31  -9        890.23        677.57       314.39 o                         
   5  31  -9       2029.72       1611.07       363.86 o                         
   7  31  -9       1291.25       1167.22       415.09 o                         
   9  31  -9        359.60        129.29       298.34 o                         
   1  33  -9       1663.39       2134.34       441.84 o                         
   3  33  -9        931.03       1385.58       368.23 o                         
   5  33  -9         31.38       -209.21       209.21 o                         
   7  33  -9          5.66         33.16       289.61 o                         
   1  35  -9        173.82        292.16       268.10 o                         
   3  35  -9        309.62        281.65       281.07 o                         
   5  35  -9        578.00         89.36       267.21 o                         
   0   0  -8       9971.34      18331.29      1404.20 o                         
   4   0  -8      12724.51      11155.81       767.11 o                         
   8   0  -8      24769.89      36955.31      1682.37 o                         
  12   0  -8        119.77       -177.09       266.54 o                         
  16   0  -8       4868.61       3948.28       689.34 o                         
  20   0  -8       2693.27       2585.38       652.75 o                         
   2   2  -8       5379.36       5016.56       259.16 o                         
   4   2  -8      44785.69      41747.89      1141.91 o                         
   6   2  -8        435.39        278.63       132.06 o                         
   8   2  -8      11806.86      10036.07       447.48 o                         
  10   2  -8       4165.06       5507.40       422.94 o                         
  12   2  -8      10041.50      11716.66       646.37 o                         
  14   2  -8        552.30        381.92       228.06 o                         
  16   2  -8       1478.76       1497.89       361.41 o                         
  18   2  -8        255.57        165.09       259.02 o                         
  20   2  -8       1741.40       1455.16       382.46 o                         
   0   4  -8      91111.47     130798.62      4099.40 o                         
   2   4  -8      22345.56      33295.19       849.92 o                         
   4   4  -8      10045.79       6599.92       331.16 o                         
   6   4  -8      12254.39      16139.77       615.27 o                         
   8   4  -8      26819.69      27910.92       873.73 o                         
  10   4  -8       1696.28       2816.39       342.45 o                         
  12   4  -8       1761.84       1534.89       295.63 o                         
  14   4  -8       2121.67       2715.34       393.99 o                         
  16   4  -8       7378.43       6678.50       614.13 o                         
  18   4  -8        117.79        308.33       341.55 o                         
  20   4  -8       1788.72       1691.21       418.21 o                         
   2   6  -8       8276.06       9058.17       334.26 o                         
   4   6  -8     206027.48     245069.69      5325.53 o                         
   6   6  -8       5737.90       4689.67       424.76 o                         
   8   6  -8       6368.57       6391.76       357.60 o                         
  10   6  -8        402.34        334.57       175.27 o                         
  12   6  -8      10550.99      11036.83       628.36 o                         
  14   6  -8       2402.32       3289.11       437.14 o                         
  16   6  -8       1804.22       1303.13       385.56 o                         
  18   6  -8        115.22        310.22       278.58 o                         
  20   6  -8        671.86        631.92       367.82 o                         
   0   8  -8      24303.24      28670.89      1056.17 o                         
   2   8  -8       5554.52       2801.86       217.55 o                         
   4   8  -8      29252.23      37165.74      1052.06 o                         
   6   8  -8       8561.39      10936.65       429.62 o                         
   8   8  -8      34752.73      40810.40      1057.73 o                         
  10   8  -8       3724.33       3605.64       320.49 o                         
  12   8  -8        883.22       1140.14       330.29 o                         
  14   8  -8        608.16        530.67       245.21 o                         
  16   8  -8       3878.86       3771.91       476.82 o                         
  18   8  -8        606.76        693.12       364.07 o                         
  20   8  -8       1225.34        771.91       388.47 o                         
   2  10  -8       5747.10       4957.75       337.77 o                         
   4  10  -8      48112.31      44748.69      1449.02 o                         
   6  10  -8       4079.68       5339.17       305.32 o                         
   8  10  -8       6757.06       5519.20       448.36 o                         
  10  10  -8       6111.79       7663.65       440.17 o                         
  12  10  -8       3184.32       3112.73       389.06 o                         
  14  10  -8        133.57       -200.32       200.32 o                         
  16  10  -8       2285.18       1901.67       403.51 o                         
  18  10  -8        431.76        476.74       293.48 o                         
   0  12  -8      16289.88      16847.45       769.45 o                         
   2  12  -8       1275.46        941.42       146.92 o                         
   4  12  -8       1585.28       1213.64       184.93 o                         
   6  12  -8       9461.62       9648.23       442.21 o                         
   8  12  -8      26185.03      27809.00       753.06 o                         
  10  12  -8        877.93       1035.23       205.12 o                         
  12  12  -8       8354.17       9500.79       525.95 o                         
  14  12  -8       2337.16       2041.17       358.98 o                         
  16  12  -8       5249.01       6873.57       586.85 o                         
  18  12  -8        625.50        634.59       289.23 o                         
   2  14  -8       3611.03       1697.44       185.23 o                         
   4  14  -8      50953.87      52276.01      1240.69 o                         
   6  14  -8        175.97        211.07       122.06 o                         
   8  14  -8       9247.49      11103.21       499.51 o                         
  10  14  -8        304.73        373.17       159.58 o                         
  12  14  -8       2355.92       2950.68       340.45 o                         
  14  14  -8       2418.44       2618.22       368.57 o                         
  16  14  -8       5342.75       5539.38       566.68 o                         
  18  14  -8        151.47       -217.50       223.19 o                         
   0  16  -8       6884.33       7020.66       683.01 o                         
   2  16  -8       4438.27       5828.12       335.20 o                         
   4  16  -8       1487.01       1156.79       154.30 o                         
   6  16  -8       4486.92       2893.58       254.93 o                         
   8  16  -8      14622.52      12689.10       504.92 o                         
  10  16  -8       2112.16       1998.83       551.74 o                         
  12  16  -8       5446.86       6080.07       516.86 o                         
  14  16  -8        631.75        554.89       335.25 o                         
  16  16  -8       1753.01       1922.99       469.16 o                         
  18  16  -8         99.19        501.47       283.32 o                         
   2  18  -8       7315.99       5895.26       278.85 o                         
   4  18  -8      22235.75      23018.44       665.11 o                         
   6  18  -8       3394.64       2750.17       283.90 o                         
   8  18  -8       3768.62       3469.42       266.84 o                         
  10  18  -8       2309.51       1562.97       253.71 o                         
  12  18  -8       1610.20       1236.86       330.29 o                         
  14  18  -8        643.70       1207.06       336.85 o                         
  16  18  -8        679.68       1064.76       365.76 o                         
  18  18  -8        106.68          2.68       276.22 o                         
   0  20  -8      27292.28      28909.01      1239.60 o                         
   2  20  -8       6032.69       7971.00       400.68 o                         
   4  20  -8       1580.99       1369.49       209.97 o                         
   6  20  -8       2854.99       2182.37       253.24 o                         
   8  20  -8      14894.66      17330.67       643.65 o                         
  10  20  -8        638.24        285.09       184.91 o                         
  12  20  -8        346.37       -163.48       222.09 o                         
  14  20  -8        113.29       -240.16       240.16 o                         
  16  20  -8       2900.35       4753.48       988.14 o                         
   2  22  -8       2773.09       3050.49       305.63 o                         
   4  22  -8      21145.53      22590.36       768.28 o                         
   6  22  -8       2053.72       2021.09       258.99 o                         
   8  22  -8        884.69        813.54       218.10 o                         
  10  22  -8        750.72        703.73       235.68 o                         
  12  22  -8       2719.61       2960.42       460.93 o                         
  14  22  -8       1298.62       2004.04       386.64 o                         
  16  22  -8        123.27       -338.05       390.06 o                         
   0  24  -8       8748.44       7820.22       809.04 o                         
   2  24  -8        163.24        204.60       203.08 o                         
   4  24  -8       1211.26       1014.74       347.18 o                         
   6  24  -8       1560.40       2407.04       368.69 o                         
   8  24  -8       5450.27       5564.93       616.69 o                         
  10  24  -8       1488.56       1454.59       416.77 o                         
  12  24  -8       2399.12        972.76       371.63 o                         
  14  24  -8         44.03        258.16       300.73 o                         
   2  26  -8       1795.40       2266.96       362.78 o                         
   4  26  -8       7118.89       7275.89       559.51 o                         
   6  26  -8         82.05          7.10       202.92 o                         
   8  26  -8       1393.25       1592.96       599.07 o                         
  10  26  -8       1563.47       1932.59      1086.82 o                         
  12  26  -8       1966.63       2053.11       466.09 o                         
  14  26  -8        284.03        120.45       360.81 o                         
   0  28  -8       9269.43       9025.54      1735.75 o                         
   2  28  -8        182.34        -56.22       224.98 o                         
   4  28  -8         45.81          6.36       211.64 o                         
   6  28  -8        634.73        615.13       257.34 o                         
   8  28  -8       5486.42       5340.39       698.19 o                         
  10  28  -8        637.40        796.10       369.43 o                         
  12  28  -8       1066.26       1663.82       563.98 o                         
   2  30  -8        220.28         74.31       235.61 o                         
   4  30  -8       5135.27       5312.08       549.59 o                         
   6  30  -8        388.63        242.29       238.53 o                         
   8  30  -8        335.67        -69.08       232.33 o                         
  10  30  -8       1998.01       1969.95       495.07 o                         
  12  30  -8       2174.85       3021.46       570.21 o                         
   0  32  -8       4494.42       7917.11       944.07 o                         
   2  32  -8         14.18        -62.04       228.24 o                         
   4  32  -8        476.03        621.52       288.91 o                         
   6  32  -8        495.07        943.98       320.92 o                         
   8  32  -8       2352.78       3104.40       625.89 o                         
  10  32  -8        753.11       1608.23       780.11 o                         
   2  34  -8        553.31        436.93       294.30 o                         
   4  34  -8       1829.89       2012.49       420.13 o                         
   6  34  -8         14.10        -39.06       253.66 o                         
   8  34  -8        517.78        258.43       555.06 o                         
   0  36  -8       2528.20       3096.47       688.79 o                         
   2  36  -8         55.54        241.56       265.14 o                         
   4  36  -8        150.20        -76.62       257.19 o                         
   1   1  -7       4325.18       3718.76       251.01 o                         
   3   1  -7       4981.31       2629.10       178.29 o                         
   5   1  -7       1500.21        401.24        85.92 o                         
   7   1  -7      20927.84      16660.55       513.19 o                         
   9   1  -7         33.37         32.84        95.13 o                         
  11   1  -7      19812.36      23428.89       904.49 o                         
  13   1  -7        945.72       1005.56       263.69 o                         
  15   1  -7       6851.49       7457.89       605.89 o                         
  17   1  -7       2549.27       1992.62       391.00 o                         
  19   1  -7       1580.33       1926.55       406.74 o                         
  21   1  -7        423.10        563.69       425.66 o                         
   1   3  -7       3143.68       3811.19       220.00 o                         
   3   3  -7      32437.96      27970.43       773.63 o                         
   5   3  -7      35801.41      40587.84       974.33 o                         
   7   3  -7      28442.02      38155.91       974.68 o                         
   9   3  -7        635.80        200.18       108.93 o                         
  11   3  -7       9017.41       8357.90       447.15 o                         
  13   3  -7       8032.98       7912.74       535.50 o                         
  15   3  -7       2854.63       2242.51       379.20 o                         
  17   3  -7        530.51       -226.51       226.51 o                         
  19   3  -7       2559.59       2852.39       484.18 o                         
   1   5  -7      26416.48      30946.73       775.71 o                         
   3   5  -7       8678.50       8693.95       462.70 o                         
   5   5  -7       6881.27      14635.66       434.57 o                         
   7   5  -7      10032.29       8315.75       363.41 o                         
   9   5  -7      16133.60      17178.64       599.55 o                         
  11   5  -7       4154.64       6129.49       383.97 o                         
  13   5  -7        282.94        203.32       169.61 o                         
  15   5  -7       4462.54       3685.93       455.23 o                         
  17   5  -7       1446.44       1164.65       322.02 o                         
  19   5  -7       1846.96       1246.27       365.74 o                         
   1   7  -7      34383.15      34533.34       839.95 o                         
   3   7  -7        304.20        141.50       101.40 o                         
   5   7  -7      54435.93      60907.29      1333.30 o                         
   7   7  -7      14146.92      12579.55       381.15 o                         
   9   7  -7        935.42       1327.64       177.56 o                         
  11   7  -7       4151.29       2591.14       288.98 o                         
  13   7  -7      17962.60      18690.66       751.98 o                         
  15   7  -7       3791.09       4528.24       503.27 o                         
  17   7  -7       3393.14       3548.51       477.14 o                         
  19   7  -7       1441.01       1715.76       402.74 o                         
   1   9  -7      43779.68      56045.81      1631.61 o                         
   3   9  -7      81195.30      77493.52      2229.31 o                         
   5   9  -7      33678.25      28914.13       697.70 o                         
   7   9  -7       1698.56        684.25       104.63 o                         
   9   9  -7       6268.18       4294.21       334.13 o                         
  11   9  -7      14120.97      16969.93       676.20 o                         
  13   9  -7       9611.78       8875.07       518.24 o                         
  15   9  -7       3658.04       4966.15       509.87 o                         
  17   9  -7        866.90        658.29       290.55 o                         
  19   9  -7        575.92        505.42       314.82 o                         
   1  11  -7      12046.71      13756.69       429.14 o                         
   3  11  -7       7983.95      10265.57       371.85 o                         
   5  11  -7      21736.66      13033.30       525.20 o                         
   7  11  -7       9207.83       8621.13       306.09 o                         
   9  11  -7       3711.97       4129.23       280.25 o                         
  11  11  -7      14551.75      15489.79       882.23 o                         
  13  11  -7       4030.31       4193.05       400.61 o                         
  15  11  -7       2689.74       2587.08       399.43 o                         
  17  11  -7       4289.96       4982.55       560.13 o                         
  19  11  -7       1069.81       1049.99       344.88 o                         
   1  13  -7       7378.24      11174.94       375.64 o                         
   3  13  -7       9343.90      10492.83       363.85 o                         
   5  13  -7       1315.05        990.10       155.95 o                         
   7  13  -7       5195.77       5771.21       297.18 o                         
   9  13  -7      10826.13       9925.00       404.87 o                         
  11  13  -7      11164.91      11496.58       538.33 o                         
  13  13  -7       1956.61       2260.78       316.76 o                         
  15  13  -7       2610.40       3060.46       415.37 o                         
  17  13  -7         50.61        -47.39       228.95 o                         
  19  13  -7        536.73        -70.67       322.78 o                         
   1  15  -7      23232.44      26194.64       648.54 o                         
   3  15  -7       6739.32      12539.34       414.03 o                         
   5  15  -7      18903.97      16956.23       598.90 o                         
   7  15  -7        984.02        632.88       162.03 o                         
   9  15  -7        607.17         54.99       141.86 o                         
  11  15  -7       6225.72       7952.74       504.71 o                         
  13  15  -7      10762.58      12334.21       632.87 o                         
  15  15  -7       2894.38       3099.26       370.62 o                         
  17  15  -7       1200.77       1554.57       352.81 o                         
  19  15  -7        627.60        124.17       289.00 o                         
   1  17  -7       6605.51       6256.37       258.16 o                         
   3  17  -7      13456.65      20274.43       542.17 o                         
   5  17  -7       9785.58       8128.89       334.29 o                         
   7  17  -7       4862.35       5298.40       315.78 o                         
   9  17  -7       4315.72       3926.59       292.79 o                         
  11  17  -7      18175.61      18774.02       893.55 o                         
  13  17  -7       2213.69       1031.45       467.92 o                         
  15  17  -7       1909.73       2609.27       459.24 o                         
  17  17  -7       1165.54        591.91       287.83 o                         
   1  19  -7        563.84        841.20       169.21 o                         
   3  19  -7        969.54        908.70       175.39 o                         
   5  19  -7       7849.15       7715.31       384.89 o                         
   7  19  -7       2110.29       1810.37       228.52 o                         
   9  19  -7       2251.06       1968.95       222.65 o                         
  11  19  -7       3533.89       4555.13       422.30 o                         
  13  19  -7        845.86       1114.37       300.71 o                         
  15  19  -7       1033.15       1203.80       286.33 o                         
  17  19  -7        336.64        719.80       327.84 o                         
   1  21  -7       7015.31       7715.16       382.07 o                         
   3  21  -7       8313.85      13397.22       519.23 o                         
   5  21  -7       5159.15       4622.40       335.35 o                         
   7  21  -7        708.98        724.42       206.11 o                         
   9  21  -7        745.03       1157.79       206.48 o                         
  11  21  -7       6365.00       7117.97       487.93 o                         
  13  21  -7        676.37        388.70       298.39 o                         
  15  21  -7       1109.99        831.96       379.13 o                         
  17  21  -7        838.29       1702.00       471.67 o                         
   1  23  -7      14062.90      11783.25       650.82 o                         
   3  23  -7       2977.53       2651.18       362.19 o                         
   5  23  -7       5417.54       5522.64       445.31 o                         
   7  23  -7         76.51        -17.28       185.61 o                         
   9  23  -7       3528.08       3582.78       579.89 o                         
  11  23  -7         87.10        103.80       262.73 o                         
  13  23  -7       2515.71       3382.82       572.01 o                         
  15  23  -7       2333.31       3075.72       629.38 o                         
   1  25  -7       2448.43       2537.28       372.34 o                         
   3  25  -7       3842.78       3101.32       410.07 o                         
   5  25  -7       2008.32       1893.50       343.80 o                         
   7  25  -7       4702.62       3661.24       459.03 o                         
   9  25  -7       1860.28       1352.25       390.68 o                         
  11  25  -7       6782.99       7610.48      1080.14 o                         
  13  25  -7       1003.57        260.57       296.16 o                         
  15  25  -7        343.70       -130.99       351.05 o                         
   1  27  -7       1752.34       1466.47       334.61 o                         
   3  27  -7        890.05       1262.40       313.60 o                         
   5  27  -7       5434.56       4100.11       477.78 o                         
   7  27  -7         39.38        204.12       226.30 o                         
   9  27  -7        134.67        205.01       274.98 o                         
  11  27  -7        496.30        -27.40       303.72 o                         
  13  27  -7       1566.01       1869.60       469.40 o                         
   1  29  -7       3405.67       3675.24       467.60 o                         
   3  29  -7       2166.30       2178.68       377.46 o                         
   5  29  -7       1351.22       2013.90       367.26 o                         
   7  29  -7       3206.23       2373.95       409.52 o                         
   9  29  -7        298.53       -174.09       378.81 o                         
  11  29  -7       2157.48       2682.25       515.90 o                         
  13  29  -7        408.62        383.85       324.40 o                         
   1  31  -7       1035.84        763.52       335.92 o                         
   3  31  -7       2116.17       4071.37       515.04 o                         
   5  31  -7       2415.89       1626.33       399.41 o                         
   7  31  -7        676.46        276.11       258.67 o                         
   9  31  -7       2651.20       4047.82      1073.60 o                         
  11  31  -7         17.55       -309.85       314.79 o                         
   1  33  -7        513.02        497.74       279.34 o                         
   3  33  -7        122.37       -114.62       281.37 o                         
   5  33  -7       1904.54       1409.03       587.39 o                         
   7  33  -7        744.62        389.20       268.79 o                         
   9  33  -7        155.79        299.80       331.13 o                         
   1  35  -7        829.57        963.45       382.84 o                         
   3  35  -7        661.50        572.64       325.10 o                         
   5  35  -7        596.09        289.22       284.79 o                         
   7  35  -7         26.37       -132.02       260.85 o                         
   1  37  -7        561.06        806.90       340.11 o                         
   3  37  -7        493.75         21.99       262.65 o                         
   5  37  -7        404.68        446.22       440.16 o                         
   2   0  -6     107880.91     117352.76      4316.43 o                         
   6   0  -6     117070.94     152980.91      4543.11 o                         
  10   0  -6      10905.32      13676.11       707.78 o                         
  14   0  -6       2395.41       2614.07       439.02 o                         
  18   0  -6       5411.47       6892.72       932.31 o                         
   0   2  -6      19189.51      21604.26       788.92 o                         
   2   2  -6      18357.63      22134.58       676.71 o                         
   4   2  -6       1092.18       1140.55       179.06 o                         
   6   2  -6     233049.84     277806.50      5824.93 o                         
   8   2  -6       3282.90       4605.18       288.48 o                         
  10   2  -6       7074.75       4152.08       275.52 o                         
  12   2  -6       1344.37        602.07       161.63 o                         
  14   2  -6       3096.02       2934.65       330.20 o                         
  16   2  -6       2283.99       1991.97       370.92 o                         
  18   2  -6        413.18        241.76       263.84 o                         
  20   2  -6        255.33       -201.77       320.91 o                         
   2   4  -6      83598.33      95648.27      2029.72 o                         
   4   4  -6       4703.22       2002.71       131.93 o                         
   6   4  -6      46452.31      42508.92      1377.75 o                         
   8   4  -6       4500.04       2760.04       170.83 o                         
  10   4  -6       8378.83       6212.38       324.90 o                         
  12   4  -6       1017.84       1972.98       233.25 o                         
  14   4  -6       1279.01       1704.54       282.64 o                         
  16   4  -6        369.51        539.10       288.10 o                         
  18   4  -6       4193.59       4778.71       555.19 o                         
  20   4  -6        194.11        399.33       306.42 o                         
   0   6  -6      53657.61      92277.92      4784.68 o                         
   2   6  -6      32285.57      25294.22       709.89 o                         
   4   6  -6      18596.86      16302.43       437.04 o                         
   6   6  -6     128796.50     116430.91      2405.96 o                         
   8   6  -6       3530.42       2204.76       158.57 o                         
  10   6  -6        593.60       1084.13       170.26 o                         
  12   6  -6       3355.58       3828.68       295.08 o                         
  14   6  -6       2895.81       3381.36       366.15 o                         
  16   6  -6       2938.04       2644.68       411.62 o                         
  18   6  -6         35.96       -131.80       204.19 o                         
  20   6  -6          4.57        -28.25       252.70 o                         
   2   8  -6      57501.30      50298.61      1400.73 o                         
   4   8  -6        898.49        605.06       184.02 o                         
   6   8  -6      41569.11      47952.38      1091.79 o                         
   8   8  -6      15811.29      16740.21       591.94 o                         
  10   8  -6      33962.97      42293.33      1109.58 o                         
  12   8  -6        774.80       1020.77       201.83 o                         
  14   8  -6       1800.47       1759.93       327.98 o                         
  16   8  -6       1249.28       1130.63       269.63 o                         
  18   8  -6       4797.73       4211.19       669.56 o                         
  20   8  -6        225.03        466.68       322.78 o                         
   0  10  -6     217625.56     216026.41      6567.11 o                         
   2  10  -6     100042.08     126577.30      2792.74 o                         
   4  10  -6      27305.88      22846.66       765.67 o                         
   6  10  -6      50181.20      44690.32      1041.87 o                         
   8  10  -6       1374.34       1228.37       137.22 o                         
  10  10  -6        179.83       -103.56       103.56 o                         
  12  10  -6       1251.96       2213.93       292.48 o                         
  14  10  -6      10143.51      11933.42       583.28 o                         
  16  10  -6        338.95        741.94       248.58 o                         
  18  10  -6        739.00       1098.61       325.35 o                         
  20  10  -6        207.08       -117.03       264.40 o                         
   2  12  -6      59304.53      78750.20      1649.44 o                         
   4  12  -6      39826.43      49286.20      1235.44 o                         
   6  12  -6      41957.89      49568.00      1210.02 o                         
   8  12  -6       3926.34       4549.10       250.58 o                         
  10  12  -6      19880.53      21124.43       783.97 o                         
  12  12  -6         82.10       -135.90       135.90 o                         
  14  12  -6       2981.46       2463.03       333.06 o                         
  16  12  -6          1.36        295.98       208.27 o                         
  18  12  -6       4241.99       4129.38       522.93 o                         
  20  12  -6         27.00        -17.91       265.95 o                         
   0  14  -6        919.17        868.07       156.17 o                         
   2  14  -6      12315.88      15283.79       463.63 o                         
   4  14  -6      19527.38      20311.51       552.05 o                         
   6  14  -6      11394.21      10298.98       378.64 o                         
   8  14  -6       4167.28       4559.85       273.19 o                         
  10  14  -6       2331.20       1586.52       215.56 o                         
  12  14  -6       2855.53       2878.60       376.27 o                         
  14  14  -6       1580.75       1002.38       232.15 o                         
  16  14  -6        286.57        723.62       251.81 o                         
  18  14  -6         91.28       -226.96       226.96 o                         
   2  16  -6       9762.15      11799.12       357.57 o                         
   4  16  -6       3434.45       6649.81       267.95 o                         
   6  16  -6      12224.51      14375.65       501.02 o                         
   8  16  -6        702.11        557.31       146.45 o                         
  10  16  -6      16723.91      17840.42       928.52 o                         
  12  16  -6       6599.63       6390.92       455.28 o                         
  14  16  -6       1579.20       2385.10       291.42 o                         
  16  16  -6        753.26        712.43       278.96 o                         
  18  16  -6       3930.12       4479.14       546.11 o                         
   0  18  -6      33114.04      30072.64      1009.09 o                         
   2  18  -6      34456.71      32509.12       742.00 o                         
   4  18  -6       4965.03       9564.64       324.02 o                         
   6  18  -6       5273.79       4785.10       265.74 o                         
   8  18  -6       1464.30       1920.97       190.54 o                         
  10  18  -6       1163.48       1600.16       278.88 o                         
  12  18  -6       5131.28       7827.73       508.43 o                         
  14  18  -6       5408.81       4935.27       449.78 o                         
  16  18  -6        458.26        279.98       220.77 o                         
  18  18  -6        678.33        396.72       254.00 o                         
   2  20  -6       7208.47       7168.68       362.67 o                         
   4  20  -6       6533.15       7109.34       455.28 o                         
   6  20  -6       8910.84       8562.81       512.65 o                         
   8  20  -6       6360.90       5415.95       415.48 o                         
  10  20  -6      13734.25      13396.46       596.11 o                         
  12  20  -6       1451.70       1701.12       291.27 o                         
  14  20  -6        389.41        761.86       264.82 o                         
  16  20  -6        431.51        459.32       320.38 o                         
  18  20  -6       2532.10       2886.41       910.13 o                         
   0  22  -6       5084.80       8246.94       709.11 o                         
   2  22  -6       1725.09       1138.53       189.09 o                         
   4  22  -6       9266.33       9475.74       605.76 o                         
   6  22  -6       1671.36       2140.84       240.57 o                         
   8  22  -6         80.66        194.11       169.00 o                         
  10  22  -6       2859.45       3893.51       456.96 o                         
  12  22  -6         23.45        127.04       203.08 o                         
  14  22  -6       3267.70       3116.36       430.96 o                         
  16  22  -6        235.76        121.95       383.55 o                         
   2  24  -6       5239.73       5013.74       463.39 o                         
   4  24  -6       1591.86        939.47       249.18 o                         
   6  24  -6       3485.73       3486.04       409.54 o                         
   8  24  -6       3383.94       3371.87       506.85 o                         
  10  24  -6       1879.57       2477.20       473.72 o                         
  12  24  -6       1232.11        921.13       520.50 o                         
  14  24  -6        747.54       1597.09       413.74 o                         
  16  24  -6        945.30       -156.02       481.07 o                         
   0  26  -6       4053.64       6217.62       734.92 o                         
   2  26  -6       7054.42       5582.76       512.75 o                         
   4  26  -6       3638.08       3603.74       429.46 o                         
   6  26  -6       4014.41       5053.94       506.32 o                         
   8  26  -6          8.56        229.47       220.50 o                         
  10  26  -6       6609.46       9584.11       793.03 o                         
  12  26  -6       3007.55       4834.76       815.76 o                         
  14  26  -6       3072.04       3259.66       575.17 o                         
   2  28  -6       5127.09       6011.76       582.11 o                         
   4  28  -6        376.84         34.57       213.12 o                         
   6  28  -6       1882.89       2864.98       410.10 o                         
   8  28  -6        107.67         90.37       305.49 o                         
  10  28  -6       2066.13       2206.66       485.31 o                         
  12  28  -6        970.82        459.94       348.81 o                         
  14  28  -6       1033.01       1455.69       416.63 o                         
   0  30  -6        819.77        132.77       448.56 o                         
   2  30  -6       2269.24       2105.28       375.88 o                         
   4  30  -6       1364.57        934.67       311.14 o                         
   6  30  -6        517.14        771.60       301.37 o                         
   8  30  -6        539.44        734.24       279.52 o                         
  10  30  -6       1067.34       2288.23       630.62 o                         
  12  30  -6         34.00       -285.38       285.38 o                         
   2  32  -6       2260.67       2613.50       735.65 o                         
   4  32  -6       1844.55        549.03       298.16 o                         
   6  32  -6       1039.10       1338.10       351.02 o                         
   8  32  -6        496.19        565.66       382.40 o                         
  10  32  -6       1906.05       2018.16       510.74 o                         
  12  32  -6        451.71         65.01       468.07 o                         
   0  34  -6        280.65        613.40       695.60 o                         
   2  34  -6       1153.78       1517.00       378.36 o                         
   4  34  -6        810.58        -86.25       239.79 o                         
   6  34  -6       2548.82       1096.98       335.36 o                         
   8  34  -6        630.26        208.81       257.34 o                         
  10  34  -6       1022.28       1711.79       467.63 o                         
   2  36  -6       1306.72       2023.97       434.24 o                         
   4  36  -6        465.72        716.93       314.54 o                         
   6  36  -6        809.53       1621.47       427.09 o                         
   0  38  -6        479.38       -349.00       349.00 o                         
   2  38  -6        804.82       1397.70       414.74 o                         
   4  38  -6        189.44        553.14       422.61 o                         
   1   1  -5      16425.75      27798.40       692.14 o                         
   3   1  -5      17473.33      22926.91       668.51 o                         
   5   1  -5       9969.58      16907.29       527.33 o                         
   7   1  -5       8074.77       7261.72       317.77 o                         
   9   1  -5       7299.47       6544.82       312.50 o                         
  11   1  -5        836.26       1498.24       250.03 o                         
  13   1  -5      12736.66      10088.55       457.36 o                         
  15   1  -5         66.77       -145.42       161.31 o                         
  17   1  -5       5635.77       5679.07       760.20 o                         
  19   1  -5        129.55        177.57       282.23 o                         
  21   1  -5       1282.81       1237.79       384.56 o                         
   1   3  -5       9777.51       4977.77       255.88 o                         
   3   3  -5      11492.05      16679.23       460.73 o                         
   5   3  -5       7740.77       9280.65       339.19 o                         
   7   3  -5      24211.43      29159.97       703.04 o                         
   9   3  -5      12720.08      19151.67       619.11 o                         
  11   3  -5        486.10        402.15       136.28 o                         
  13   3  -5      17624.94      24240.06       778.30 o                         
  15   3  -5       2004.50       1551.76       274.83 o                         
  17   3  -5       3163.32       2532.05       358.49 o                         
  19   3  -5        506.09        158.67       254.62 o                         
  21   3  -5        362.89        216.41       257.92 o                         
   1   5  -5       3517.63        992.22       149.31 o                         
   3   5  -5      58107.00      38544.46       902.55 o                         
   5   5  -5      25079.72      34230.16       817.06 o                         
   7   5  -5       5155.98       4563.17       201.51 o                         
   9   5  -5       9777.00      11445.18       488.43 o                         
  11   5  -5       4668.35       6186.65       330.21 o                         
  13   5  -5      23454.37      25628.29       886.73 o                         
  15   5  -5        792.50        762.38       200.75 o                         
  17   5  -5       1774.03       1619.96       308.36 o                         
  19   5  -5        727.78        815.09       313.58 o                         
  21   5  -5       1236.63       1814.44       409.11 o                         
   1   7  -5      13912.69      18347.73       569.66 o                         
   3   7  -5      17614.37      26469.79       924.50 o                         
   5   7  -5      17274.61       9937.37       301.99 o                         
   7   7  -5      53202.92      54300.00      1112.94 o                         
   9   7  -5      24583.75      26803.30       683.47 o                         
  11   7  -5       3801.85       2605.01       282.70 o                         
  13   7  -5       7425.49       9142.60       450.35 o                         
  15   7  -5      10509.55      10959.17       536.87 o                         
  17   7  -5       4249.70       4073.32       434.81 o                         
  19   7  -5         99.01         29.30       266.23 o                         
  21   7  -5        459.52        188.87       283.28 o                         
   1   9  -5       2439.00       5240.18       242.52 o                         
   3   9  -5      57622.38      63388.89      1450.25 o                         
   5   9  -5      15235.93      18073.73       595.80 o                         
   7   9  -5       3237.33       4714.09       233.78 o                         
   9   9  -5      21089.81      18987.25       539.83 o                         
  11   9  -5       7283.63       9613.18       421.76 o                         
  13   9  -5      14430.12      15290.00       603.75 o                         
  15   9  -5        894.50        662.25       229.53 o                         
  17   9  -5       1986.91       2396.60       414.84 o                         
  19   9  -5        396.22        470.61       284.55 o                         
  21   9  -5        340.70        666.84       334.09 o                         
   1  11  -5       4347.06       3887.07       200.73 o                         
   3  11  -5     110717.61     126849.67      2541.63 o                         
   5  11  -5      39890.44      39282.17       911.75 o                         
   7  11  -5      22220.03      17380.41       512.28 o                         
   9  11  -5      12101.14      14469.34       624.07 o                         
  11  11  -5       3244.29       3697.25       296.46 o                         
  13  11  -5       9101.22       9464.19       456.69 o                         
  15  11  -5       3352.61       3854.62       392.47 o                         
  17  11  -5        479.82        316.24       257.11 o                         
  19  11  -5        394.79        314.46       304.02 o                         
   1  13  -5     124451.12     139983.94      2650.07 o                         
   3  13  -5      33640.20      46923.62      1024.92 o                         
   5  13  -5       9985.53       9099.75       364.26 o                         
   7  13  -5       9715.69       9834.09       461.39 o                         
   9  13  -5      10351.70       6970.32       320.38 o                         
  11  13  -5       1935.68       2042.09       234.64 o                         
  13  13  -5       9336.46      10540.99       493.62 o                         
  15  13  -5       3469.20       3236.17       393.04 o                         
  17  13  -5        262.25        121.31       255.71 o                         
  19  13  -5         55.63        228.45       234.36 o                         
   1  15  -5       3492.90       7593.96       286.64 o                         
   3  15  -5      71483.85      74479.86      1499.67 o                         
   5  15  -5       5605.51       6310.11       272.07 o                         
   7  15  -5       7047.64       5530.82       280.07 o                         
   9  15  -5      10701.17      10006.38       470.43 o                         
  11  15  -5       6742.39       8559.70       429.23 o                         
  13  15  -5        514.95        455.49       166.80 o                         
  15  15  -5       3504.71       4248.24       427.86 o                         
  17  15  -5       1009.06       1648.60       353.34 o                         
  19  15  -5        157.99          6.82       225.00 o                         
   1  17  -5       5244.43       7495.77       250.76 o                         
   3  17  -5      15969.73      25179.32       605.62 o                         
   5  17  -5       1370.63       1573.90       147.99 o                         
   7  17  -5       8949.58       6647.69       302.24 o                         
   9  17  -5       3543.38       4699.30       247.35 o                         
  11  17  -5        361.59        400.99       164.56 o                         
  13  17  -5       5127.08       6558.34       546.36 o                         
  15  17  -5          2.56         49.60       183.44 o                         
  17  17  -5        832.33        961.01       329.06 o                         
  19  17  -5        620.53       1067.32       296.01 o                         
   1  19  -5       3825.04       3429.02       251.24 o                         
   3  19  -5      39890.26      34843.89       941.32 o                         
   5  19  -5       8280.08      11815.75       372.79 o                         
   7  19  -5       3164.28       2981.16       329.75 o                         
   9  19  -5       7895.72       7648.91       301.62 o                         
  11  19  -5       1469.90       1861.24       224.41 o                         
  13  19  -5       4021.41       3314.51       368.36 o                         
  15  19  -5       3245.94       2614.35       391.03 o                         
  17  19  -5       2249.56       3306.34       450.20 o                         
   1  21  -5      11046.61      10556.93       429.73 o                         
   3  21  -5       8014.63       7715.53       363.06 o                         
   5  21  -5       9038.89       9477.22       428.32 o                         
   7  21  -5       4649.93       5136.58       328.96 o                         
   9  21  -5       7090.58       8362.16       457.90 o                         
  11  21  -5       3730.70       2729.40       292.17 o                         
  13  21  -5       5129.06       5877.18       526.30 o                         
  15  21  -5        179.72       -274.05       274.05 o                         
  17  21  -5        439.92        733.70       565.58 o                         
   1  23  -5       2283.85       1789.16       308.31 o                         
   3  23  -5       2041.37       2078.77       324.22 o                         
   5  23  -5       1507.15        876.47       252.70 o                         
   7  23  -5       5316.71       5011.78       457.06 o                         
   9  23  -5       6181.54       6777.71       637.62 o                         
  11  23  -5       5656.79       4771.44       619.42 o                         
  13  23  -5       2688.17       3958.08       610.37 o                         
  15  23  -5       1173.31       -312.04       507.07 o                         
  17  23  -5        986.01        702.10       689.10 o                         
   1  25  -5       4491.40       3435.08       408.35 o                         
   3  25  -5      11304.30       9658.67       614.70 o                         
   5  25  -5       1097.93        493.20       227.15 o                         
   7  25  -5        594.39        381.22       224.22 o                         
   9  25  -5       2453.85       1390.45       366.84 o                         
  11  25  -5       2738.20       3549.57       543.05 o                         
  13  25  -5       1877.51       2442.40       479.30 o                         
  15  25  -5        158.64       -176.07       374.85 o                         
   1  27  -5       1041.25        955.77       317.38 o                         
   3  27  -5      12004.46      12007.41       692.73 o                         
   5  27  -5         19.64        102.84       210.12 o                         
   7  27  -5       8618.97      11060.21       690.24 o                         
   9  27  -5       1464.22        874.72       355.31 o                         
  11  27  -5       1229.28       1438.76       407.36 o                         
  13  27  -5        323.38       -285.49       285.49 o                         
  15  27  -5       1810.06       1872.26      1066.15 o                         
   1  29  -5       6081.95       6045.95       530.36 o                         
   3  29  -5        220.66         91.63       221.81 o                         
   5  29  -5       3246.15       3902.92       484.02 o                         
   7  29  -5       8185.61       7909.80       709.04 o                         
   9  29  -5       4312.12       4007.80       607.63 o                         
  11  29  -5        922.44       1082.76       392.50 o                         
  13  29  -5       1068.97        893.22       385.78 o                         
   1  31  -5       1216.00       1137.16       403.62 o                         
   3  31  -5       2877.07       2298.58       418.49 o                         
   5  31  -5        407.39         94.01       230.99 o                         
   7  31  -5       4383.45       5725.49       755.54 o                         
   9  31  -5        457.40        132.92       273.84 o                         
  11  31  -5       2701.82       2903.46       589.20 o                         
  13  31  -5       1639.82       2062.56       488.30 o                         
   1  33  -5       1049.62        706.08       308.01 o                         
   3  33  -5       2654.67       3377.53       492.40 o                         
   5  33  -5       1185.37       1110.60       324.22 o                         
   7  33  -5        291.17         64.65       301.16 o                         
   9  33  -5       1301.43        822.62       330.63 o                         
  11  33  -5        110.11       -206.07       283.41 o                         
   1  35  -5        730.94       1384.22       358.55 o                         
   3  35  -5       2702.73       3454.69       504.87 o                         
   5  35  -5         57.06       -237.15       237.15 o                         
   7  35  -5        413.54        622.98       298.70 o                         
   9  35  -5        995.73        567.10       322.07 o                         
   1  37  -5        719.00       -120.69       276.23 o                         
   3  37  -5        139.12        283.83       284.81 o                         
   5  37  -5        704.31        983.11       407.23 o                         
   7  37  -5       1813.17       1216.19       386.75 o                         
   1  39  -5        510.71        751.83       427.88 o                         
   4   0  -4      38830.03      31830.84      1053.34 o                         
   8   0  -4      63656.20      82305.38      2654.10 o                         
  12   0  -4       7083.25       6045.18       510.16 o                         
  16   0  -4       4789.16       3503.61       494.84 o                         
  20   0  -4       1551.41       2238.54      1157.16 o                         
   2   2  -4      14661.97       3556.69       182.19 o                         
   4   2  -4      39533.81      44605.72      1117.52 o                         
   6   2  -4      16163.19      13763.47       436.94 o                         
   8   2  -4      50464.85      45787.66      1141.88 o                         
  10   2  -4        371.19        372.79       129.75 o                         
  12   2  -4      14800.71      13893.15       533.90 o                         
  14   2  -4       1372.25       1605.22       242.27 o                         
  16   2  -4       2679.90       2773.14       348.47 o                         
  18   2  -4         60.32        -70.01       176.14 o                         
  20   2  -4       1779.87       1998.73       410.07 o                         
   0   4  -4      98999.82     130449.27      4959.02 o                         
   2   4  -4      12255.08       3556.80       188.84 o                         
   4   4  -4       1420.73       1407.47       127.95 o                         
   6   4  -4       4938.48       8745.44       272.35 o                         
   8   4  -4     102920.17     118044.70      2598.61 o                         
  10   4  -4      13157.90      14588.84       516.19 o                         
  12   4  -4       2766.07       1496.87       208.37 o                         
  14   4  -4       1528.99        757.52       185.69 o                         
  16   4  -4       1722.40       1458.60       251.67 o                         
  18   4  -4        124.02        217.17       203.21 o                         
  20   4  -4       2553.12       2721.88       478.32 o                         
   2   6  -4      44905.46      57739.91      1634.93 o                         
   4   6  -4      49090.13      39705.23       870.58 o                         
   6   6  -4      10224.30      16152.03       414.12 o                         
   8   6  -4      43860.68      41258.81       962.89 o                         
  10   6  -4       2430.63       2143.60       221.96 o                         
  12   6  -4      20154.04      22336.61       728.82 o                         
  14   6  -4       3820.00       2672.92       311.04 o                         
  16   6  -4        903.85        819.94       215.25 o                         
  18   6  -4        266.60        782.75       308.62 o                         
  20   6  -4       1678.33       1289.13       371.75 o                         
   0   8  -4     155252.97     192726.25      5708.91 o                         
   2   8  -4      60556.86      77727.80      1739.70 o                         
   4   8  -4       9416.87       6838.87       332.98 o                         
   6   8  -4       9428.29      12399.83       340.79 o                         
   8   8  -4      72131.67      82658.97      1621.11 o                         
  10   8  -4      10879.82      13625.03       503.22 o                         
  12   8  -4       9804.58      12028.58       493.99 o                         
  14   8  -4        369.03        326.12       170.54 o                         
  16   8  -4      10820.02      13655.46       625.37 o                         
  18   8  -4       1261.19       1506.72       315.11 o                         
  20   8  -4       1004.59       1566.44       346.59 o                         
   2  10  -4      75624.05      63768.78      1326.42 o                         
   4  10  -4      79387.47      71790.49      1631.40 o                         
   6  10  -4       1086.09        667.13       122.51 o                         
   8  10  -4      13072.25      13049.65       389.21 o                         
  10  10  -4       3760.94       3029.81       251.74 o                         
  12  10  -4      13690.91      16574.69       610.74 o                         
  14  10  -4       3667.42       3901.68       397.74 o                         
  16  10  -4       1306.54       1156.21       247.49 o                         
  18  10  -4         94.05        143.38       345.20 o                         
  20  10  -4        843.47       1036.71       311.02 o                         
   0  12  -4     160765.44     180772.02      4792.57 o                         
   2  12  -4      11080.15       8704.26       373.56 o                         
   4  12  -4      14852.69      14562.49       445.09 o                         
   6  12  -4      21583.20      17921.39       493.77 o                         
   8  12  -4      56093.17      48505.61      1115.55 o                         
  10  12  -4        997.36       1050.46       140.22 o                         
  12  12  -4        855.22        412.85       158.44 o                         
  14  12  -4        171.40        180.51       175.28 o                         
  16  12  -4       8241.56      12540.79       618.01 o                         
  18  12  -4         41.19        216.14       230.15 o                         
  20  12  -4        584.48        610.83       291.85 o                         
   2  14  -4     103915.12     112703.20      2134.28 o                         
   4  14  -4      87348.91      91098.14      1774.28 o                         
   6  14  -4       4250.98       4908.55       231.50 o                         
   8  14  -4        994.39        299.01       105.21 o                         
  10  14  -4       7760.40       8533.64       358.39 o                         
  12  14  -4       8359.39       8021.73       379.05 o                         
  14  14  -4       2260.16       3449.95       296.88 o                         
  16  14  -4        451.26        278.24       219.33 o                         
  18  14  -4        360.25        388.43       236.33 o                         
  20  14  -4       1418.87       2396.29       531.56 o                         
   0  16  -4      85744.98      96130.74      3124.63 o                         
   2  16  -4      38667.32      36500.46       781.79 o                         
   4  16  -4      13602.46      12632.79       365.45 o                         
   6  16  -4       2812.75       4558.79       240.23 o                         
   8  16  -4      20845.64      23143.37       605.91 o                         
  10  16  -4        477.60        325.09       161.52 o                         
  12  16  -4       4138.55       5483.58       336.62 o                         
  14  16  -4        133.26         16.85       134.55 o                         
  16  16  -4       8355.16       8911.84       564.35 o                         
  18  16  -4       1037.17       1357.13       329.09 o                         
   2  18  -4      11796.83      10801.23       408.45 o                         
   4  18  -4       1748.49       2214.16       152.63 o                         
   6  18  -4       2515.48       2420.64       180.55 o                         
   8  18  -4       6498.33       8734.19       333.45 o                         
  10  18  -4       2401.51       1810.96       181.50 o                         
  12  18  -4       8502.00       9143.82       526.22 o                         
  14  18  -4        368.71        432.22       160.14 o                         
  16  18  -4       1277.42        674.89       307.77 o                         
  18  18  -4        532.23        586.20       282.38 o                         
   0  20  -4       7327.40       8382.38       502.39 o                         
   2  20  -4       9995.95       7781.78       376.98 o                         
   4  20  -4       1077.05       1913.49       208.38 o                         
   6  20  -4       5993.76       6740.95       342.93 o                         
   8  20  -4      11454.84      12563.44       487.71 o                         
  10  20  -4        463.64        508.48       138.85 o                         
  12  20  -4        518.24        405.10       175.34 o                         
  14  20  -4       1313.94       1501.00       299.27 o                         
  16  20  -4       2781.13       2714.85       416.88 o                         
  18  20  -4        241.06        911.92       288.85 o                         
   2  22  -4       9353.89       9526.24       557.80 o                         
   4  22  -4      12596.69      14719.84      1160.66 o                         
   6  22  -4       2141.62       2274.13       328.84 o                         
   8  22  -4        464.25        739.92       239.76 o                         
  10  22  -4       1515.52       1657.30       263.30 o                         
  12  22  -4       5850.21       5889.49       449.93 o                         
  14  22  -4       3124.03       3720.41       579.88 o                         
  16  22  -4       1928.03       2314.33       910.13 o                         
  18  22  -4         16.23        663.09       650.09 o                         
   0  24  -4      10128.90      11548.22       898.73 o                         
   2  24  -4       4661.47       4677.08       454.92 o                         
   4  24  -4       9241.24      12902.63       686.98 o                         
   6  24  -4       2725.50       2714.85       441.01 o                         
   8  24  -4      11421.04      14494.01       751.54 o                         
  10  24  -4        614.56        437.54       316.71 o                         
  12  24  -4       1960.24       1040.78       290.56 o                         
  14  24  -4        308.22        817.29       350.26 o                         
  16  24  -4       2976.00       1495.21       793.11 o                         
   2  26  -4       2423.03       2812.01       465.41 o                         
   4  26  -4       7371.32       6543.48       539.48 o                         
   6  26  -4       2799.25       5191.76       511.63 o                         
   8  26  -4        831.57        623.39       255.71 o                         
  10  26  -4       2538.65       3173.16       531.56 o                         
  12  26  -4       7066.99       7253.94       863.64 o                         
  14  26  -4         86.91       -195.38       309.61 o                         
  16  26  -4       1014.70       -260.04       585.08 o                         
   0  28  -4       5248.08       6988.87      1189.02 o                         
   2  28  -4       1919.03       1815.52       336.70 o                         
   4  28  -4        986.61       1313.92       373.45 o                         
   6  28  -4       7687.36       7701.65       582.65 o                         
   8  28  -4       3132.48       3865.81       477.13 o                         
  10  28  -4        226.74        402.14       321.90 o                         
  12  28  -4        270.40        -38.74       270.08 o                         
  14  28  -4        282.52        532.25       328.61 o                         
   2  30  -4        971.81        785.73       276.00 o                         
   4  30  -4       8449.53       9568.00       805.08 o                         
   6  30  -4        936.45        829.63       287.82 o                         
   8  30  -4        280.17        417.44       242.24 o                         
  10  30  -4        511.50        197.76       426.62 o                         
  12  30  -4       4061.63       6173.97       780.26 o                         
  14  30  -4        190.16       -110.99       318.27 o                         
   0  32  -4      13092.12      16353.97      1241.45 o                         
   2  32  -4       1114.78       1760.48       374.27 o                         
   4  32  -4        672.73        685.94       281.70 o                         
   6  32  -4       1390.07       1094.95       329.18 o                         
   8  32  -4       6213.61       6993.14       731.71 o                         
  10  32  -4       1886.89       2595.83       648.62 o                         
  12  32  -4         11.45        -31.10       362.39 o                         
   2  34  -4        210.20        139.12       237.30 o                         
   4  34  -4       2020.73        938.71       322.04 o                         
   6  34  -4        152.87        -15.58       296.51 o                         
   8  34  -4         18.98         32.76       263.92 o                         
  10  34  -4         69.73         25.22       316.99 o                         
   0  36  -4       2858.08       4038.85       942.63 o                         
   2  36  -4        683.26        418.24       287.10 o                         
   4  36  -4        443.23        564.10       345.30 o                         
   6  36  -4       1863.97       2338.26       437.62 o                         
   8  36  -4        940.37        544.75       299.85 o                         
   2  38  -4        186.67        181.26       270.44 o                         
   4  38  -4       2574.26       3349.70       526.85 o                         
   6  38  -4        228.30        214.23       278.23 o                         
   1   1  -3     104172.66      72359.48      1517.75 o                         
   3   1  -3        616.68        866.30       111.91 o                         
   5   1  -3      10514.83      10286.63       355.50 o                         
   7   1  -3      60930.62      56364.35      1449.31 o                         
   9   1  -3       6346.64       6754.18       400.08 o                         
  11   1  -3      25962.31      28496.39      1022.50 o                         
  13   1  -3       5321.68       5587.78       468.98 o                         
  15   1  -3      11182.10      11160.84       636.23 o                         
  17   1  -3       1115.02       1020.45       278.62 o                         
  19   1  -3        609.54        568.61       277.74 o                         
  21   1  -3         85.84        325.46       255.23 o                         
   1   3  -3      28002.79      30720.88       923.03 o                         
   3   3  -3      13270.90      19081.06       418.97 o                         
   5   3  -3      71970.75      87447.07      1699.65 o                         
   7   3  -3      60577.01      54287.36      1446.05 o                         
   9   3  -3      38075.75      44810.68      1443.90 o                         
  11   3  -3      23765.57      21010.20       817.42 o                         
  13   3  -3       5416.76       6102.73       449.64 o                         
  15   3  -3       6698.19      10039.45       596.79 o                         
  17   3  -3        374.32        703.76       265.95 o                         
  19   3  -3       1035.73        442.86       262.22 o                         
  21   3  -3         28.76       -212.95       230.94 o                         
   1   5  -3     142932.47     171567.81      3569.90 o                         
   3   5  -3      58311.27      38118.23      1057.00 o                         
   5   5  -3      25721.89      40473.45       856.67 o                         
   7   5  -3      33612.84      40706.18       997.84 o                         
   9   5  -3       5203.13       5108.17       217.25 o                         
  11   5  -3       8648.46       9323.46       512.33 o                         
  13   5  -3       1656.16       1010.12       264.61 o                         
  15   5  -3      13908.23      13923.11       714.39 o                         
  17   5  -3        127.74       -111.16       168.56 o                         
  19   5  -3       1242.92       2007.66       407.23 o                         
  21   5  -3        274.13        440.69       258.53 o                         
   1   7  -3      89530.97     107300.38      2307.68 o                         
   3   7  -3       6656.22      10806.91       383.21 o                         
   5   7  -3       2978.82       3257.04       167.28 o                         
   7   7  -3      31197.55      25972.40       646.76 o                         
   9   7  -3      36739.07      28547.97       781.68 o                         
  11   7  -3       8415.64       8349.88       427.82 o                         
  13   7  -3        546.25        668.36       200.37 o                         
  15   7  -3       1857.27        863.02       226.57 o                         
  17   7  -3       3281.92       2862.33       370.93 o                         
  19   7  -3        890.85        677.32       295.83 o                         
  21   7  -3        681.96        866.04       372.36 o                         
   1   9  -3      46453.27      40981.57       831.64 o                         
   3   9  -3       8285.58       5191.39       263.17 o                         
   5   9  -3       7411.66       8242.57       341.71 o                         
   7   9  -3      14546.59      25663.65       649.59 o                         
   9   9  -3       3279.38       3300.43       271.03 o                         
  11   9  -3      11016.97      11527.44       524.97 o                         
  13   9  -3       6661.05       6961.09       432.57 o                         
  15   9  -3        831.83        586.14       213.08 o                         
  17   9  -3       2160.23       1673.45       372.11 o                         
  19   9  -3         59.86       -211.72       227.59 o                         
  21   9  -3       1032.38        721.89       344.41 o                         
   1  11  -3      55295.34      62734.50      1208.09 o                         
   3  11  -3        546.99        535.55        91.41 o                         
   5  11  -3      19148.30      21829.49       548.27 o                         
   7  11  -3      16996.80      18787.54       581.73 o                         
   9  11  -3       5230.07       5760.01       277.72 o                         
  11  11  -3        713.99         61.80       124.79 o                         
  13  11  -3      11043.25      12101.08       512.61 o                         
  15  11  -3        483.35        296.72       194.58 o                         
  17  11  -3        932.96       2068.19       391.10 o                         
  19  11  -3        944.57       1045.61       345.30 o                         
  21  11  -3        137.00        478.05       279.24 o                         
   1  13  -3      40394.22      53718.73      1048.61 o                         
   3  13  -3      20095.04      16261.54       466.39 o                         
   5  13  -3       2729.02       6526.85       255.21 o                         
   7  13  -3      21881.57      20329.62       688.84 o                         
   9  13  -3      13561.97      15577.36       687.61 o                         
  11  13  -3       7701.31      10160.75       421.73 o                         
  13  13  -3       2273.74       1535.99       227.80 o                         
  15  13  -3       3635.57       3547.13       377.81 o                         
  17  13  -3        514.79       1007.76       499.23 o                         
  19  13  -3        891.88        802.78       330.74 o                         
   1  15  -3      57420.38      48174.64      1057.61 o                         
   3  15  -3        109.91         16.54        62.15 o                         
   5  15  -3      17156.30      20645.58       521.69 o                         
   7  15  -3       2437.67       4388.34       222.18 o                         
   9  15  -3      10239.96       9782.88       380.99 o                         
  11  15  -3       1952.16       1507.21       198.10 o                         
  13  15  -3       3106.05       3307.54       310.61 o                         
  15  15  -3       2003.30       1296.61       322.09 o                         
  17  15  -3       1868.15       1964.40       389.59 o                         
  19  15  -3       1041.38       1004.35       383.79 o                         
   1  17  -3       7243.62       7604.34       302.53 o                         
   3  17  -3      15054.13      19590.94       480.85 o                         
   5  17  -3       1979.71       2915.52       173.22 o                         
   7  17  -3       3510.12       3063.22       311.35 o                         
   9  17  -3       7909.75       7139.77       306.57 o                         
  11  17  -3      11894.48      11863.19       500.73 o                         
  13  17  -3       1581.29       1505.46       218.48 o                         
  15  17  -3       2332.67       2035.97       521.71 o                         
  17  17  -3       2730.74       4572.89       530.48 o                         
  19  17  -3       1055.15       1725.80       346.79 o                         
   1  19  -3      21601.32      19847.95       590.48 o                         
   3  19  -3       3804.78       4423.74       257.22 o                         
   5  19  -3       8904.07       8115.66       285.25 o                         
   7  19  -3      11027.93      15786.64       495.33 o                         
   9  19  -3       4674.24       7577.89       319.24 o                         
  11  19  -3         84.85        630.50       173.02 o                         
  13  19  -3       2681.25       3028.35       312.93 o                         
  15  19  -3       2767.97       2629.83       342.32 o                         
  17  19  -3        633.74        577.88       293.12 o                         
  19  19  -3       1653.53       2164.35       422.70 o                         
   1  21  -3       1943.12       1996.97       294.15 o                         
   3  21  -3      12938.08      17214.76       765.75 o                         
   5  21  -3        760.62        842.69       189.41 o                         
   7  21  -3       3331.67       4151.51       325.85 o                         
   9  21  -3       2573.79       2208.29       297.17 o                         
  11  21  -3       4170.47       3800.00       339.15 o                         
  13  21  -3       1184.57        891.12       230.83 o                         
  15  21  -3       2936.50       3839.86       529.22 o                         
  17  21  -3        557.72        535.48       415.47 o                         
   1  23  -3       9803.57       8892.27       542.77 o                         
   3  23  -3       4905.73       5090.95       436.95 o                         
   5  23  -3      10611.94       9132.94       548.52 o                         
   7  23  -3        341.97        296.56       200.93 o                         
   9  23  -3        312.48        -48.16       239.75 o                         
  11  23  -3       1187.70       1147.47       323.71 o                         
  13  23  -3        915.00        696.17       455.06 o                         
  15  23  -3        274.30         76.03       429.06 o                         
  17  23  -3       1404.38        871.12       728.10 o                         
   1  25  -3        597.81        231.77       191.08 o                         
   3  25  -3       1549.32       2035.98       319.45 o                         
   5  25  -3       1224.04       1187.21       304.02 o                         
   7  25  -3       8187.02       9009.76       949.40 o                         
   9  25  -3       2294.94       2898.85       398.90 o                         
  11  25  -3       5591.52       5626.27       546.72 o                         
  13  25  -3        365.76        662.96       271.22 o                         
  15  25  -3        311.19        -35.33       708.60 o                         
  17  25  -3       1300.67       1235.17       858.12 o                         
   1  27  -3       2977.17       2712.12       375.28 o                         
   3  27  -3       3045.94       2488.51       375.57 o                         
   5  27  -3       3918.51       3642.26       429.57 o                         
   7  27  -3       2842.58       2575.52       448.85 o                         
   9  27  -3       5910.17       7011.89       571.67 o                         
  11  27  -3        183.58       -139.20       200.96 o                         
  13  27  -3       3379.21       3477.85       615.50 o                         
  15  27  -3       1412.20       2070.47       636.35 o                         
   1  29  -3       2697.44       2634.50       400.77 o                         
   3  29  -3       7298.05       6026.19       555.04 o                         
   5  29  -3       1589.58       1900.80       489.81 o                         
   7  29  -3        948.74        783.61       279.38 o                         
   9  29  -3       1321.40       2439.19       501.93 o                         
  11  29  -3       2168.76       2148.42       390.62 o                         
  13  29  -3        432.55         32.19       243.96 o                         
  15  29  -3        589.01        746.31       598.08 o                         
   1  31  -3       1031.47       1053.37       297.72 o                         
   3  31  -3       1026.12       1427.56       319.26 o                         
   5  31  -3       6130.35       7286.90       703.56 o                         
   7  31  -3         78.39        112.34       242.76 o                         
   9  31  -3        957.68        695.95       339.67 o                         
  11  31  -3        664.22        977.80       451.50 o                         
  13  31  -3        956.90        750.35       388.47 o                         
   1  33  -3        722.25        786.06       302.03 o                         
   3  33  -3       2767.44       2917.76       457.68 o                         
   5  33  -3       1389.57       2067.90       404.69 o                         
   7  33  -3       3266.02       3517.99       503.55 o                         
   9  33  -3       1413.51       1515.12       408.67 o                         
  11  33  -3       2308.27       2364.98       706.30 o                         
   1  35  -3        960.01       1320.73       351.43 o                         
   3  35  -3        614.06        682.02       327.57 o                         
   5  35  -3       2795.55       2995.79       475.89 o                         
   7  35  -3       3302.76       2893.10       480.37 o                         
   9  35  -3       1984.50       2795.30       474.82 o                         
   1  37  -3        535.89        742.77       321.90 o                         
   3  37  -3       1578.99       2410.19       456.19 o                         
   5  37  -3       1106.10        944.39       350.39 o                         
   7  37  -3         51.78        162.03       263.87 o                         
   1  39  -3        127.75       -213.79       213.79 o                         
   3  39  -3        383.78       -106.06       251.44 o                         
   2   0  -2     286505.56     173053.58      6259.98 o                         
   6   0  -2     148633.55     124430.34      4559.82 o                         
  10   0  -2      55205.38      64857.95      2532.75 o                         
  14   0  -2       4690.63       7168.08       716.93 o                         
  18   0  -2       1558.90       1303.57       434.16 o                         
  22   0  -2        239.06        208.03       624.09 o                         
   0   2  -2      36840.90      11987.86       533.00 o                         
   2   2  -2     157633.53     121524.73      2929.93 o                         
   4   2  -2      27755.39      39304.10      1002.97 o                         
   6   2  -2      40869.09      37145.30      1189.07 o                         
   8   2  -2      10440.50       6257.21       364.85 o                         
  10   2  -2      17219.56      14944.56       649.19 o                         
  12   2  -2      17475.12      22758.18       880.01 o                         
  14   2  -2      26829.06      34259.45      1232.91 o                         
  16   2  -2       1335.37       1108.87       356.56 o                         
  18   2  -2        652.73        961.79       286.68 o                         
  20   2  -2          5.14       -236.37       236.37 o                         
  22   2  -2        848.44        696.20       388.40 o                         
   2   4  -2     478893.47     509709.62     11562.88 o                         
   4   4  -2     193968.62     222976.50      4301.36 o                         
   6   4  -2      33331.10      50293.37      1252.89 o                         
   8   4  -2      10513.66       6183.85       295.81 o                         
  10   4  -2      39010.16      49569.76      1482.02 o                         
  12   4  -2        581.30        255.53       177.71 o                         
  14   4  -2       1574.25       1604.37       382.84 o                         
  16   4  -2        172.08        196.61       191.66 o                         
  18   4  -2       4658.89       4625.17       624.93 o                         
  20   4  -2         69.98        435.00       280.66 o                         
  22   4  -2        323.87        404.59       427.43 o                         
   0   6  -2      79660.45      52163.20      1390.11 o                         
   2   6  -2     159618.67     190704.88      4105.93 o                         
   4   6  -2     122799.73     153823.67      3522.66 o                         
   6   6  -2      63314.27      72760.08      1472.90 o                         
   8   6  -2      13597.62      17083.19       547.43 o                         
  10   6  -2       4506.78       4538.82       250.13 o                         
  12   6  -2       1700.29        891.60       221.28 o                         
  14   6  -2      22931.40      22878.27       944.07 o                         
  16   6  -2       1046.52       1311.81       302.02 o                         
  18   6  -2        507.02        433.92       249.00 o                         
  20   6  -2         13.36        290.59       274.85 o                         
   2   8  -2     166119.19     194109.36      3484.24 o                         
   4   8  -2       6738.22       9908.66       349.63 o                         
   6   8  -2       3944.39       3291.99       199.03 o                         
   8   8  -2      29964.43      21574.52       605.20 o                         
  10   8  -2      16544.11      13079.61       485.76 o                         
  12   8  -2         10.69       -134.99       144.06 o                         
  14   8  -2       1465.60       1208.86       292.76 o                         
  16   8  -2        500.00        326.82       235.71 o                         
  18   8  -2       2587.44       2242.01       394.06 o                         
  20   8  -2         39.61        198.90       233.07 o                         
   0  10  -2     111277.28     106411.86      3271.51 o                         
   2  10  -2      70184.45      79316.55      1538.70 o                         
   4  10  -2      14444.12      18201.50       505.99 o                         
   6  10  -2      11463.50       7883.57       329.55 o                         
   8  10  -2       4532.85       4889.56       229.98 o                         
  10  10  -2       5484.88       6231.70       343.74 o                         
  12  10  -2       2986.82       4484.82       335.24 o                         
  14  10  -2       7910.33       6785.01       509.06 o                         
  16  10  -2       3893.53       3816.58       450.71 o                         
  18  10  -2        202.33       -150.84       187.34 o                         
  20  10  -2        307.41        434.59       258.69 o                         
   2  12  -2      91634.09      79833.57      1547.58 o                         
   4  12  -2      40213.37      36825.99       832.79 o                         
   6  12  -2       6585.82       8252.02       314.80 o                         
   8  12  -2      25573.08      23399.87       584.28 o                         
  10  12  -2      25375.25      26303.26       655.26 o                         
  12  12  -2       2196.32       2304.87       251.00 o                         
  14  12  -2       1750.85        576.73       215.62 o                         
  16  12  -2       1471.08       1189.11       266.82 o                         
  18  12  -2       3457.81       3371.20       423.42 o                         
  20  12  -2        489.03        636.29       309.47 o                         
   0  14  -2      40669.73      33052.50      1184.89 o                         
   2  14  -2      25061.29      25715.14       573.20 o                         
   4  14  -2       5855.93       9061.95       305.78 o                         
   6  14  -2      34354.52      43787.09      1060.12 o                         
   8  14  -2       1023.86       1123.55       151.97 o                         
  10  14  -2      10185.07      12445.73       413.05 o                         
  12  14  -2       3395.82       5154.43       338.76 o                         
  14  14  -2      14797.24      13419.11       644.42 o                         
  16  14  -2        442.20        311.74       227.62 o                         
  18  14  -2         40.92         17.66       202.28 o                         
  20  14  -2         46.62        142.82       302.79 o                         
   2  16  -2      33472.30      37342.82       919.46 o                         
   4  16  -2       7064.88       4559.54       211.19 o                         
   6  16  -2       6477.08       7988.39       351.55 o                         
   8  16  -2      31996.81      30018.19       796.31 o                         
  10  16  -2      25173.09      23477.51       676.64 o                         
  12  16  -2       2531.34       2075.12       230.52 o                         
  14  16  -2       1475.97       1413.73       259.71 o                         
  16  16  -2        376.23        289.87       248.72 o                         
  18  16  -2       4717.77       7021.86       848.85 o                         
  20  16  -2        432.87        480.05       308.97 o                         
   0  18  -2      12550.07      11100.85       545.72 o                         
   2  18  -2      11342.00      16256.87       501.71 o                         
   4  18  -2       3486.58       4875.23       215.61 o                         
   6  18  -2       4330.94       4591.75       242.49 o                         
   8  18  -2       2227.89       2959.04       259.53 o                         
  10  18  -2       4363.10       4475.97       285.33 o                         
  12  18  -2       1569.39       2486.11       287.82 o                         
  14  18  -2      10228.31       8623.55       507.78 o                         
  16  18  -2       1185.76        663.96       228.81 o                         
  18  18  -2        214.22        362.86       230.01 o                         
   2  20  -2      20236.68      25463.60       835.94 o                         
   4  20  -2       7445.42       6978.84       328.20 o                         
   6  20  -2       5991.01       6594.97       266.17 o                         
   8  20  -2       8637.99       8248.87       381.53 o                         
  10  20  -2      12258.71      13653.89       508.01 o                         
  12  20  -2       1186.15        976.09       223.03 o                         
  14  20  -2       3216.85       4144.34       376.00 o                         
  16  20  -2        760.62        304.23       257.10 o                         
  18  20  -2       3786.37       3136.43       523.95 o                         
   0  22  -2      10847.08      13806.39      2275.32 o                         
   2  22  -2      10560.36      13460.33       664.17 o                         
   4  22  -2        390.44        427.26       196.51 o                         
   6  22  -2      10743.12       8300.69       726.26 o                         
   8  22  -2       2143.99       1601.94       383.62 o                         
  10  22  -2       9612.51       8737.47       581.96 o                         
  12  22  -2       1026.99       1203.49       297.48 o                         
  14  22  -2       2576.97       2659.84       487.42 o                         
  16  22  -2        264.89        247.03       374.45 o                         
  18  22  -2        109.01        572.08       637.09 o                         
   2  24  -2      17482.28      16494.21       779.00 o                         
   4  24  -2       5304.74       5241.27       476.67 o                         
   6  24  -2       6100.99       7758.89       514.83 o                         
   8  24  -2        852.59        632.39       309.65 o                         
  10  24  -2       4852.15       4701.06       603.40 o                         
  12  24  -2        281.93        516.26       287.13 o                         
  14  24  -2       2443.77       3877.82       658.11 o                         
  16  24  -2        218.09        808.49       401.37 o                         
   0  26  -2        569.67        453.51       302.98 o                         
   2  26  -2       3710.86       4294.75       454.15 o                         
   4  26  -2       1836.06       1566.81       324.66 o                         
   6  26  -2       2570.07       1468.52       294.97 o                         
   8  26  -2       1591.20       1944.19       390.22 o                         
  10  26  -2          5.81        104.50       250.29 o                         
  12  26  -2        174.00        -86.60       229.96 o                         
  14  26  -2       3292.19       3823.04       616.68 o                         
  16  26  -2        136.69        -73.48       263.69 o                         
   2  28  -2       2040.00       2662.16       449.90 o                         
   4  28  -2        708.93        687.85       367.82 o                         
   6  28  -2        589.04        672.73       264.49 o                         
   8  28  -2       1754.41       1779.38       339.57 o                         
  10  28  -2       3471.79       3004.51       532.81 o                         
  12  28  -2        719.30        530.79       284.31 o                         
  14  28  -2        497.23        732.66       379.26 o                         
   0  30  -2        816.32       1140.80       407.19 o                         
   2  30  -2       1936.55       1766.80       356.15 o                         
   4  30  -2        466.62        -67.83       202.68 o                         
   6  30  -2       2560.01       3032.94       428.56 o                         
   8  30  -2        260.24        209.51       258.55 o                         
  10  30  -2       1193.32       1489.25       394.65 o                         
  12  30  -2        829.21       1185.87       338.89 o                         
  14  30  -2        937.33       1753.31       639.93 o                         
   2  32  -2       2096.94       1751.55       371.62 o                         
   4  32  -2         45.06        107.80       237.05 o                         
   6  32  -2       2195.63       2695.01       433.41 o                         
   8  32  -2       1410.49       1264.06       519.00 o                         
  10  32  -2       1719.59       1460.59       427.78 o                         
  12  32  -2         36.15        -62.26       246.60 o                         
   0  34  -2        719.14        257.04       385.89 o                         
   2  34  -2       3068.46       2505.36       564.87 o                         
   4  34  -2        500.55        447.03       286.53 o                         
   6  34  -2       1283.97       1463.28       353.29 o                         
   8  34  -2        288.54        454.78       287.81 o                         
  10  34  -2          5.94        154.40       253.59 o                         
   2  36  -2       1536.97        694.76       321.05 o                         
   4  36  -2        305.90        118.95       249.42 o                         
   6  36  -2        462.39        559.96       300.28 o                         
   8  36  -2        299.14         19.71       390.40 o                         
   0  38  -2        426.00        434.63       450.21 o                         
   2  38  -2        519.07        616.02       330.22 o                         
   4  38  -2         27.87        313.04       303.54 o                         
   6  38  -2       1798.03       1682.49       568.99 o                         
   1   1  -1     123855.83     112286.80      3265.38 o                         
   3   1  -1      92191.30      52652.55      1472.34 o                         
   5   1  -1     406018.25     471834.56     10959.14 o                         
   7   1  -1       5365.64       6679.21       231.24 o                         
   9   1  -1      58661.82      70074.26      1622.42 o                         
  11   1  -1        692.78        611.87       191.35 o                         
  13   1  -1       3505.02       3599.38       388.67 o                         
  15   1  -1       1559.98       1170.85       476.67 o                         
  17   1  -1        776.49       1396.69       320.83 o                         
  19   1  -1        814.45        667.49       335.92 o                         
  21   1  -1        942.82        555.16       315.63 o                         
   1   3  -1     288749.88     188257.38      3917.60 o                         
   3   3  -1     142410.16     151794.91      3094.73 o                         
   5   3  -1     123324.80     125320.28      2559.44 o                         
   7   3  -1      57993.83      56280.57      1298.32 o                         
   9   3  -1      49913.52      43349.33      1034.75 o                         
  11   3  -1      23819.71      26473.12      1037.15 o                         
  13   3  -1      19051.21      19667.19       870.39 o                         
  15   3  -1       3966.83       3239.56       399.73 o                         
  17   3  -1       1148.43       1525.59       335.11 o                         
  19   3  -1        680.30        299.95       246.97 o                         
  21   3  -1       1062.59       1098.18       365.53 o                         
   1   5  -1      56772.37      72221.62      1301.67 o                         
   3   5  -1     138154.06     185503.61      4167.19 o                         
   5   5  -1       3534.67       8910.11       280.65 o                         
   7   5  -1      49786.32      61664.42      1443.65 o                         
   9   5  -1      34139.98      41351.30       966.89 o                         
  11   5  -1      11017.71      10684.38       431.25 o                         
  13   5  -1      25310.86      30584.39      1151.63 o                         
  15   5  -1       5440.02       4902.50       773.18 o                         
  17   5  -1       1584.97        965.84       294.32 o                         
  19   5  -1        595.28        236.42       276.07 o                         
  21   5  -1       1548.53       1658.38       417.69 o                         
   1   7  -1     188658.98     202677.09      3884.92 o                         
   3   7  -1      34123.23      48346.23      1201.72 o                         
   5   7  -1      11832.24      22080.69       530.13 o                         
   7   7  -1      57452.16      56835.97      1388.43 o                         
   9   7  -1       6376.99       6294.95       329.78 o                         
  11   7  -1      16229.32      20685.92       689.38 o                         
  13   7  -1        197.60        -79.95       165.35 o                         
  15   7  -1       4238.86       5379.70       502.46 o                         
  17   7  -1         59.35         80.91       208.04 o                         
  19   7  -1         52.20       -233.07       233.07 o                         
  21   7  -1       2014.11       3487.65       515.11 o                         
   1   9  -1      20719.05       5879.73       208.80 o                         
   3   9  -1      23158.37      36069.77       809.70 o                         
   5   9  -1      10678.23      14002.07       490.83 o                         
   7   9  -1       8879.20      12833.98       386.43 o                         
   9   9  -1      31753.58      38417.39      1003.67 o                         
  11   9  -1       4565.71       3954.82       253.20 o                         
  13   9  -1        246.31        119.28       171.13 o                         
  15   9  -1       4302.28       5016.27       493.67 o                         
  17   9  -1       1027.88        786.28       296.41 o                         
  19   9  -1       1656.75       1236.37       342.68 o                         
  21   9  -1        761.78        359.77       328.43 o                         
   1  11  -1      26376.84      25731.59       643.91 o                         
   3  11  -1      50052.32      46855.12      1036.39 o                         
   5  11  -1      27357.03      30152.72       723.57 o                         
   7  11  -1      65502.55      72073.46      1666.33 o                         
   9  11  -1      23364.37      24244.75       654.83 o                         
  11  11  -1       3430.21       2497.42       284.11 o                         
  13  11  -1       1571.87       1569.09       288.46 o                         
  15  11  -1       9291.77      10245.07       637.03 o                         
  17  11  -1       1388.56       2193.74       387.85 o                         
  19  11  -1        370.71         71.66       245.78 o                         
  21  11  -1        124.28        333.69       285.47 o                         
   1  13  -1       8229.42       6413.33       241.21 o                         
   3  13  -1       8227.72       6331.71       227.52 o                         
   5  13  -1      28476.05      31757.46       749.14 o                         
   7  13  -1        768.59         98.52       102.44 o                         
   9  13  -1      19154.83      20178.65       593.67 o                         
  11  13  -1      23380.95      24491.65       737.31 o                         
  13  13  -1       5424.49       4349.01       426.68 o                         
  15  13  -1        676.38        229.69       215.93 o                         
  17  13  -1         69.30       -211.89       211.89 o                         
  19  13  -1       1272.11       1175.09       494.98 o                         
  21  13  -1       1252.68        975.14       702.10 o                         
   1  15  -1      15793.42      16485.92       468.89 o                         
   3  15  -1       1546.20        382.29       104.95 o                         
   5  15  -1      14523.42      12938.21       401.97 o                         
   7  15  -1      21853.06      19799.87       615.24 o                         
   9  15  -1      11777.32      14082.87       468.07 o                         
  11  15  -1       3609.51       3064.63       252.85 o                         
  13  15  -1       1351.72       1131.47       258.96 o                         
  15  15  -1       4702.74       5228.74       522.35 o                         
  17  15  -1       4251.00       4577.54       578.49 o                         
  19  15  -1        785.42       1069.55       303.81 o                         
   1  17  -1       7926.22      11347.34       364.89 o                         
   3  17  -1       5869.97       3825.77       187.61 o                         
   5  17  -1       3071.15       8527.29       308.63 o                         
   7  17  -1       1818.02       1982.84       199.05 o                         
   9  17  -1      34673.35      41939.25       967.11 o                         
  11  17  -1      10905.67      11950.92       458.61 o                         
  13  17  -1       2891.79       2754.61       305.26 o                         
  15  17  -1        870.98       1003.79       242.00 o                         
  17  17  -1        173.28        439.77       272.47 o                         
  19  17  -1       2848.50       3301.34       464.28 o                         
   1  19  -1       1936.91       2584.59       329.49 o                         
   3  19  -1      14518.40      18783.14       555.31 o                         
   5  19  -1       9972.03       7818.63       305.43 o                         
   7  19  -1      21169.53      19951.04       584.88 o                         
   9  19  -1      17772.26      19856.05       653.63 o                         
  11  19  -1       4568.41       5677.98       321.62 o                         
  13  19  -1       2517.55       2118.36       258.52 o                         
  15  19  -1       6510.24       7509.62       573.59 o                         
  17  19  -1       3507.16       4870.10       494.05 o                         
  19  19  -1         43.29       -267.52       267.52 o                         
   1  21  -1       4350.17       5163.44       420.37 o                         
   3  21  -1       4641.74       3973.60       409.11 o                         
   5  21  -1       7944.15      10924.13       665.09 o                         
   7  21  -1       1669.51       1481.59       233.11 o                         
   9  21  -1      20479.10      20455.87       801.80 o                         
  11  21  -1       9029.90      10978.06       462.45 o                         
  13  21  -1       5114.00       5013.34       496.02 o                         
  15  21  -1        469.62        378.25       239.18 o                         
  17  21  -1       1161.26       1111.38       368.87 o                         
   1  23  -1       3282.47       4350.02       504.82 o                         
   3  23  -1       6734.40       6255.85       458.30 o                         
   5  23  -1      14119.71      14820.07       722.83 o                         
   7  23  -1       7421.78       7275.83       504.71 o                         
   9  23  -1        252.13        287.41       208.85 o                         
  11  23  -1       2061.04       2899.04       566.75 o                         
  13  23  -1       5071.37       5240.13       587.20 o                         
  15  23  -1       1894.94       2111.18       474.40 o                         
  17  23  -1       1574.55       1060.29       488.20 o                         
   1  25  -1       6375.73       9393.18       690.61 o                         
   3  25  -1       1599.72       1325.18       291.20 o                         
   5  25  -1       1997.77       1502.78       442.89 o                         
   7  25  -1       2707.37       1735.38       499.09 o                         
   9  25  -1       7127.55       7611.04       559.41 o                         
  11  25  -1       1127.34       2057.43       360.43 o                         
  13  25  -1       1573.55       2675.94       526.20 o                         
  15  25  -1         20.05        207.90       290.33 o                         
  17  25  -1         48.64       -182.66       350.43 o                         
   1  27  -1       1656.75       1185.00       272.11 o                         
   3  27  -1       5376.30       4255.17       458.98 o                         
   5  27  -1       3502.38       4494.01       480.56 o                         
   7  27  -1        729.40        947.94       288.26 o                         
   9  27  -1       3039.72       3564.45       436.99 o                         
  11  27  -1       1781.98       1457.81       382.84 o                         
  13  27  -1        305.17       -206.59       206.59 o                         
  15  27  -1        838.43        357.67       335.67 o                         
   1  29  -1        378.10        240.56       229.83 o                         
   3  29  -1        340.77        210.72       227.08 o                         
   5  29  -1       4410.73       4873.30       522.08 o                         
   7  29  -1        291.33        217.80       231.77 o                         
   9  29  -1        866.05        222.75       375.33 o                         
  11  29  -1        741.28        260.39       257.04 o                         
  13  29  -1       1684.39       2866.06       467.32 o                         
  15  29  -1        201.88       1217.00       404.99 o                         
   1  31  -1       2158.72       1085.22       298.93 o                         
   3  31  -1        721.04        786.18       297.59 o                         
   5  31  -1        679.75        773.55       341.55 o                         
   7  31  -1       1025.01       1943.36       382.89 o                         
   9  31  -1        375.72        301.70       256.83 o                         
  11  31  -1        848.32        529.69       303.33 o                         
  13  31  -1       1245.66       1290.67       430.50 o                         
   1  33  -1        557.96        394.05       241.39 o                         
   3  33  -1       2224.55       2494.71       506.70 o                         
   5  33  -1        792.14        832.41       283.95 o                         
   7  33  -1        316.81        653.07       308.19 o                         
   9  33  -1        767.63        426.89       290.79 o                         
  11  33  -1        418.61        248.38       347.37 o                         
   1  35  -1        271.56        162.34       246.90 o                         
   3  35  -1        918.54        163.20       270.75 o                         
   5  35  -1       1461.45        414.68       286.65 o                         
   7  35  -1        553.37        171.71       276.63 o                         
   9  35  -1        119.12        345.16       269.49 o                         
   1  37  -1        654.88        203.51       261.09 o                         
   3  37  -1       1080.45       1133.15       348.58 o                         
   5  37  -1        795.00       1479.97       399.18 o                         
   7  37  -1        865.23        636.73       319.65 o                         
   1  39  -1        648.22        153.58       252.21 o                         
   3  39  -1        563.40        -24.48       264.33 o                         
   5  39  -1        416.71        232.20       294.26 o                         
   4   0   0      45347.18      33224.75      1076.05 o                         
   8   0   0     119588.89     130213.54      3997.82 o                         
  12   0   0       9514.59      11495.18       652.85 o                         
  16   0   0       1802.81       2214.79       523.80 o                         
  20   0   0        702.65        548.68       390.65 o                         
   2   2   0     109490.38      12273.79       306.47 o                         
   4   2   0     206673.17     233296.44      4872.00 o                         
   6   2   0     122933.34     145783.06      3111.83 o                         
   8   2   0      24989.51      27376.86       709.22 o                         
  10   2   0      76088.58      91083.58      2060.12 o                         
  12   2   0      35016.09      34934.66      1046.69 o                         
  14   2   0       2439.18       2197.93       340.99 o                         
  16   2   0        940.27        970.88       281.41 o                         
  18   2   0        374.07        292.57       246.51 o                         
  20   2   0        991.68       1391.11       350.96 o                         
  22   2   0        200.86         13.31       250.11 o                         
   0   4   0     494335.53     353277.53     12727.74 o                         
   2   4   0       4678.20       2010.48       143.23 o                         
   4   4   0     169870.64      98554.98      1832.77 o                         
   6   4   0      32247.98      55682.21      1269.90 o                         
   8   4   0       5048.71       6788.12       276.05 o                         
  10   4   0      13163.01      22022.26       630.92 o                         
  12   4   0       4580.19       6157.73       360.68 o                         
  14   4   0        562.10        429.60       221.29 o                         
  16   4   0       1353.28       1447.18       362.19 o                         
  18   4   0        471.99        519.78       266.76 o                         
  20   4   0          8.95        112.02       258.83 o                         
  22   4   0        622.87        706.44       416.62 o                         
   2   6   0      49353.09      18302.82       457.94 o                         
   4   6   0       7227.51      20889.56       543.40 o                         
   6   6   0      55069.70      74741.84      1447.31 o                         
   8   6   0      14411.72       8799.45       299.41 o                         
  10   6   0      57176.45      66877.21      1444.15 o                         
  12   6   0       4566.17       4547.91       346.12 o                         
  14   6   0       2215.19       1199.40       268.36 o                         
  16   6   0      22274.77      25927.22      1189.80 o                         
  18   6   0        137.42        243.35       232.28 o                         
  20   6   0       1960.61       2507.44       443.25 o                         
   0   8   0    1353610.75    1272391.38     45608.71 o                         
   2   8   0     144315.72      61041.94      1242.88 o                         
   4   8   0        588.09        116.29       104.91 o                         
   6   8   0        385.58        101.13        85.63 o                         
   8   8   0      22796.17      26704.32       622.05 o                         
  10   8   0       5830.26       2684.77       202.09 o                         
  12   8   0      27677.63      26289.08       710.00 o                         
  14   8   0       1042.95       1391.01       405.36 o                         
  16   8   0       1007.18       1259.08       301.43 o                         
  18   8   0       1831.46       1903.39       381.34 o                         
  20   8   0       1814.03       1062.12       386.59 o                         
   2  10   0      25798.56      45215.23       954.85 o                         
   4  10   0        571.35        556.28       109.70 o                         
   6  10   0       4526.68       3739.64       245.41 o                         
   8  10   0         92.06         64.28        82.13 o                         
  10  10   0       6879.43       9090.34       337.13 o                         
  12  10   0      25681.68      21146.70       671.63 o                         
  14  10   0        267.57        288.13       229.11 o                         
  16  10   0       4195.02       5540.71       525.50 o                         
  18  10   0         14.86        -19.46       236.52 o                         
  20  10   0        186.84        241.68       262.13 o                         
   0  12   0      41021.72      39431.66      2483.35 o                         
   2  12   0       4596.02       5195.68       227.40 o                         
   4  12   0        987.75       2563.76       223.25 o                         
   6  12   0      19844.39      18283.88       678.30 o                         
   8  12   0      14546.37      26490.16       685.98 o                         
  10  12   0      11645.66      13563.80       450.36 o                         
  12  12   0        109.40         96.78       118.01 o                         
  14  12   0       1019.10        522.66       238.93 o                         
  16  12   0       1135.30        897.15       276.30 o                         
  18  12   0         37.46        142.64       255.22 o                         
  20  12   0       1101.85        892.01       357.74 o                         
   2  14   0        328.38        334.63        88.65 o                         
   4  14   0       8849.05      12136.73       357.45 o                         
   6  14   0        225.04       1250.37       155.01 o                         
   8  14   0       2471.16       2377.90       245.24 o                         
  10  14   0       6126.96       4915.85       279.26 o                         
  12  14   0       8137.71       6753.07       370.87 o                         
  14  14   0         28.53        298.57       217.83 o                         
  16  14   0      11849.86      11127.77       814.47 o                         
  18  14   0        483.30        452.79       308.43 o                         
  20  14   0       2054.03       2546.88       540.59 o                         
   0  16   0      64637.84      69478.80      2898.76 o                         
   2  16   0       5915.32      14077.90       423.06 o                         
   4  16   0       1963.49       3145.92       204.30 o                         
   6  16   0         89.98         -4.71        80.08 o                         
   8  16   0      38737.75      45292.88      1281.80 o                         
  10  16   0      22319.64      28474.26       796.77 o                         
  12  16   0        982.99        621.79       163.66 o                         
  14  16   0        599.31        835.60       267.35 o                         
  16  16   0       8994.64      12564.90       876.40 o                         
  18  16   0        343.50        142.20       252.52 o                         
  20  16   0       1881.90       1220.94       323.82 o                         
   2  18   0       1572.70        321.64       174.53 o                         
   4  18   0      33827.04      36713.26       943.99 o                         
   6  18   0        372.31        222.88       101.50 o                         
   8  18   0       1798.73       1575.79       173.79 o                         
  10  18   0       5256.68       7212.58       468.85 o                         
  12  18   0      16495.74      14164.96       563.82 o                         
  14  18   0        304.16        865.44       276.12 o                         
  16  18   0       4163.17       4679.55       603.43 o                         
  18  18   0         67.84         -3.00       208.15 o                         
   0  20   0      38931.77      45142.15      2068.58 o                         
   2  20   0       2054.35       2557.19       300.61 o                         
   4  20   0          8.44        153.66       164.24 o                         
   6  20   0       7392.39       6544.19       319.56 o                         
   8  20   0      21653.51      19699.13       652.53 o                         
  10  20   0       6570.87       8513.26       420.35 o                         
  12  20   0       1671.61       1379.28       224.13 o                         
  14  20   0        498.34        828.70       255.19 o                         
  16  20   0       7561.27      10851.71       711.00 o                         
  18  20   0       1348.12       1123.46       317.33 o                         
   2  22   0        466.73        543.85       187.42 o                         
   4  22   0      17248.01      15159.84       703.53 o                         
   6  22   0        272.82        179.10       179.38 o                         
   8  22   0        556.91        337.39       195.00 o                         
  10  22   0       5513.07       5176.84       397.82 o                         
  12  22   0       8891.79       9859.02      1148.51 o                         
  14  22   0        724.27       1083.08       368.61 o                         
  16  22   0       2110.27       1455.75       545.38 o                         
  18  22   0       1587.46       1721.30       663.09 o                         
   0  24   0      23147.05      29341.34      1581.23 o                         
   2  24   0       1097.34        570.10       220.84 o                         
   4  24   0       3435.47       6628.02       511.95 o                         
   6  24   0       3557.56       2559.54       345.82 o                         
   8  24   0      16865.51      17895.77       925.01 o                         
  10  24   0        536.10        167.96       203.74 o                         
  12  24   0       1347.07       1136.83       289.62 o                         
  14  24   0        480.33         79.24       305.82 o                         
  16  24   0       4459.75      10468.17      2411.84 o                         
   2  26   0       2159.58       2064.00       331.92 o                         
   4  26   0       9920.84      13225.54       706.33 o                         
   6  26   0       1472.98       1933.17       354.69 o                         
   8  26   0       3059.62       2954.82       407.96 o                         
  10  26   0       1676.45        732.94       294.63 o                         
  12  26   0       1037.79        252.30       344.95 o                         
  14  26   0        975.43        432.63       358.12 o                         
  16  26   0         67.17        356.96       393.36 o                         
   0  28   0       8934.00       9143.38      1059.65 o                         
   2  28   0       2551.45       1379.08       359.86 o                         
   4  28   0        243.46        378.96       221.45 o                         
   6  28   0       2425.47       2892.58       407.91 o                         
   8  28   0        923.18       1290.61       321.81 o                         
  10  28   0          4.39         35.68       204.89 o                         
  12  28   0         50.85         -5.69       219.17 o                         
  14  28   0        308.50        619.87       382.89 o                         
   2  30   0        168.27         72.50       253.35 o                         
   4  30   0        295.73        463.43       248.44 o                         
   6  30   0        459.20        103.67       288.91 o                         
   8  30   0       2050.01       1933.73       367.69 o                         
  10  30   0        113.07        119.64       297.63 o                         
  12  30   0        243.21        128.22       236.55 o                         
  14  30   0         36.53        341.93       682.60 o                         
   0  32   0        238.63       -255.19       295.73 o                         
   2  32   0         51.72        131.59       231.99 o                         
   4  32   0        190.61       -142.69       202.79 o                         
   6  32   0         16.35        228.24       238.03 o                         
   8  32   0        499.60       1243.10       350.77 o                         
  10  32   0        104.00       -159.58       218.16 o                         
  12  32   0         26.80        -93.28       233.89 o                         
   2  34   0        249.81        357.54       283.16 o                         
   4  34   0        750.49        810.35       313.53 o                         
   6  34   0         79.19        191.02       292.20 o                         
   8  34   0         48.06       -189.06       230.20 o                         
  10  34   0        321.44        -58.50       249.56 o                         
   0  36   0       1496.55        696.90       468.07 o                         
   2  36   0          7.83         76.26       266.52 o                         
   4  36   0         29.37       -246.45       246.45 o                         
   6  36   0        218.75        225.71       236.30 o                         
   8  36   0       1085.82        963.77       343.20 o                         
   2  38   0          2.35         44.55       294.41 o                         
   4  38   0       1919.61       1487.63       393.18 o                         
   6  38   0         28.09        -61.71       332.17 o                         
   0  40   0        705.83         53.38       381.01 o                         
   2  40   0        394.07        459.62       323.07 o                         
   1   1   1     112920.91     109169.80      2832.69 o                         
   3   1   1      97726.79      57566.33      1488.71 o                         
   5   1   1     419042.41     491471.25     10016.76 o                         
   7   1   1       4349.10       6147.66       345.04 o                         
   9   1   1      62887.94      73545.11      1658.42 o                         
  11   1   1        528.00        814.03       136.04 o                         
  13   1   1       4673.94       4777.43       416.98 o                         
  15   1   1       1658.60       2123.72       348.56 o                         
  17   1   1        911.75        846.81       285.93 o                         
  19   1   1        645.70        344.15       272.46 o                         
  21   1   1        985.55        576.96       326.16 o                         
   1   3   1     300604.75     188744.58      3921.15 o                         
   3   3   1     129852.61     141487.80      3390.33 o                         
   5   3   1     110331.68     115190.87      2373.76 o                         
   7   3   1      59472.59      57707.44      1213.68 o                         
   9   3   1      48394.73      42386.51       966.60 o                         
  11   3   1      21790.57      25409.77       734.70 o                         
  13   3   1      18106.87      19062.58       845.08 o                         
  15   3   1       3938.35       3373.36       418.81 o                         
  17   3   1       1517.86       1139.99       301.56 o                         
  19   3   1        765.51        987.10       333.51 o                         
  21   3   1       1154.30        561.63       295.70 o                         
   1   5   1      55106.16      67691.12      1512.48 o                         
   3   5   1     127471.08     173941.92      5363.93 o                         
   5   5   1       2055.01       6493.75       250.35 o                         
   7   5   1      52197.10      65735.09      1350.98 o                         
   9   5   1      29731.60      36578.01       886.96 o                         
  11   5   1      11511.60      11435.01       444.04 o                         
  13   5   1      25261.49      32782.96      1185.87 o                         
  15   5   1       4691.78       5070.96       621.06 o                         
  17   5   1       1235.81        632.17       270.76 o                         
  19   5   1        591.20        664.27       347.52 o                         
  21   5   1       1707.56       1477.16       385.61 o                         
   1   7   1     183373.50     197802.86      4622.01 o                         
   3   7   1      37721.79      47878.92      1093.84 o                         
   5   7   1      11024.55      21168.98       574.87 o                         
   7   7   1      64819.91      62305.27      1211.26 o                         
   9   7   1       6841.58       6750.94       270.24 o                         
  11   7   1      16075.93      20894.24       577.51 o                         
  13   7   1        175.79        202.73       147.35 o                         
  15   7   1       4887.95       6977.62       540.84 o                         
  17   7   1         56.87         78.09       218.54 o                         
  19   7   1         76.95        142.68       262.68 o                         
  21   7   1       1837.32       2615.33       675.60 o                         
   1   9   1      18607.90       4381.39       249.79 o                         
   3   9   1      24354.73      38360.26       820.78 o                         
   5   9   1      12748.68      16991.06       519.08 o                         
   7   9   1       8141.52      12118.24       383.67 o                         
   9   9   1      34466.02      41247.50      1029.17 o                         
  11   9   1       5908.73       4868.87       252.51 o                         
  13   9   1         29.90        105.87       140.46 o                         
  15   9   1       5017.12       5803.61       521.00 o                         
  17   9   1        759.18        532.05       287.85 o                         
  19   9   1       1627.48       1780.26       396.32 o                         
  21   9   1        757.59        846.99       409.48 o                         
   1  11   1      25786.70      25585.07       832.04 o                         
   3  11   1      50487.88      50283.90      1053.02 o                         
   5  11   1      21903.70      24320.71       704.82 o                         
   7  11   1      64137.92      71452.99      1543.64 o                         
   9  11   1      23927.41      25432.31       670.53 o                         
  11  11   1       3745.34       2491.95       217.13 o                         
  13  11   1       1300.25       1493.14       240.79 o                         
  15  11   1       9753.72      10916.15       670.21 o                         
  17  11   1       1299.70       1590.18       356.07 o                         
  19  11   1        526.07        220.15       263.23 o                         
  21  11   1        152.33        -81.72       263.76 o                         
   1  13   1       7577.45       6130.57       355.54 o                         
   3  13   1       6584.45       4779.80       265.90 o                         
   5  13   1      27598.51      30723.75       806.61 o                         
   7  13   1        450.60        293.31       114.17 o                         
   9  13   1      20515.40      22558.98       612.38 o                         
  11  13   1      23017.64      23679.94       634.48 o                         
  13  13   1       5596.29       4011.10       364.67 o                         
  15  13   1        548.09        301.38       206.49 o                         
  17  13   1         55.55       -150.18       253.16 o                         
  19  13   1       1005.81       1352.11       367.87 o                         
  21  13   1       1250.56        940.26       486.66 o                         
   1  15   1      14815.16      15980.72       639.49 o                         
   3  15   1        753.80        553.30       101.36 o                         
   5  15   1      16083.87      13969.65       447.72 o                         
   7  15   1      22993.64      21392.66       592.80 o                         
   9  15   1      11100.07      14659.43       487.41 o                         
  11  15   1       3907.87       3772.95       266.34 o                         
  13  15   1       1650.06       1535.05       352.57 o                         
  15  15   1       4494.30       4598.28       506.20 o                         
  17  15   1       3984.57       3703.48       886.14 o                         
  19  15   1       1044.96       1151.30       343.10 o                         
   1  17   1       8430.99      10531.74       529.67 o                         
   3  17   1       6501.88       4648.06       255.32 o                         
   5  17   1       2791.29       8062.61       330.72 o                         
   7  17   1       1397.64       1376.90       172.78 o                         
   9  17   1      36130.44      41194.46      1230.33 o                         
  11  17   1      10901.64      12580.98       468.40 o                         
  13  17   1       2758.13       2054.58       329.71 o                         
  15  17   1       1188.43        877.87       273.70 o                         
  17  17   1        322.24        429.78       305.29 o                         
  19  17   1       2823.23       3972.02       862.66 o                         
   1  19   1       1876.53       2694.93       301.30 o                         
   3  19   1      15028.24      17082.40       736.15 o                         
   5  19   1       9794.30       8307.36       414.58 o                         
   7  19   1      21770.51      20721.88       586.20 o                         
   9  19   1      17663.00      19731.87       607.88 o                         
  11  19   1       4834.58       6849.47       430.51 o                         
  13  19   1       2698.44       3488.65       374.05 o                         
  15  19   1       6876.94       8814.47       618.66 o                         
  17  19   1       3355.58       3825.27       589.51 o                         
  19  19   1         46.52       -448.56       448.56 o                         
   1  21   1       5014.24       5306.42       410.52 o                         
   3  21   1       4993.80       4500.47       371.05 o                         
   5  21   1       7809.66      10265.95       569.59 o                         
   7  21   1       1822.92       2325.39       322.78 o                         
   9  21   1      21358.84      21688.39       783.60 o                         
  11  21   1       8376.01      10750.58       631.28 o                         
  13  21   1       5151.85       5882.72      1150.29 o                         
  15  21   1        287.60        255.20       378.08 o                         
  17  21   1       1104.69        632.71       351.92 o                         
   1  23   1       2975.27       3832.69       404.08 o                         
   3  23   1       6875.29       6684.15       464.24 o                         
   5  23   1      14385.72      14441.67       711.08 o                         
   7  23   1       7419.19       8061.58       519.81 o                         
   9  23   1        351.37        117.70       191.62 o                         
  11  23   1       2315.90       2311.39       364.32 o                         
  13  23   1       4214.90       4418.66      1117.80 o                         
  15  23   1       1568.43       1387.21       508.70 o                         
  17  23   1       1604.16       2269.70       673.65 o                         
   1  25   1       6529.97       8729.24       553.66 o                         
   3  25   1       1299.83       1477.88       294.73 o                         
   5  25   1       2035.98       1263.61       386.59 o                         
   7  25   1       2297.18       1298.13       283.37 o                         
   9  25   1       6949.06       7387.63       548.68 o                         
  11  25   1        750.64       1014.69       258.85 o                         
  13  25   1       2021.67       1847.09       455.00 o                         
  15  25   1         33.56         32.56       317.06 o                         
  17  25   1         85.83       1268.70       539.94 o                         
   1  27   1       1751.09       1431.61       283.25 o                         
   3  27   1       5239.61       4090.72       441.15 o                         
   5  27   1       3261.90       4253.24       444.24 o                         
   7  27   1        985.10       1066.10       382.82 o                         
   9  27   1       3251.45       4464.19       477.77 o                         
  11  27   1       1741.47        989.35       321.59 o                         
  13  27   1        154.34       -252.19       252.19 o                         
  15  27   1       1101.98       1347.61       433.27 o                         
   1  29   1        498.85        110.07       217.34 o                         
   3  29   1        554.44        663.49       259.73 o                         
   5  29   1       4509.26       4066.04       707.50 o                         
   7  29   1        322.72        827.37       279.84 o                         
   9  29   1        709.35        453.14       382.84 o                         
  11  29   1        624.08        687.15       273.28 o                         
  13  29   1       1735.41       2637.53       543.82 o                         
  15  29   1        184.13        654.58       400.03 o                         
   1  31   1       2272.15       2115.38       366.18 o                         
   3  31   1       1030.43       1285.88       336.26 o                         
   5  31   1        502.81        226.23       238.04 o                         
   7  31   1       1181.15        948.93       311.76 o                         
   9  31   1        245.15       -219.92       219.92 o                         
  11  31   1       1094.71       1264.88       350.55 o                         
  13  31   1        941.04        856.30       396.58 o                         
   1  33   1        740.22        803.59       405.36 o                         
   3  33   1       1936.31       2975.97       454.51 o                         
   5  33   1        934.79        837.74       311.90 o                         
   7  33   1        375.05        893.42       304.85 o                         
   9  33   1        689.40        640.23       304.76 o                         
  11  33   1        286.50        -43.65       242.75 o                         
   1  35   1        353.36          7.59       234.03 o                         
   3  35   1       1048.04        928.67       328.24 o                         
   5  35   1       1317.84        695.52       354.69 o                         
   7  35   1        490.03        914.36       593.68 o                         
   9  35   1        173.63        478.13       300.55 o                         
   1  37   1        696.30       -232.73       232.73 o                         
   3  37   1        951.75        584.63       313.40 o                         
   5  37   1        881.32       1274.10       388.47 o                         
   7  37   1        885.97       1276.56       379.41 o                         
   1  39   1        682.44        482.24       326.35 o                         
   3  39   1        649.99        400.59       311.11 o                         
   5  39   1        438.23         17.45       541.38 o                         
   2   0   2     283190.22     172347.53      4410.07 o                         
   6   0   2     145050.80     119049.37      3717.81 o                         
  10   0   2      50060.15      55631.93      2482.52 o                         
  14   0   2       5065.02       8668.51      1183.17 o                         
  18   0   2       2188.67       2298.28       588.18 o                         
  22   0   2        239.24        408.69       468.07 o                         
   0   2   2      35529.66      12616.31       434.45 o                         
   2   2   2     171081.17     130687.18      2313.39 o                         
   4   2   2      27232.84      39817.70      1000.32 o                         
   6   2   2      45723.02      42920.33       910.45 o                         
   8   2   2      10439.34       7179.09       249.45 o                         
  10   2   2      17502.41      16419.90       523.81 o                         
  12   2   2      17854.97      22066.49       684.49 o                         
  14   2   2      27450.19      32086.71      1238.01 o                         
  16   2   2       1253.11        825.29       298.39 o                         
  18   2   2        698.36        844.33       410.99 o                         
  20   2   2          4.38       -211.40       211.40 o                         
  22   2   2        836.94        248.98       356.56 o                         
   2   4   2     485081.16     510055.81      9759.35 o                         
   4   4   2     190256.08     219533.53      4303.52 o                         
   6   4   2      32031.43      49087.52      1268.67 o                         
   8   4   2      10401.90       5473.28       233.34 o                         
  10   4   2      37325.27      45572.58      1177.23 o                         
  12   4   2        478.54        495.57       133.41 o                         
  14   4   2       1543.48       1451.50       461.66 o                         
  16   4   2        170.38          2.56       229.62 o                         
  18   4   2       4793.40       4001.64       579.89 o                         
  20   4   2         76.22       -330.27       330.27 o                         
  22   4   2        335.67        616.29       458.58 o                         
   0   6   2      75122.98      49962.57      2004.16 o                         
   2   6   2     176041.89     201340.27      4119.23 o                         
   4   6   2     119886.77     148948.38      2975.23 o                         
   6   6   2      54647.48      66450.18      1736.22 o                         
   8   6   2      13549.47      16798.67       471.86 o                         
  10   6   2       4235.72       4218.77       228.55 o                         
  12   6   2       1489.74       1073.55       168.32 o                         
  14   6   2      22700.42      21416.85       943.40 o                         
  16   6   2       1249.69       1156.87       308.24 o                         
  18   6   2        533.57        461.57       276.39 o                         
  20   6   2          9.92        -93.02       242.77 o                         
   2   8   2     160269.03     187250.11      4035.03 o                         
   4   8   2       7653.64      11144.86       496.31 o                         
   6   8   2       2694.08       2196.70       178.99 o                         
   8   8   2      27582.98      19947.54       596.58 o                         
  10   8   2      15870.73      12490.54       412.46 o                         
  12   8   2          5.67         67.78       116.74 o                         
  14   8   2       1592.60       2214.26       340.25 o                         
  16   8   2        514.43        596.53       265.05 o                         
  18   8   2       2475.85       2784.31       830.04 o                         
  20   8   2         64.89       -236.55       236.55 o                         
   0  10   2     110452.32     107257.60      3305.37 o                         
   2  10   2      75497.54      84815.09      1997.78 o                         
   4  10   2      13624.96      17211.68       504.89 o                         
   6  10   2      15674.45      10263.47       305.54 o                         
   8  10   2       4555.52       5255.09       270.16 o                         
  10  10   2       5865.51       7068.31       390.45 o                         
  12  10   2       3619.19       5234.33       316.96 o                         
  14  10   2       8599.95       7231.65       526.61 o                         
  16  10   2       3430.54       3987.33       478.43 o                         
  18  10   2        214.68        373.02       279.68 o                         
  20  10   2        324.92        -62.15       253.79 o                         
   2  12   2      94277.20      83713.19      2022.14 o                         
   4  12   2      37915.55      35593.62       905.15 o                         
   6  12   2       8386.40      10318.14       366.94 o                         
   8  12   2      25241.36      22506.35       626.33 o                         
  10  12   2      25114.29      24539.59       689.64 o                         
  12  12   2       1846.83       1636.69       220.08 o                         
  14  12   2       1722.01        757.55       241.20 o                         
  16  12   2       1342.69       1106.38       302.95 o                         
  18  12   2       3808.19       4057.23       518.70 o                         
  20  12   2        403.64        142.98       263.88 o                         
   0  14   2      40693.62      33518.78      1503.15 o                         
   2  14   2      27769.73      28076.24       812.10 o                         
   4  14   2       5521.98       8654.97       340.55 o                         
   6  14   2      30837.76      39490.56      1167.78 o                         
   8  14   2        947.73        791.06       130.93 o                         
  10  14   2      10325.89      12644.11       459.24 o                         
  12  14   2       3314.65       5961.46       494.47 o                         
  14  14   2      14766.64      14560.60       756.27 o                         
  16  14   2        504.79        419.21       263.97 o                         
  18  14   2         39.57        131.14       265.53 o                         
  20  14   2         55.51        169.50       285.44 o                         
   2  16   2      31950.62      33913.92      1155.50 o                         
   4  16   2       7815.43       5361.31       326.49 o                         
   6  16   2       5128.65       6895.12       303.57 o                         
   8  16   2      32232.20      31975.84       815.57 o                         
  10  16   2      25070.91      23406.36       684.95 o                         
  12  16   2       2393.54       1474.52       236.64 o                         
  14  16   2       1507.09        994.94       235.73 o                         
  16  16   2        368.03         50.37       391.75 o                         
  18  16   2       4909.58       5639.67       658.52 o                         
  20  16   2        371.73        259.23       269.03 o                         
   0  18   2      12478.17      11339.94       767.63 o                         
   2  18   2      11383.47      15990.29       676.69 o                         
   4  18   2       3907.22       5156.79       366.74 o                         
   6  18   2       4782.60       4993.67       285.31 o                         
   8  18   2       2379.15       3325.91       288.00 o                         
  10  18   2       4944.36       5285.62       409.89 o                         
  12  18   2       1883.31       3070.31       343.16 o                         
  14  18   2       9899.24       8964.90       874.93 o                         
  16  18   2       1008.62          2.46       422.33 o                         
  18  18   2        194.54        489.70       292.15 o                         
   2  20   2      20390.19      25428.57      1026.65 o                         
   4  20   2       7365.52       6413.28       431.66 o                         
   6  20   2       7088.22       7973.54       471.72 o                         
   8  20   2       8786.86       8008.44       498.65 o                         
  10  20   2      11863.03      13421.46       606.95 o                         
  12  20   2       1142.57        871.40       280.72 o                         
  14  20   2       3017.71       3088.97       494.15 o                         
  16  20   2        605.23        -93.89       260.09 o                         
  18  20   2       4108.67       4776.86       798.63 o                         
   0  22   2      10631.09      14159.07       945.75 o                         
   2  22   2      11392.32      13162.73       647.25 o                         
   4  22   2        489.15        784.51       220.31 o                         
   6  22   2      10025.87       8804.55       533.01 o                         
   8  22   2       1978.69       1360.49       275.65 o                         
  10  22   2       9601.01       9603.46       463.78 o                         
  12  22   2        866.38       1425.38       365.07 o                         
  14  22   2       2684.97       4368.65       628.32 o                         
  16  22   2        282.71        258.01       309.24 o                         
  18  22   2         79.21          9.78       288.51 o                         
   2  24   2      17272.61      16220.12       759.64 o                         
   4  24   2       5254.95       6098.21       613.29 o                         
   6  24   2       5723.29       5696.37       506.51 o                         
   8  24   2        713.33        415.17       204.65 o                         
  10  24   2       4242.87       5495.54       458.69 o                         
  12  24   2        283.90        766.64       318.50 o                         
  14  24   2       2064.25       2829.94       562.31 o                         
  16  24   2        118.58        189.16       411.07 o                         
   0  26   2        534.20        853.02       356.13 o                         
   2  26   2       3074.05       3899.47       467.29 o                         
   4  26   2       1822.90       1726.11       323.90 o                         
   6  26   2       2392.39       1442.78       306.15 o                         
   8  26   2       1476.59       1196.92       299.70 o                         
  10  26   2         84.80        217.36       222.06 o                         
  12  26   2        105.21        178.86       291.69 o                         
  14  26   2       3310.28       4599.29       655.12 o                         
  16  26   2        129.05        309.53       421.53 o                         
   2  28   2       2097.51       2033.46       343.20 o                         
   4  28   2        642.76        726.08       264.75 o                         
   6  28   2        539.95        551.07       243.31 o                         
   8  28   2       1870.31       2409.53       378.75 o                         
  10  28   2       3216.03       2904.47       423.08 o                         
  12  28   2        779.57        446.12       261.72 o                         
  14  28   2        623.36       1239.42       431.52 o                         
   0  30   2        812.52        682.39       565.58 o                         
   2  30   2       2649.14       2805.74       451.51 o                         
   4  30   2        440.94        105.67       226.88 o                         
   6  30   2       2554.69       2304.95       387.85 o                         
   8  30   2        207.71        757.99       272.54 o                         
  10  30   2       1232.57        862.01       310.14 o                         
  12  30   2        932.14       1785.35       716.14 o                         
  14  30   2        951.36       1329.71       459.16 o                         
   2  32   2       2218.41       1929.18       389.57 o                         
   4  32   2         43.00       -173.47       201.91 o                         
   6  32   2       2118.17       2140.18       474.39 o                         
   8  32   2       1404.64       1345.68       348.22 o                         
  10  32   2       1525.41       1391.30       340.37 o                         
  12  32   2         24.20       -153.46       272.11 o                         
   0  34   2        726.19       -156.02       403.06 o                         
   2  34   2       2716.10       1641.17       360.06 o                         
   4  34   2        482.88        454.20       380.96 o                         
   6  34   2       1101.05       1105.86       341.43 o                         
   8  34   2        322.72        703.02       296.99 o                         
  10  34   2          9.22        191.89       285.11 o                         
   2  36   2       1483.31       1808.51       418.49 o                         
   4  36   2        305.33        367.47       295.13 o                         
   6  36   2        554.94       1344.45       371.93 o                         
   8  36   2        313.24        196.86       287.57 o                         
   0  38   2        416.56        -51.69       376.60 o                         
   2  38   2        636.98       1706.55       400.95 o                         
   4  38   2         26.33        164.63       276.54 o                         
   6  38   2       1858.20       1735.87       429.46 o                         
   1   1   3     100448.64      67936.40      1872.11 o                         
   3   1   3       1833.42       1463.32       114.79 o                         
   5   1   3      12505.86      12695.06       354.21 o                         
   7   1   3      60695.86      56488.96      1652.81 o                         
   9   1   3       7720.82       8344.78       340.56 o                         
  11   1   3      26466.34      29309.25       827.97 o                         
  13   1   3       5657.18       5850.60       325.83 o                         
  15   1   3       9817.33       9392.48       831.36 o                         
  17   1   3       1357.31       1753.34       350.83 o                         
  19   1   3        607.19        539.17       368.19 o                         
  21   1   3         31.69        508.93       287.33 o                         
   1   3   3      32119.13      35076.82       830.34 o                         
   3   3   3       9524.28      15122.19       373.51 o                         
   5   3   3      65803.95      80379.26      1581.84 o                         
   7   3   3      63592.84      57956.39      1440.09 o                         
   9   3   3      41356.39      50058.15      1199.57 o                         
  11   3   3      22345.29      21316.95       662.03 o                         
  13   3   3       5363.14       5703.54       335.26 o                         
  15   3   3       5548.00       8437.82       594.81 o                         
  17   3   3        566.88        540.14       278.46 o                         
  19   3   3       1095.01       1311.40       345.29 o                         
  21   3   3         29.05       -171.74       247.15 o                         
   1   5   3     135330.62     167280.42      3919.47 o                         
   3   5   3      56820.68      35836.75       738.73 o                         
   5   5   3      28365.78      43999.36       868.83 o                         
   7   5   3      35120.84      42558.25      1117.14 o                         
   9   5   3       3686.12       3558.96       220.45 o                         
  11   5   3       8624.98       9790.22       408.67 o                         
  13   5   3       1607.86        960.95       185.17 o                         
  15   5   3      12407.78      12074.34       707.90 o                         
  17   5   3        217.52        361.23       264.20 o                         
  19   5   3       1154.31       1255.62       338.04 o                         
  21   5   3        424.80        203.95       287.81 o                         
   1   7   3      89774.46     108918.12      2555.92 o                         
   3   7   3       5657.03      11668.38       345.35 o                         
   5   7   3       1802.70       1500.84       129.30 o                         
   7   7   3      30666.52      26520.37       711.12 o                         
   9   7   3      38242.53      30024.96       802.53 o                         
  11   7   3       8236.35       8296.03       381.79 o                         
  13   7   3        791.89       1263.68       199.00 o                         
  15   7   3       1233.90        322.48       355.43 o                         
  17   7   3       3665.42       3748.91       524.20 o                         
  19   7   3       1113.51       1220.65       355.78 o                         
  21   7   3        581.10        943.29       333.22 o                         
   1   9   3      40126.28      34576.20      1005.79 o                         
   3   9   3       8277.23       4413.10       253.75 o                         
   5   9   3       7708.54       7992.75       305.47 o                         
   7   9   3      14875.31      25947.37       657.73 o                         
   9   9   3       2163.82       2034.58       219.38 o                         
  11   9   3      11659.48      12596.06       534.23 o                         
  13   9   3       5724.64       6390.80       369.50 o                         
  15   9   3        659.27        315.39       226.30 o                         
  17   9   3       2177.16       1620.80       357.17 o                         
  19   9   3         72.81       -121.83       216.93 o                         
  21   9   3        991.60        808.93       383.91 o                         
   1  11   3      54812.66      61275.03      1452.72 o                         
   3  11   3        575.23        233.83       160.03 o                         
   5  11   3      18074.24      19648.54       653.20 o                         
   7  11   3      19290.55      20783.65       557.05 o                         
   9  11   3       5473.25       7241.83       328.14 o                         
  11  11   3        696.79        322.84       149.49 o                         
  13  11   3      11479.58      12058.51       512.38 o                         
  15  11   3        560.33        849.74       262.94 o                         
  17  11   3        849.71       1192.28       327.34 o                         
  19  11   3       1112.26        819.05       407.23 o                         
  21  11   3        121.14        -51.08       392.22 o                         
   1  13   3      36759.02      51457.16      1266.60 o                         
   3  13   3      23082.00      18685.44       596.42 o                         
   5  13   3       2368.91       5499.75       439.32 o                         
   7  13   3      23492.33      21668.69       590.53 o                         
   9  13   3      14456.90      18099.54       497.55 o                         
  11  13   3       8301.55      11008.50       527.68 o                         
  13  13   3       1598.65       1205.47       356.62 o                         
  15  13   3       3001.37       2934.85       841.59 o                         
  17  13   3        458.91        551.37       294.98 o                         
  19  13   3        889.28        521.00       314.86 o                         
   1  15   3      56727.01      47732.77      1305.73 o                         
   3  15   3        280.27        173.73       127.56 o                         
   5  15   3      18366.36      22173.10       634.46 o                         
   7  15   3       2527.78       4163.58       262.49 o                         
   9  15   3      10247.46       9539.68       355.49 o                         
  11  15   3       2037.91       2174.74       220.20 o                         
  13  15   3       3741.09       4127.26       375.18 o                         
  15  15   3       1783.67       2513.89       385.89 o                         
  17  15   3       2187.36       3356.27       479.06 o                         
  19  15   3       1145.63       1084.96       519.83 o                         
   1  17   3       5410.72       5419.39       341.19 o                         
   3  17   3      16652.81      20206.75       693.63 o                         
   5  17   3       1821.93       2677.56       213.33 o                         
   7  17   3       3423.34       2984.80       239.93 o                         
   9  17   3       8130.24       6972.99       340.68 o                         
  11  17   3      11676.15      10607.75       441.24 o                         
  13  17   3       1489.35       1851.51       280.96 o                         
  15  17   3       2506.44       2133.22       354.93 o                         
  17  17   3       2787.39       3769.89       495.39 o                         
  19  17   3        935.49        909.63       347.27 o                         
   1  19   3      20886.98      18818.64       780.31 o                         
   3  19   3       2972.96       3779.46       332.99 o                         
   5  19   3       9317.08       7641.60       424.27 o                         
   7  19   3      12316.17      16767.54       651.04 o                         
   9  19   3       4825.28       7866.91       465.17 o                         
  11  19   3        194.32        406.54       201.50 o                         
  13  19   3       2604.94       2558.08       352.86 o                         
  15  19   3       2345.23       2147.23       467.94 o                         
  17  19   3        787.63        814.92       353.41 o                         
  19  19   3       1717.13       1560.88       689.37 o                         
   1  21   3       1286.63       1254.72       244.47 o                         
   3  21   3      14446.29      17889.37       761.80 o                         
   5  21   3        464.50        486.84       202.89 o                         
   7  21   3       3607.10       4385.02       368.88 o                         
   9  21   3       2487.79       2168.41       381.83 o                         
  11  21   3       3594.13       3751.35       364.38 o                         
  13  21   3        834.90        343.31       283.37 o                         
  15  21   3       2935.61       4772.78       629.13 o                         
  17  21   3        344.81        -94.43       330.17 o                         
   1  23   3       9452.40       9512.24       545.90 o                         
   3  23   3       4895.63       4859.37       425.61 o                         
   5  23   3      10021.24       8089.94       697.93 o                         
   7  23   3        118.14        116.31       174.58 o                         
   9  23   3        169.71        257.17       196.05 o                         
  11  23   3       1358.15        920.27       235.90 o                         
  13  23   3        846.19        296.99       307.06 o                         
  15  23   3        184.95         71.07       315.17 o                         
  17  23   3       1686.88       1829.13       864.62 o                         
   1  25   3        686.06        161.89       219.57 o                         
   3  25   3       1942.10       2262.45       342.74 o                         
   5  25   3        821.17        508.85       257.85 o                         
   7  25   3       7775.97       6822.08       524.40 o                         
   9  25   3       2346.11       3365.14       414.39 o                         
  11  25   3       5818.51       5942.22       458.80 o                         
  13  25   3        500.54       -152.04       281.08 o                         
  15  25   3        235.50         85.97       386.77 o                         
  17  25   3       1207.63       1186.20       551.39 o                         
   1  27   3       3627.34       3966.26       440.15 o                         
   3  27   3       2453.74       2513.91       365.17 o                         
   5  27   3       4091.35       3891.66       451.93 o                         
   7  27   3       2952.33       3438.26       439.03 o                         
   9  27   3       6411.88       8174.71       600.09 o                         
  11  27   3        166.22        -94.80       209.90 o                         
  13  27   3       3419.73       5029.37       716.56 o                         
  15  27   3       1304.45       1124.99       427.24 o                         
   1  29   3       2159.21       2437.59       372.81 o                         
   3  29   3       8132.37       7420.96       552.06 o                         
   5  29   3       1928.62       2161.41       498.29 o                         
   7  29   3       1294.26        879.32       280.40 o                         
   9  29   3       1002.45       1613.43       413.21 o                         
  11  29   3       1959.80       2007.51       348.85 o                         
  13  29   3        420.56        490.12       378.74 o                         
  15  29   3        528.06        660.26       375.37 o                         
   1  31   3        904.91        925.03       307.08 o                         
   3  31   3       1362.21       1133.43       322.13 o                         
   5  31   3       5551.43       5969.52       585.36 o                         
   7  31   3         34.88         -4.23       232.17 o                         
   9  31   3        997.01       1195.80       658.71 o                         
  11  31   3        872.28        608.17       257.77 o                         
  13  31   3        926.18        916.59       424.64 o                         
   1  33   3        830.49        242.55       245.82 o                         
   3  33   3       2559.71       3167.94       471.28 o                         
   5  33   3       1163.45       1119.88       345.63 o                         
   7  33   3       3466.06       3189.71       475.71 o                         
   9  33   3       1287.06       1676.16       374.95 o                         
  11  33   3       2510.13       2720.61       415.08 o                         
   1  35   3       1072.74       1202.78       346.03 o                         
   3  35   3        588.78         37.29       261.97 o                         
   5  35   3       2750.58       3129.97       485.10 o                         
   7  35   3       3225.98       3922.14       502.44 o                         
   9  35   3       2070.05       2584.20       461.66 o                         
   1  37   3        489.36       1010.35       355.04 o                         
   3  37   3       1786.29       2578.03       486.05 o                         
   5  37   3       1055.13        845.36       454.08 o                         
   7  37   3        120.20         86.16       279.62 o                         
   1  39   3         87.78        -86.59       286.93 o                         
   3  39   3        498.91        178.12       281.53 o                         
   0   0   4      18138.58       2396.28       214.07 o                         
   4   0   4      34398.18      29673.19      1035.37 o                         
   8   0   4      62907.50      80639.04      3291.34 o                         
  12   0   4       6929.61       5563.04       456.88 o                         
  16   0   4       5237.21       4198.28      1228.67 o                         
  20   0   4       1587.70       1582.11       530.74 o                         
   2   2   4      14915.48       3593.54       259.96 o                         
   4   2   4      49512.13      53772.22      1128.17 o                         
   6   2   4      16335.97      14733.99       381.72 o                         
   8   2   4      51407.48      47102.03      1439.94 o                         
  10   2   4        340.97        218.77       143.55 o                         
  12   2   4      15746.19      14030.67       526.62 o                         
  14   2   4       1466.97       1646.57       223.73 o                         
  16   2   4       2862.59       3533.72       454.99 o                         
  18   2   4         49.85        562.81       272.46 o                         
  20   2   4       1621.87       1727.09       405.64 o                         
   0   4   4     102173.42     137738.83      4047.39 o                         
   2   4   4      12592.74       3845.03       224.58 o                         
   4   4   4       1011.29       1861.59       147.78 o                         
   6   4   4       4247.15       7470.30       262.51 o                         
   8   4   4     100042.93     115464.30      2585.84 o                         
  10   4   4      13655.09      15093.57       705.62 o                         
  12   4   4       3666.51       2114.73       251.97 o                         
  14   4   4       1545.74        959.88       192.09 o                         
  16   4   4       2184.51       1184.36       392.22 o                         
  18   4   4        142.86        181.50       266.25 o                         
  20   4   4       2651.03       3010.34       488.54 o                         
   2   6   4      44744.32      60546.67      1461.72 o                         
   4   6   4      47977.84      39741.82       873.90 o                         
   6   6   4      10347.20      16275.34       486.92 o                         
   8   6   4      45794.82      43587.03       991.07 o                         
  10   6   4       2369.28       2415.48       296.05 o                         
  12   6   4      20749.50      22688.18       730.80 o                         
  14   6   4       3620.37       2919.80       425.43 o                         
  16   6   4        911.17        610.44       278.12 o                         
  18   6   4        302.79        339.57       304.18 o                         
  20   6   4       1714.26       2126.96       429.99 o                         
   0   8   4     153898.34     189839.45      5739.14 o                         
   2   8   4      62556.01      79925.64      1756.49 o                         
   4   8   4       8673.17       5744.88       266.50 o                         
   6   8   4       7841.99      11053.74       341.54 o                         
   8   8   4      69304.38      79887.57      1736.85 o                         
  10   8   4      10488.63      14328.06       587.82 o                         
  12   8   4       8410.79      10994.71       608.13 o                         
  14   8   4        408.76        268.12       155.14 o                         
  16   8   4      12083.08      16800.02       857.56 o                         
  18   8   4       1154.56        905.20       314.55 o                         
  20   8   4       1073.07        633.78       311.26 o                         
   2  10   4      75422.42      62703.15      1456.64 o                         
   4  10   4      79442.91      71860.30      1643.86 o                         
   6  10   4        987.56        529.04       115.06 o                         
   8  10   4      12605.95      13030.04       397.10 o                         
  10  10   4       4270.10       3736.65       261.17 o                         
  12  10   4      15062.50      18428.49       705.67 o                         
  14  10   4       3733.94       3897.54       328.00 o                         
  16  10   4        877.06        250.94       250.40 o                         
  18  10   4        119.78        161.47       277.63 o                         
  20  10   4        985.33        478.63       313.33 o                         
   0  12   4     163697.42     190824.00      6885.13 o                         
   2  12   4      12016.20       9030.34       619.22 o                         
   4  12   4      14086.49      13505.75       507.68 o                         
   6  12   4      20410.18      16944.24       500.76 o                         
   8  12   4      54957.80      47404.35      1120.74 o                         
  10  12   4       1475.12       1604.48       200.44 o                         
  12  12   4        465.63        -61.79       174.53 o                         
  14  12   4        196.68        315.42       227.39 o                         
  16  12   4       9506.55      12966.60       767.85 o                         
  18  12   4         85.45         40.29       282.80 o                         
  20  12   4        490.89       1243.31       443.74 o                         
   2  14   4     102613.69     111559.45      2761.81 o                         
   4  14   4      87880.53      90646.28      2567.53 o                         
   6  14   4       4516.51       4690.15       295.99 o                         
   8  14   4        694.21        112.32       114.60 o                         
  10  14   4       8312.59       9061.07       374.80 o                         
  12  14   4       8252.20       8459.02       612.64 o                         
  14  14   4       2606.58       4449.83       480.86 o                         
  16  14   4        570.52        482.42       265.68 o                         
  18  14   4        306.19        223.04       317.15 o                         
  20  14   4       1321.48       1290.49       450.40 o                         
   0  16   4      83976.55      99811.79      3180.08 o                         
   2  16   4      39172.50      36073.45      1100.98 o                         
   4  16   4      14132.53      12900.08       589.13 o                         
   6  16   4       3156.06       4950.24       308.46 o                         
   8  16   4      22485.47      23222.91       719.90 o                         
  10  16   4        281.94        248.52       125.41 o                         
  12  16   4       3864.46       5035.92       407.17 o                         
  14  16   4        159.59        392.30       236.70 o                         
  16  16   4       8402.59      11036.17       718.09 o                         
  18  16   4        960.62       1042.25       353.74 o                         
   2  18   4      12109.05      10981.79       491.35 o                         
   4  18   4       2432.85       2345.49       261.12 o                         
   6  18   4       2648.36       2814.13       282.19 o                         
   8  18   4       6950.78       8984.47       407.55 o                         
  10  18   4       2770.50       2477.66       270.50 o                         
  12  18   4       8909.04      11474.24       601.05 o                         
  14  18   4        313.51       1115.22       277.10 o                         
  16  18   4       1498.28        907.76       365.50 o                         
  18  18   4        523.29        253.90       458.07 o                         
   0  20   4       7427.02       7498.01       661.75 o                         
   2  20   4      10335.40       7288.65       420.82 o                         
   4  20   4       1250.63       2067.64       401.79 o                         
   6  20   4       5150.42       6117.64       388.20 o                         
   8  20   4       9126.88      11048.23       596.58 o                         
  10  20   4        579.88        901.02       192.62 o                         
  12  20   4        752.13        743.13       222.40 o                         
  14  20   4       1179.39       1220.22       387.45 o                         
  16  20   4       2882.18       3280.42       562.60 o                         
  18  20   4        235.52        126.21       308.58 o                         
   2  22   4       9374.02      10524.87       565.36 o                         
   4  22   4      11739.46      12416.63       583.66 o                         
   6  22   4       2068.99       2295.43       297.91 o                         
   8  22   4        476.75        717.10       213.43 o                         
  10  22   4       1368.04       1548.20       249.44 o                         
  12  22   4       5175.63       4831.52       459.11 o                         
  14  22   4       3414.06       3524.72       542.89 o                         
  16  22   4       1919.54       1974.70       431.88 o                         
  18  22   4         20.09       -100.11       320.98 o                         
   0  24   4      10082.71      10611.28       850.38 o                         
   2  24   4       4617.13       4731.30       655.35 o                         
   4  24   4       9389.42      12757.63       664.82 o                         
   6  24   4       3091.32       3672.13       409.25 o                         
   8  24   4      11743.55      15138.88       679.04 o                         
  10  24   4        566.84        309.65       202.54 o                         
  12  24   4       2019.84       1185.09       316.32 o                         
  14  24   4        382.17        917.94       370.42 o                         
  16  24   4       2849.89       1155.69       477.97 o                         
   2  26   4       2291.81       1727.66       297.74 o                         
   4  26   4       9681.38       8462.59       558.53 o                         
   6  26   4       2887.77       4071.85       502.94 o                         
   8  26   4        925.38        946.72       276.24 o                         
  10  26   4       2808.28       3428.29       449.73 o                         
  12  26   4       7353.87       7801.40       617.96 o                         
  14  26   4         66.07         77.27       292.15 o                         
  16  26   4       1115.30       1129.46       527.14 o                         
   0  28   4       6637.84       7547.20       762.91 o                         
   2  28   4       1987.45       2050.91       401.60 o                         
   4  28   4        982.38       1296.19       328.41 o                         
   6  28   4       7366.30       8277.02       588.68 o                         
   8  28   4       2957.67       4669.78       620.98 o                         
  10  28   4        277.36        631.93       261.39 o                         
  12  28   4        199.58        321.34       313.23 o                         
  14  28   4        232.53        205.40       407.19 o                         
   2  30   4       1000.35       1079.74       358.44 o                         
   4  30   4       7682.38       7605.12       731.81 o                         
   6  30   4        939.27        862.07       303.28 o                         
   8  30   4        300.56        486.12       259.79 o                         
  10  30   4        408.90        684.17       283.69 o                         
  12  30   4       4278.07       5535.00       612.42 o                         
  14  30   4        219.77        210.09       676.10 o                         
   0  32   4      12472.55      15400.20      1213.46 o                         
   2  32   4       1127.52       1056.56       304.32 o                         
   4  32   4        701.89        344.62       258.14 o                         
   6  32   4       1456.34       1701.67       361.32 o                         
   8  32   4       5882.21       5534.31       598.01 o                         
  10  32   4       1881.21       1911.13       402.09 o                         
  12  32   4         22.45       -116.12       246.89 o                         
   2  34   4        213.30        391.18       270.36 o                         
   4  34   4       2292.63       1697.87       373.30 o                         
   6  34   4        138.55         48.95       249.11 o                         
   8  34   4         21.91        457.16       365.95 o                         
  10  34   4        102.16       -234.01       234.01 o                         
   0  36   4       3084.99       4455.95       786.66 o                         
   2  36   4        680.95        477.54       288.42 o                         
   4  36   4        465.81        322.34       302.14 o                         
   6  36   4       1824.75       2211.50       428.82 o                         
   8  36   4        980.26       1428.21       375.06 o                         
   2  38   4        184.88        -57.51       238.34 o                         
   4  38   4       2258.84       2976.93       598.65 o                         
   6  38   4        205.87        300.40       303.05 o                         
   1   1   5      12020.39      23274.01       615.54 o                         
   3   1   5      19587.08      25038.79       674.00 o                         
   5   1   5      12139.29      18089.07       488.84 o                         
   7   1   5       8896.40       7226.71       243.81 o                         
   9   1   5       7421.73       6248.90       319.26 o                         
  11   1   5        847.35       1492.74       266.18 o                         
  13   1   5      12282.17       8478.08       585.24 o                         
  15   1   5        123.44       -148.30       167.91 o                         
  17   1   5       5270.68       5067.32       575.89 o                         
  19   1   5        237.50         93.13       287.51 o                         
  21   1   5       1282.82       1584.52       642.31 o                         
   1   3   5      10213.70       6985.08       225.42 o                         
   3   3   5      10630.45      15137.54       489.82 o                         
   5   3   5       4905.02       5997.31       259.92 o                         
   7   3   5      25658.24      30113.33       663.78 o                         
   9   3   5      15320.15      22668.48       659.91 o                         
  11   3   5        288.92        345.36       193.30 o                         
  13   3   5      17339.26      22743.34       759.17 o                         
  15   3   5       1861.29        589.88       269.42 o                         
  17   3   5       3297.68       3545.16       855.75 o                         
  19   3   5        409.02        357.64       268.60 o                         
  21   3   5        321.86       -101.98       268.36 o                         
   1   5   5       4331.54       1506.42       136.31 o                         
   3   5   5      55871.55      35870.66       877.64 o                         
   5   5   5      29707.23      38094.23       890.73 o                         
   7   5   5       4035.25       3285.11       179.31 o                         
   9   5   5      10983.63      13900.65       481.59 o                         
  11   5   5       4079.32       5457.25       420.09 o                         
  13   5   5      22374.63      26544.58      1066.41 o                         
  15   5   5        852.47        735.44       258.08 o                         
  17   5   5       1983.74       1904.65       386.45 o                         
  19   5   5        521.74        451.74       388.15 o                         
  21   5   5       1219.16       1670.37       404.20 o                         
   1   7   5      12596.41      17773.15       501.52 o                         
   3   7   5      19681.41      32454.50       761.65 o                         
   5   7   5      17813.62      10533.54       365.30 o                         
   7   7   5      53075.13      53854.73      1742.47 o                         
   9   7   5      24658.02      26615.53       703.88 o                         
  11   7   5       4366.25       2897.58       360.33 o                         
  13   7   5       7408.25      10162.88       517.43 o                         
  15   7   5      10141.09      11970.15       629.78 o                         
  17   7   5       3737.86       3274.46       471.26 o                         
  19   7   5        156.88        780.13       331.72 o                         
  21   7   5        611.05        808.98       375.21 o                         
   1   9   5       4690.00       8255.74       357.53 o                         
   3   9   5      56725.50      62822.62      1455.15 o                         
   5   9   5      15647.55      18503.56       498.53 o                         
   7   9   5       2187.76       3454.65       246.06 o                         
   9   9   5      21873.79      19562.11       661.50 o                         
  11   9   5       5847.02       8137.95       465.52 o                         
  13   9   5      12878.48      14327.93       650.23 o                         
  15   9   5       1068.33        681.10       220.58 o                         
  17   9   5       1924.26       1191.78       349.95 o                         
  19   9   5        455.37        181.50       275.93 o                         
  21   9   5        297.39       1180.45       496.69 o                         
   1  11   5       3763.65       3731.67       260.07 o                         
   3  11   5     109598.89     124556.12      2765.16 o                         
   5  11   5      39358.04      39585.82       996.05 o                         
   7  11   5      21411.34      17648.26       514.83 o                         
   9  11   5      10211.61      12311.96       440.52 o                         
  11  11   5       3374.92       3973.81       322.98 o                         
  13  11   5       8613.98       8900.85       846.18 o                         
  15  11   5       2971.21       3554.05       583.64 o                         
  17  11   5        481.61        464.42       287.72 o                         
  19  11   5        333.93        -96.93       262.17 o                         
   1  13   5     127155.39     142868.91      3424.02 o                         
   3  13   5      32072.15      44074.84      1130.40 o                         
   5  13   5      11597.05      10910.67       439.80 o                         
   7  13   5       8688.50       7757.06       332.85 o                         
   9  13   5      11686.18       8853.36       349.75 o                         
  11  13   5       1729.81       1805.28       237.87 o                         
  13  13   5       8337.53      10601.92       575.04 o                         
  15  13   5       3221.04       3472.12       456.92 o                         
  17  13   5        269.29        -86.47       223.37 o                         
  19  13   5        148.10        375.14       288.41 o                         
   1  15   5       3907.56       8147.68       391.66 o                         
   3  15   5      71704.52      76918.67      1962.74 o                         
   5  15   5       4596.27       5725.54       341.74 o                         
   7  15   5       8890.70       8281.04       329.82 o                         
   9  15   5      11163.88      10986.52       412.96 o                         
  11  15   5       7558.32       9630.03       425.97 o                         
  13  15   5        857.84        538.81       205.15 o                         
  15  15   5       3210.27       3336.01       444.91 o                         
  17  15   5       1206.34       2516.06       426.23 o                         
  19  15   5        137.47       -237.85       237.85 o                         
   1  17   5       4960.45       7046.67       352.31 o                         
   3  17   5      16960.51      25638.36       943.62 o                         
   5  17   5       1476.19       1182.76       230.10 o                         
   7  17   5       7255.28       5588.32       545.21 o                         
   9  17   5       2970.43       4204.18       308.74 o                         
  11  17   5        227.81        398.82       207.61 o                         
  13  17   5       4673.08       6613.63       469.52 o                         
  15  17   5         23.26        -52.71       201.68 o                         
  17  17   5        845.34       1826.72       381.27 o                         
  19  17   5        483.51        983.85       424.96 o                         
   1  19   5       3276.35       2472.27       246.29 o                         
   3  19   5      38538.80      33132.04      1069.63 o                         
   5  19   5       6707.96       9640.07       566.69 o                         
   7  19   5       2651.51       2528.20       344.91 o                         
   9  19   5       6768.28       6318.64       517.11 o                         
  11  19   5       1143.49       2004.90       353.24 o                         
  13  19   5       3205.55       3410.58       702.75 o                         
  15  19   5       3274.50       3349.25       532.05 o                         
  17  19   5       2199.94       3131.92       568.02 o                         
   1  21   5      10201.96      10452.50       506.11 o                         
   3  21   5       6893.17       6059.28       395.85 o                         
   5  21   5       9631.75       9543.82       571.67 o                         
   7  21   5       5556.02       4982.79       437.25 o                         
   9  21   5       7478.16      10939.64       665.03 o                         
  11  21   5       3974.31       2480.07       372.43 o                         
  13  21   5       4546.94       5196.87       586.23 o                         
  15  21   5        194.92        117.02       416.06 o                         
  17  21   5        358.08        659.70       513.57 o                         
   1  23   5       2592.59       1679.37       292.92 o                         
   3  23   5       2077.94       1978.92       272.16 o                         
   5  23   5       1589.93        900.99       225.38 o                         
   7  23   5       5643.91       4772.74       391.24 o                         
   9  23   5       6313.94       6869.76       547.60 o                         
  11  23   5       6250.42       5711.39       628.49 o                         
  13  23   5       2947.19       3857.57       588.78 o                         
  15  23   5       1113.54       1300.18       728.10 o                         
  17  23   5       1276.18       1300.49       560.23 o                         
   1  25   5       4181.01       3297.53       388.70 o                         
   3  25   5      11737.46      11081.09       622.94 o                         
   5  25   5       1340.13       1411.26       289.35 o                         
   7  25   5        252.52        402.66       193.21 o                         
   9  25   5       2696.03       2291.02       323.87 o                         
  11  25   5       2836.78       3187.14       454.41 o                         
  13  25   5       1878.16       1776.02       529.22 o                         
  15  25   5        115.03        214.68       390.22 o                         
   1  27   5       1117.58        811.94       255.66 o                         
   3  27   5      11111.74      10549.88       641.51 o                         
   5  27   5         95.39        -16.90       202.83 o                         
   7  27   5       8694.19      11507.00       756.29 o                         
   9  27   5       1231.86        598.29       272.06 o                         
  11  27   5       1278.38       1183.97       333.71 o                         
  13  27   5        387.66        403.20       415.47 o                         
  15  27   5       1857.12       1860.63       608.84 o                         
   1  29   5       5932.93       7828.33       567.84 o                         
   3  29   5        248.95        158.39       211.36 o                         
   5  29   5       3264.53       4054.50       476.81 o                         
   7  29   5       8680.33       9907.40       662.15 o                         
   9  29   5       4824.24       3986.49       563.31 o                         
  11  29   5        833.00       1242.40       412.93 o                         
  13  29   5        937.43         38.18       329.34 o                         
   1  31   5       1180.98        937.77       281.50 o                         
   3  31   5       3090.35       2566.72       404.40 o                         
   5  31   5        493.61        272.88       252.70 o                         
   7  31   5       4620.63       5572.51       855.57 o                         
   9  31   5        494.09        351.86       243.72 o                         
  11  31   5       2887.80       1938.65       485.75 o                         
  13  31   5       1656.60       1876.76       504.33 o                         
   1  33   5       1028.67       1092.58       319.63 o                         
   3  33   5       2400.51       2545.12       392.90 o                         
   5  33   5       1179.32       1475.06       412.86 o                         
   7  33   5        190.17        495.99       329.59 o                         
   9  33   5       1255.75        525.59       287.24 o                         
  11  33   5         97.89        471.47       332.52 o                         
   1  35   5        673.21        447.04       276.08 o                         
   3  35   5       2463.08       2817.53       448.19 o                         
   5  35   5         13.41       -212.40       212.40 o                         
   7  35   5        405.28        118.88       261.41 o                         
   9  35   5        853.64       1381.70       435.49 o                         
   1  37   5        861.72        864.76       319.59 o                         
   3  37   5        215.66       -181.30       217.36 o                         
   5  37   5        655.30       1205.44       363.60 o                         
   7  37   5       1785.64       1978.25       421.35 o                         
   1  39   5        559.73        574.96       314.71 o                         
   2   0   6      98202.42     111366.61      3482.57 o                         
   6   0   6     112917.11     143674.88      4521.18 o                         
  10   0   6      11275.74      13737.22       727.59 o                         
  14   0   6       2356.91       3167.99       467.44 o                         
  18   0   6       6148.63       6546.79      2086.14 o                         
   0   2   6      18313.39      21162.15       658.92 o                         
   2   2   6      22952.20      26934.87       707.23 o                         
   4   2   6        960.78       1085.51       128.63 o                         
   6   2   6     237117.27     272926.00      5813.58 o                         
   8   2   6       3271.94       4748.00       280.70 o                         
  10   2   6       6039.57       4080.20       295.51 o                         
  12   2   6       1436.58        550.08       223.01 o                         
  14   2   6       3075.28       2965.73       363.92 o                         
  16   2   6       2188.99       2328.49       385.78 o                         
  18   2   6        433.98        454.62       276.15 o                         
  20   2   6        250.45          2.87       277.74 o                         
   2   4   6      78514.80      87467.19      2216.18 o                         
   4   4   6       4406.54       1771.65       161.64 o                         
   6   4   6      47861.76      41366.58      1018.91 o                         
   8   4   6       4560.33       2507.45       197.89 o                         
  10   4   6       8620.15       7154.73       403.17 o                         
  12   4   6       1126.73       1496.95       294.87 o                         
  14   4   6       1445.12       2164.43       302.55 o                         
  16   4   6        406.58        154.93       231.16 o                         
  18   4   6       4623.81       4872.09       585.50 o                         
  20   4   6        177.27        258.83       280.79 o                         
   0   6   6      49840.80      87669.71      2770.78 o                         
   2   6   6      38012.33      30937.21       718.63 o                         
   4   6   6      18989.16      15877.27       432.05 o                         
   6   6   6     133659.59     119201.62      2599.47 o                         
   8   6   6       3455.06       1920.74       151.84 o                         
  10   6   6        878.29        978.43       180.16 o                         
  12   6   6       3098.96       3260.09       333.17 o                         
  14   6   6       3013.05       3599.11       444.24 o                         
  16   6   6       3022.67       3503.51       548.12 o                         
  18   6   6         10.66        122.20       267.79 o                         
  20   6   6          8.31       -241.45       245.28 o                         
   2   8   6      52243.94      45271.78      1230.29 o                         
   4   8   6       1265.46       1024.32       120.39 o                         
   6   8   6      41234.92      48449.54      1082.06 o                         
   8   8   6      14741.54      15385.39       526.08 o                         
  10   8   6      32638.29      41494.40      1177.99 o                         
  12   8   6        965.08       1418.19       260.14 o                         
  14   8   6       2108.23       1777.97       334.89 o                         
  16   8   6       1189.59       1553.82       354.30 o                         
  18   8   6       4991.10       5699.74       819.46 o                         
  20   8   6        201.35        723.03       330.94 o                         
   0  10   6     222527.52     221185.59      6604.54 o                         
   2  10   6     102937.52     130276.85      3087.03 o                         
   4  10   6      25412.36      20227.51       600.11 o                         
   6  10   6      51175.76      47173.79      1058.46 o                         
   8  10   6       1387.67       1032.75       163.53 o                         
  10  10   6        116.48        -65.74       130.40 o                         
  12  10   6        966.93       1419.40       228.48 o                         
  14  10   6       9553.10       9419.91       641.17 o                         
  16  10   6        226.26        216.33       262.33 o                         
  18  10   6        679.75        796.52       379.08 o                         
  20  10   6        181.17       -102.11       277.04 o                         
   2  12   6      59664.25      77207.27      2207.38 o                         
   4  12   6      42282.01      53265.34      1259.90 o                         
   6  12   6      40333.39      47577.51      1115.43 o                         
   8  12   6       5021.33       5102.80       262.76 o                         
  10  12   6      21286.64      21978.69       787.63 o                         
  12  12   6         46.48       -132.64       132.64 o                         
  14  12   6       3360.93       3318.80       430.05 o                         
  16  12   6          1.51       -219.31       228.59 o                         
  18  12   6       4702.81       5332.96       598.59 o                         
  20  12   6         39.71       -103.71       269.17 o                         
   0  14   6        490.16        316.04       236.92 o                         
   2  14   6      15373.25      19023.08       563.27 o                         
   4  14   6      20069.83      20174.16       625.80 o                         
   6  14   6      12800.65      12392.51       449.81 o                         
   8  14   6       3941.05       3997.39       283.46 o                         
  10  14   6       2082.26       1042.98       193.60 o                         
  12  14   6       3461.03       3383.91       350.33 o                         
  14  14   6       2057.40       1766.20       301.77 o                         
  16  14   6        305.89        782.66       296.41 o                         
  18  14   6        107.55        240.51       297.00 o                         
   2  16   6       8949.36      12551.30       464.44 o                         
   4  16   6       2950.17       4412.13       286.19 o                         
   6  16   6      10592.81      12368.50       772.81 o                         
   8  16   6       1099.43        872.20       171.58 o                         
  10  16   6      14605.50      17763.61       640.83 o                         
  12  16   6       6795.99       6820.09       453.53 o                         
  14  16   6       1773.49       1951.91       379.55 o                         
  16  16   6        916.45        550.11       288.63 o                         
  18  16   6       4063.86       5076.32       692.30 o                         
   0  18   6      34788.55      32873.08      1282.38 o                         
   2  18   6      34464.13      31373.80      1013.89 o                         
   4  18   6       4460.87       8128.98       437.32 o                         
   6  18   6       5241.17       4625.45       338.44 o                         
   8  18   6       1398.66       1389.17       212.58 o                         
  10  18   6       1506.40       1681.42       243.21 o                         
  12  18   6       5528.22       9207.73       626.80 o                         
  14  18   6       4712.41       4396.75       693.09 o                         
  16  18   6        547.13        975.14       598.08 o                         
  18  18   6        584.68        612.00       523.07 o                         
   2  20   6       7891.68       7598.95       431.68 o                         
   4  20   6       7279.24       8308.08       637.87 o                         
   6  20   6       7469.91       6988.72       459.51 o                         
   8  20   6       6641.99       6222.28       375.70 o                         
  10  20   6      14958.26      14725.65       592.15 o                         
  12  20   6       1424.40       1061.90       299.57 o                         
  14  20   6        432.66        704.44       334.93 o                         
  16  20   6        392.29        587.42       457.21 o                         
  18  20   6       2636.32       2634.67       955.63 o                         
   0  22   6       5467.85       9619.78       701.85 o                         
   2  22   6       2713.92       2186.98       276.64 o                         
   4  22   6       9012.22       9731.25       579.63 o                         
   6  22   6       1216.32       1322.66       286.82 o                         
   8  22   6         40.09       -169.52       169.52 o                         
  10  22   6       2829.10       4032.33       466.59 o                         
  12  22   6         74.92        289.73       237.66 o                         
  14  22   6       3751.21       3227.32       554.59 o                         
  16  22   6        272.09       -168.58       397.95 o                         
   2  24   6       4536.02       4368.94       382.97 o                         
   4  24   6       1475.29       1405.77       247.56 o                         
   6  24   6       3194.80       4143.11       686.86 o                         
   8  24   6       3039.90       2733.99       388.17 o                         
  10  24   6       1513.69       1190.71       318.00 o                         
  12  24   6       1113.18        835.26       316.44 o                         
  14  24   6        766.04        816.95       364.02 o                         
  16  24   6        973.45       1569.63       564.01 o                         
   0  26   6       4150.47       7139.81       716.40 o                         
   2  26   6       6371.41       6242.80       485.30 o                         
   4  26   6       3766.28       2626.51       337.71 o                         
   6  26   6       4543.62       4764.93       549.86 o                         
   8  26   6         33.48         11.42       230.83 o                         
  10  26   6       7111.02      10529.67      1010.09 o                         
  12  26   6       3134.76       3421.20       487.92 o                         
  14  26   6       3133.06       2493.09       656.83 o                         
   2  28   6       5722.48       6731.36       538.45 o                         
   4  28   6        442.14        398.97       232.18 o                         
   6  28   6       1654.88       2015.27       435.38 o                         
   8  28   6        112.23        -96.81       250.15 o                         
  10  28   6       2241.87       2011.18       360.11 o                         
  12  28   6        923.94        420.40       326.07 o                         
  14  28   6        954.09       1331.03       592.51 o                         
   0  30   6        883.36        811.71       825.62 o                         
   2  30   6       2326.98       3522.70       453.15 o                         
   4  30   6       1433.93        427.06       239.80 o                         
   6  30   6        294.94        983.89       311.52 o                         
   8  30   6        441.27        278.75       257.67 o                         
  10  30   6       1162.83       1764.33       447.39 o                         
  12  30   6         35.35        256.63       313.02 o                         
   2  32   6       2366.68       2803.33       422.51 o                         
   4  32   6       1857.16       1031.00       305.89 o                         
   6  32   6        794.95        737.53       354.69 o                         
   8  32   6        451.00       1110.22       394.56 o                         
  10  32   6       1601.78       1805.25       398.80 o                         
  12  32   6        411.07        325.05       559.08 o                         
   0  34   6        298.23        693.33       407.19 o                         
   2  34   6        854.46       1619.15       547.98 o                         
   4  34   6        875.81        748.03       366.44 o                         
   6  34   6       2654.40       1361.45       333.61 o                         
   8  34   6        616.30        699.17       377.63 o                         
  10  34   6       1144.48       1319.08       369.04 o                         
   2  36   6       1438.45       1523.33       373.99 o                         
   4  36   6        500.81        574.61       269.90 o                         
   6  36   6        758.93        919.75       317.28 o                         
   0  38   6        478.91        -58.51       349.36 o                         
   2  38   6        667.03        886.97       338.58 o                         
   4  38   6        188.46        -26.39       306.15 o                         
   1   1   7       3129.83       3496.37       151.63 o                         
   3   1   7       4080.59       1732.37       225.20 o                         
   5   1   7       1532.44        877.92       186.11 o                         
   7   1   7      20472.96      17303.20       512.00 o                         
   9   1   7        156.23        123.37       149.80 o                         
  11   1   7      20439.73      22904.10       748.06 o                         
  13   1   7       1236.94       1444.06       241.19 o                         
  15   1   7       7731.49       8295.41       617.38 o                         
  17   1   7       2502.87       1803.39       372.45 o                         
  19   1   7       1905.49       2528.54       467.12 o                         
  21   1   7        395.55         68.72       374.45 o                         
   1   3   7       4587.45       6024.36       205.97 o                         
   3   3   7      28348.88      24839.57       855.81 o                         
   5   3   7      33607.29      39491.46       993.19 o                         
   7   3   7      29342.37      39146.54       974.41 o                         
   9   3   7        904.55        728.75       200.74 o                         
  11   3   7       8789.00       8556.71       424.88 o                         
  13   3   7       7348.26       6816.60       443.23 o                         
  15   3   7       2905.01       3187.23       438.34 o                         
  17   3   7        626.08         49.84       253.30 o                         
  19   3   7       2512.74       2724.34       611.66 o                         
   1   5   7      24549.00      29982.02       761.14 o                         
   3   5   7       6797.32       7190.86       336.87 o                         
   5   5   7       6133.05      13665.14       458.42 o                         
   7   5   7       9481.21       7464.10       313.02 o                         
   9   5   7      16288.97      16676.71       725.46 o                         
  11   5   7       4419.10       6084.62       370.03 o                         
  13   5   7        157.94        -90.09       141.49 o                         
  15   5   7       3812.41       3579.92       471.79 o                         
  17   5   7       1284.98       1381.44       365.80 o                         
  19   5   7       1877.49       2596.05       479.90 o                         
   1   7   7      31194.40      30014.49       803.74 o                         
   3   7   7        578.75        108.48        79.47 o                         
   5   7   7      54448.05      62507.90      1460.71 o                         
   7   7   7      13277.01      11466.30       419.02 o                         
   9   7   7       1016.69       2045.38       275.80 o                         
  11   7   7       4017.65       3357.44       376.05 o                         
  13   7   7      17880.45      18101.08       687.79 o                         
  15   7   7       4195.42       4486.94       513.07 o                         
  17   7   7       3091.39       2067.66       480.42 o                         
  19   7   7       1546.09       2297.31       448.81 o                         
   1   9   7      44381.77      56009.55      1326.50 o                         
   3   9   7      83411.22      80317.77      1982.19 o                         
   5   9   7      32990.50      26656.74       690.09 o                         
   7   9   7       1857.36       1117.45       161.88 o                         
   9   9   7       6561.07       5633.35       335.45 o                         
  11   9   7      14391.34      16591.18       683.85 o                         
  13   9   7      10476.01      10382.38       502.26 o                         
  15   9   7       3696.84       4567.37       514.83 o                         
  17   9   7        759.97        591.68       308.53 o                         
  19   9   7        615.18        562.23       305.46 o                         
   1  11   7       9890.27      11540.72       422.28 o                         
   3  11   7       6975.13       8497.99       419.44 o                         
   5  11   7      24097.77      15691.12       457.55 o                         
   7  11   7       8485.17       8025.86       319.46 o                         
   9  11   7       3832.95       3839.89       308.59 o                         
  11  11   7      14597.06      17830.18       926.07 o                         
  13  11   7       3142.43       2787.66       341.17 o                         
  15  11   7       2696.24       1924.28       366.40 o                         
  17  11   7       4444.73       5587.02       782.05 o                         
  19  11   7        942.14       1174.54       621.08 o                         
   1  13   7       5525.10       8253.35       405.21 o                         
   3  13   7       9124.31      11145.79       420.61 o                         
   5  13   7       1378.98        666.03       145.80 o                         
   7  13   7       4616.34       5268.78       273.76 o                         
   9  13   7      11889.83      11438.80       452.02 o                         
  11  13   7       9979.43      10210.69       591.01 o                         
  13  13   7       1938.67       1877.75       297.40 o                         
  15  13   7       2313.86       2547.21       403.68 o                         
  17  13   7         23.68        118.69       276.93 o                         
  19  13   7        608.98        450.66       297.27 o                         
   1  15   7      21170.47      22207.36       789.09 o                         
   3  15   7       7687.04      13590.84       484.01 o                         
   5  15   7      18145.30      16158.35       555.22 o                         
   7  15   7        617.10        371.77       128.72 o                         
   9  15   7        664.49        299.90       140.10 o                         
  11  15   7       5408.89       7441.23       543.02 o                         
  13  15   7      10883.52      13367.69       985.23 o                         
  15  15   7       2603.08       3819.93       832.12 o                         
  17  15   7       1190.20       1943.32       470.17 o                         
  19  15   7        569.30        294.25       468.08 o                         
   1  17   7       6875.87       6436.37       379.78 o                         
   3  17   7      14349.79      21282.99       674.59 o                         
   5  17   7      10582.64       9133.34       449.66 o                         
   7  17   7       4704.93       5457.85       331.13 o                         
   9  17   7       5232.10       4519.85       407.99 o                         
  11  17   7      19241.36      22279.96       962.03 o                         
  13  17   7       2597.52       1745.71       339.69 o                         
  15  17   7       1572.53       1290.79       393.25 o                         
  17  17   7       1120.40        566.05       489.80 o                         
   1  19   7        795.34       1080.25       215.89 o                         
   3  19   7       1307.99       1805.96       224.87 o                         
   5  19   7       6925.10       7350.70       456.81 o                         
   7  19   7       2468.38       1845.36       260.30 o                         
   9  19   7       2259.81       1984.48       286.98 o                         
  11  19   7       3514.89       3786.14       447.44 o                         
  13  19   7        472.22        397.78       243.99 o                         
  15  19   7       1114.04       1723.98       433.10 o                         
  17  19   7        367.88        790.11       468.60 o                         
   1  21   7       6297.69       6896.78       433.98 o                         
   3  21   7       7650.72      11817.16       576.47 o                         
   5  21   7       5756.75       5830.32       393.80 o                         
   7  21   7        794.97        903.77       211.29 o                         
   9  21   7        360.09       1127.82       244.19 o                         
  11  21   7       6423.58       6937.42       597.94 o                         
  13  21   7        661.49        929.79       291.65 o                         
  15  21   7       1101.44       1305.88       531.52 o                         
  17  21   7        646.83       1628.31       611.99 o                         
   1  23   7      13200.67      10826.48       515.15 o                         
   3  23   7       3378.30       2478.37       354.92 o                         
   5  23   7       5436.03       5962.36       494.94 o                         
   7  23   7        188.38         31.08       184.12 o                         
   9  23   7       3867.21       3659.94       399.33 o                         
  11  23   7         56.69        -21.02       200.35 o                         
  13  23   7       2037.97       2644.57       472.54 o                         
  15  23   7       2212.59       1508.06       443.29 o                         
   1  25   7       2714.38       3257.37       356.46 o                         
   3  25   7       3471.87       2711.83       384.99 o                         
   5  25   7       2510.76       3020.72       408.41 o                         
   7  25   7       4341.10       5290.73       664.15 o                         
   9  25   7       2393.11       1342.05       272.83 o                         
  11  25   7       7347.94       7673.08       754.23 o                         
  13  25   7       1148.25       1207.86       346.85 o                         
  15  25   7        372.31        141.83       404.80 o                         
   1  27   7       1972.47       2185.51       392.57 o                         
   3  27   7        855.57        439.09       200.69 o                         
   5  27   7       5392.57       3723.45       460.94 o                         
   7  27   7        175.36        280.78       252.18 o                         
   9  27   7        163.83        304.42       240.32 o                         
  11  27   7        490.39        461.94       258.20 o                         
  13  27   7       1336.27       1826.57       404.39 o                         
   1  29   7       3528.44       4905.90       511.07 o                         
   3  29   7       1932.37       2495.47       593.02 o                         
   5  29   7       1110.49       1116.00       369.98 o                         
   7  29   7       3063.62       2435.85       508.00 o                         
   9  29   7        369.72        -79.51       246.97 o                         
  11  29   7       2329.54       2236.63       425.37 o                         
  13  29   7        501.45        779.45       326.54 o                         
   1  31   7       1010.23        855.25       286.78 o                         
   3  31   7       2045.47       3361.71       457.46 o                         
   5  31   7       2852.22       1598.73       341.14 o                         
   7  31   7        911.82        669.15       345.33 o                         
   9  31   7       2690.09       3554.47       566.85 o                         
  11  31   7         37.80       -286.43       286.43 o                         
   1  33   7        662.45        986.11       308.28 o                         
   3  33   7        109.49        142.39       259.79 o                         
   5  33   7       2128.60       1317.23       403.61 o                         
   7  33   7        715.02        875.72       365.91 o                         
   9  33   7        179.30        377.13       336.17 o                         
   1  35   7        852.55        197.97       256.35 o                         
   3  35   7        668.19       1122.78       327.42 o                         
   5  35   7        577.35         64.72       326.79 o                         
   7  35   7          9.70        -69.23       366.37 o                         
   1  37   7        531.74        358.10       270.80 o                         
   3  37   7        406.49        393.60       295.52 o                         
   5  37   7        364.30       -136.09       507.07 o                         
   0   0   8      10693.81      19414.98      1156.51 o                         
   4   0   8      12242.00      10954.79       682.93 o                         
   8   0   8      22292.03      30793.25      1604.28 o                         
  12   0   8        233.02        127.98       234.30 o                         
  16   0   8       4348.51       4161.58       949.13 o                         
  20   0   8       3268.21       2780.76      1391.20 o                         
   2   2   8       5284.12       5018.61       242.54 o                         
   4   2   8      46249.37      42947.75      1280.47 o                         
   6   2   8        431.92        142.24        91.01 o                         
   8   2   8      12144.71      10521.10       441.67 o                         
  10   2   8       4082.74       5718.59       413.73 o                         
  12   2   8      10350.84      11155.09       649.56 o                         
  14   2   8        606.67        675.46       208.43 o                         
  16   2   8       1504.15       1535.66       347.78 o                         
  18   2   8        275.52         94.80       261.79 o                         
  20   2   8       1860.68       1716.65       527.34 o                         
   0   4   8      95151.97     134704.41      3527.31 o                         
   2   4   8      22119.54      33181.40       853.32 o                         
   4   4   8      11663.76       8373.52       456.53 o                         
   6   4   8      11695.78      14147.43       536.67 o                         
   8   4   8      26323.67      27522.14       774.00 o                         
  10   4   8       1502.57       2481.09       322.87 o                         
  12   4   8       2134.75       2493.57       371.58 o                         
  14   4   8       2223.10       2584.33       300.80 o                         
  16   4   8       8325.62       7833.70       638.55 o                         
  18   4   8         96.94        -94.06       242.18 o                         
  20   4   8       1919.56       1588.42       412.86 o                         
   2   6   8       7036.55       7807.29       296.09 o                         
   4   6   8     212316.33     255303.33      5844.92 o                         
   6   6   8       5999.47       4873.04       267.13 o                         
   8   6   8       5517.04       5511.66       298.67 o                         
  10   6   8        477.47        329.39       181.15 o                         
  12   6   8       9767.39       9615.36       927.07 o                         
  14   6   8       2269.20       1923.50       304.03 o                         
  16   6   8       1667.71       1881.39       370.57 o                         
  18   6   8         84.32        368.89       650.09 o                         
  20   6   8        547.02        750.23       331.81 o                         
   0   8   8      22617.65      25822.49      1018.84 o                         
   2   8   8       6130.06       3553.76       209.83 o                         
   4   8   8      29626.01      35849.14       940.83 o                         
   6   8   8       8816.46      12038.01       662.92 o                         
   8   8   8      34815.41      40375.24      1184.02 o                         
  10   8   8       4188.53       4003.13       409.38 o                         
  12   8   8        428.48        471.44       431.31 o                         
  14   8   8        523.11        470.25       235.55 o                         
  16   8   8       3512.37       3984.63       590.08 o                         
  18   8   8        675.57        956.59       386.59 o                         
  20   8   8       1387.52       1252.92       394.07 o                         
   2  10   8       5419.05       5837.69       317.77 o                         
   4  10   8      52300.96      49208.42      1181.09 o                         
   6  10   8       4388.23       5842.84       268.23 o                         
   8  10   8       7619.66       5768.34       312.40 o                         
  10  10   8       6073.80       7181.03       729.30 o                         
  12  10   8       2973.57       2627.33       365.00 o                         
  14  10   8         53.61        -17.65       162.98 o                         
  16  10   8       2476.65       2515.74       495.62 o                         
  18  10   8        389.11        485.90       322.82 o                         
   0  12   8      20608.99      19312.26       856.08 o                         
   2  12   8        994.52        904.22       143.34 o                         
   4  12   8       1537.43       1100.93       154.41 o                         
   6  12   8       8699.49       8908.95       399.00 o                         
   8  12   8      25351.19      27920.67       826.91 o                         
  10  12   8        663.69        456.32       215.50 o                         
  12  12   8       8213.49       8087.16       842.05 o                         
  14  12   8       2485.16       2159.56       317.13 o                         
  16  12   8       5318.11       6274.42       689.66 o                         
  18  12   8        527.87        485.59       353.79 o                         
   2  14   8       3435.60       1942.31       227.86 o                         
   4  14   8      55637.62      57618.95      1372.67 o                         
   6  14   8        150.25         33.22        98.64 o                         
   8  14   8       9051.81       9656.09       502.31 o                         
  10  14   8        412.27        377.59       255.22 o                         
  12  14   8       2175.21       2401.15       507.36 o                         
  14  14   8       2259.51       1677.75       346.35 o                         
  16  14   8       5157.32       5839.44       707.62 o                         
  18  14   8        114.52        294.12       321.37 o                         
   0  16   8       4258.36       3321.76       390.89 o                         
   2  16   8       4903.51       6392.94       369.26 o                         
   4  16   8       1598.14       1075.44       176.40 o                         
   6  16   8       4687.11       2678.35       239.44 o                         
   8  16   8      14433.06      13024.59       587.20 o                         
  10  16   8       2330.04       2264.31       355.35 o                         
  12  16   8       5078.98       5129.12       500.30 o                         
  14  16   8        642.27        662.89       359.69 o                         
  16  16   8       1676.34       1432.45       388.67 o                         
  18  16   8        159.23        323.53       473.41 o                         
   2  18   8       7186.99       6093.63       416.81 o                         
   4  18   8      24356.51      25353.92       770.04 o                         
   6  18   8       3382.32       3046.63       289.98 o                         
   8  18   8       3148.25       2752.04       449.00 o                         
  10  18   8       2371.32       2333.12       394.30 o                         
  12  18   8       1660.55       1953.12       365.36 o                         
  14  18   8        531.96        334.36       263.39 o                         
  16  18   8        956.43       1042.75       452.83 o                         
  18  18   8        114.97        154.03       390.65 o                         
   0  20   8      26367.29      29408.24      1590.43 o                         
   2  20   8       6154.70       8657.04       456.45 o                         
   4  20   8       1377.96       1348.83       236.93 o                         
   6  20   8       2398.59       2002.18       281.51 o                         
   8  20   8      14087.09      16282.60       834.89 o                         
  10  20   8        522.88        133.36       203.42 o                         
  12  20   8        191.22       -194.06       194.06 o                         
  14  20   8         92.16        -70.71       229.13 o                         
  16  20   8       3064.12       3084.66       569.70 o                         
   2  22   8       2810.64       2323.06       271.69 o                         
   4  22   8      21104.49      23736.95       793.43 o                         
   6  22   8       2181.02       2825.70       422.28 o                         
   8  22   8        924.40       1107.74       247.48 o                         
  10  22   8        832.95        945.79       286.87 o                         
  12  22   8       3142.26       3684.57       487.24 o                         
  14  22   8       1114.58        991.37       402.54 o                         
  16  22   8        203.83        528.32       360.63 o                         
   0  24   8       8425.38       8760.38       835.26 o                         
   2  24   8        113.18        159.64       190.82 o                         
   4  24   8       1154.48       1305.65       248.70 o                         
   6  24   8       1579.71       3033.74       399.40 o                         
   8  24   8       4098.80       4008.50       497.58 o                         
  10  24   8       1361.18       1313.53       336.35 o                         
  12  24   8       2271.72       1387.95       367.54 o                         
  14  24   8         81.46          2.29       239.68 o                         
   2  26   8       1788.08       1932.40       345.88 o                         
   4  26   8       6773.94       7936.74       585.55 o                         
   6  26   8         68.11        263.83       231.21 o                         
   8  26   8       1397.94       1383.16       332.34 o                         
  10  26   8       1580.30       1299.42       398.07 o                         
  12  26   8       2110.22       1879.35       407.64 o                         
  14  26   8        282.94        602.90       373.94 o                         
   0  28   8       9156.62       8625.25       849.00 o                         
   2  28   8        183.06       -195.89       201.62 o                         
   4  28   8         73.24        -95.95       192.63 o                         
   6  28   8        663.29        509.39       335.92 o                         
   8  28   8       5129.35       4839.35       662.04 o                         
  10  28   8        520.65        299.19       325.63 o                         
  12  28   8       1000.22        613.35       382.18 o                         
   2  30   8        194.18          9.20       228.95 o                         
   4  30   8       5113.17       5782.74      1081.90 o                         
   6  30   8        467.49        213.86       338.87 o                         
   8  30   8        316.47        296.59       253.94 o                         
  10  30   8       2080.65       2530.80       459.26 o                         
  12  30   8       2318.53       3077.30       481.97 o                         
   0  32   8       4959.32       5890.51       856.63 o                         
   2  32   8         23.22         22.88       215.27 o                         
   4  32   8        430.08        201.94       278.80 o                         
   6  32   8        561.96        872.24       380.54 o                         
   8  32   8       2005.39       2630.42       532.79 o                         
  10  32   8        666.09        586.78       386.56 o                         
   2  34   8        572.85        645.07       296.99 o                         
   4  34   8       1634.27       2568.35       595.94 o                         
   6  34   8         32.24         13.30       280.24 o                         
   8  34   8        528.25        104.11       296.79 o                         
   0  36   8       2644.54       3617.03       709.01 o                         
   2  36   8         69.78        223.92       276.49 o                         
   4  36   8        166.34         29.24       285.05 o                         
   1   1   9      16551.94      13156.29       343.13 o                         
   3   1   9      20195.39      41547.13       958.80 o                         
   5   1   9      15927.85      10163.91       394.56 o                         
   7   1   9       2782.11       3736.60       239.78 o                         
   9   1   9      11535.14      10527.11       576.78 o                         
  11   1   9        586.56        262.63       198.93 o                         
  13   1   9       9329.89       8225.27       667.90 o                         
  15   1   9         91.54       -114.73       188.87 o                         
  17   1   9       2174.81       2123.50       583.31 o                         
  19   1   9       1030.24       1338.58       454.20 o                         
   1   3   9      14036.24      13085.29       357.36 o                         
   3   3   9       2403.07       1904.04       209.17 o                         
   5   3   9      30821.44      27052.65      1027.30 o                         
   7   3   9       6892.01       4658.29       259.06 o                         
   9   3   9      11735.61      12187.23       618.35 o                         
  11   3   9        209.78        -31.39       178.28 o                         
  13   3   9       1036.86       1005.10       265.67 o                         
  15   3   9       2160.37       2327.36       369.68 o                         
  17   3   9       2392.46       2052.37      1001.66 o                         
  19   3   9        164.60        173.01       307.21 o                         
   1   5   9      34306.72      24311.35       593.13 o                         
   3   5   9       1047.91       1497.20       193.26 o                         
   5   5   9      37188.84      40299.72      1194.66 o                         
   7   5   9       9847.00      10294.52       407.53 o                         
   9   5   9       6034.13       8984.18       516.23 o                         
  11   5   9       6239.13       7305.44       849.75 o                         
  13   5   9        727.32        205.87       195.50 o                         
  15   5   9        369.66        598.83       272.11 o                         
  17   5   9       1666.04       1360.51       494.50 o                         
  19   5   9       1666.93       1319.31       444.64 o                         
   1   7   9      22615.81      23941.04       641.51 o                         
   3   7   9      44143.02      50672.05      1290.23 o                         
   5   7   9      32573.47      36591.46      1286.00 o                         
   7   7   9        456.17        422.15       124.98 o                         
   9   7   9      25235.73      23395.93       929.46 o                         
  11   7   9       1267.17        679.18       235.11 o                         
  13   7   9       6121.71       7465.02       546.93 o                         
  15   7   9       2486.71       2606.82       683.10 o                         
  17   7   9       2865.36       3835.54      1066.15 o                         
  19   7   9        347.75        201.51       345.14 o                         
   1   9   9      12021.31       9763.91       374.17 o                         
   3   9   9      23157.59      30249.11       752.65 o                         
   5   9   9      23299.30      23803.16       736.18 o                         
   7   9   9      10699.96      14928.74       525.43 o                         
   9   9   9       6020.15       6216.24       479.67 o                         
  11   9   9       2300.51       2087.86       403.24 o                         
  13   9   9      11318.94      14390.55      1084.71 o                         
  15   9   9        791.86       1171.51       377.07 o                         
  17   9   9       2049.81       2977.42      1053.15 o                         
  19   9   9        709.76        441.23       366.71 o                         
   1  11   9      17195.31      21819.11       660.93 o                         
   3  11   9        764.09        568.72       125.88 o                         
   5  11   9      10252.31      15472.26       542.09 o                         
   7  11   9       1150.13       2310.06       226.02 o                         
   9  11   9       6423.49       6813.43       485.79 o                         
  11  11   9       2503.30       3265.35       387.47 o                         
  13  11   9       1616.37       1266.72       384.71 o                         
  15  11   9       4917.01       5677.26       754.65 o                         
  17  11   9       3732.05       4264.93       794.26 o                         
  19  11   9        191.21        644.89       482.08 o                         
   1  13   9       2626.29       3277.28       242.38 o                         
   3  13   9       5331.92       4334.62       276.12 o                         
   5  13   9      17903.54      18558.54       631.07 o                         
   7  13   9       6562.46       6780.26       357.33 o                         
   9  13   9       3493.30       4833.10       663.11 o                         
  11  13   9      11991.54      13796.52       719.54 o                         
  13  13   9       3667.06       4053.61       467.12 o                         
  15  13   9        364.52        962.49       362.13 o                         
  17  13   9       2830.74       2205.20       638.65 o                         
   1  15   9       3595.63       3326.32       253.69 o                         
   3  15   9      14427.66      16868.04       627.38 o                         
   5  15   9       1923.30       2365.22       252.26 o                         
   7  15   9       6304.12       6650.92       455.19 o                         
   9  15   9      11774.62      12775.06       786.72 o                         
  11  15   9        555.73       1757.17       346.12 o                         
  13  15   9       3404.01       2938.57       698.11 o                         
  15  15   9       1623.24        707.06       324.22 o                         
  17  15   9       2435.06       1556.35       597.93 o                         
   1  17   9       9224.80      10101.37       511.68 o                         
   3  17   9      20300.33      20456.86       752.81 o                         
   5  17   9       9978.81       7897.39       455.16 o                         
   7  17   9       5623.59       4726.09       336.18 o                         
   9  17   9       1711.74       1681.66       318.72 o                         
  11  17   9       4106.06       4666.62       508.10 o                         
  13  17   9       1832.50       2465.39       400.99 o                         
  15  17   9        919.21       1243.52       526.57 o                         
  17  17   9       1234.83       1102.16       519.38 o                         
   1  19   9       9205.26       9812.80       446.42 o                         
   3  19   9       9953.24       9397.52       479.78 o                         
   5  19   9       2818.29       2670.03       321.43 o                         
   7  19   9       3526.11       3728.42       378.91 o                         
   9  19   9       2908.92       2748.78       391.37 o                         
  11  19   9        473.55        384.51       251.08 o                         
  13  19   9        800.77        571.46       290.70 o                         
  15  19   9       1809.68       1486.84       435.00 o                         
  17  19   9        243.30       -111.35       421.64 o                         
   1  21   9       5581.50       6958.64       442.70 o                         
   3  21   9       2096.32       2424.18       268.52 o                         
   5  21   9       7072.42       6960.60       511.90 o                         
   7  21   9       1970.91        980.83       251.32 o                         
   9  21   9        555.64        576.07       264.99 o                         
  11  21   9       1652.45       1994.75       388.98 o                         
  13  21   9       1286.42       1749.49       377.22 o                         
  15  21   9        147.09        221.53       264.12 o                         
   1  23   9        620.14        667.29       221.45 o                         
   3  23   9       3311.68       4552.71       419.01 o                         
   5  23   9       3536.81       3374.08       457.90 o                         
   7  23   9       2094.37       1359.67       313.58 o                         
   9  23   9       1445.93       2122.76       392.41 o                         
  11  23   9       1281.12       1013.24       319.19 o                         
  13  23   9        485.18        649.62       292.23 o                         
  15  23   9       2302.24       2800.49       549.86 o                         
   1  25   9       4468.72       4128.72       488.76 o                         
   3  25   9       2421.83       2361.26       341.54 o                         
   5  25   9       2161.03       2137.04       477.18 o                         
   7  25   9        768.75        352.85       239.84 o                         
   9  25   9       1150.06       1301.74       360.49 o                         
  11  25   9       2617.77       1979.55       414.85 o                         
  13  25   9       2399.88       3463.08       501.37 o                         
   1  27   9        817.84       1407.97       288.01 o                         
   3  27   9       1748.47       2294.40       381.59 o                         
   5  27   9       1086.37        615.72       280.72 o                         
   7  27   9       1804.10       2140.53       383.99 o                         
   9  27   9          7.15       -212.30       212.30 o                         
  11  27   9       1632.13       2090.76       417.35 o                         
  13  27   9        857.58       1038.34       386.59 o                         
   1  29   9       4401.10       4509.20       537.78 o                         
   3  29   9       1535.64       1539.50       358.83 o                         
   5  29   9        347.29        262.36       249.19 o                         
   7  29   9        302.51        -34.65       243.24 o                         
   9  29   9       1887.17       2187.52       410.48 o                         
  11  29   9       2017.63       2332.87       438.74 o                         
   1  31   9        914.73       1173.39       380.77 o                         
   3  31   9        848.78        438.43       299.49 o                         
   5  31   9       2198.53       2714.37       455.07 o                         
   7  31   9       1355.31       1175.47       444.77 o                         
   9  31   9        510.27        125.44       270.49 o                         
   1  33   9       1669.63       1791.48       437.08 o                         
   3  33   9        958.52       1617.25       439.57 o                         
   5  33   9         24.53        -10.16       288.74 o                         
   7  33   9         28.34        -77.03       264.23 o                         
   1  35   9        174.85        309.29       324.89 o                         
   3  35   9        358.69        184.15       299.56 o                         
   5  35   9        506.33       1469.99       763.26 o                         
   2   0  10      18388.02      19391.53       645.52 o                         
   6   0  10       5341.95       3213.70       343.44 o                         
  10   0  10       7261.17       6152.36       661.75 o                         
  14   0  10        753.99        773.61       370.30 o                         
  18   0  10       3722.96       3679.52      1092.15 o                         
   0   2  10       5401.03       5745.65       297.09 o                         
   2   2  10       3771.81       6184.04       286.80 o                         
   4   2  10       3177.08       3452.43       258.47 o                         
   6   2  10      20669.17      17247.97       561.92 o                         
   8   2  10        480.70        256.83       174.28 o                         
  10   2  10       1444.00        770.68       229.40 o                         
  12   2  10       1384.36        846.66       241.38 o                         
  14   2  10       7927.48       9178.44       608.05 o                         
  16   2  10       1386.78        717.73       453.35 o                         
  18   2  10         84.37        -29.17       339.79 o                         
   2   4  10      20726.47      14200.84       463.55 o                         
   4   4  10      24407.73      21504.89       724.14 o                         
   6   4  10      17700.59      15917.77       538.10 o                         
   8   4  10       2932.77       1605.02       346.98 o                         
  10   4  10      15779.18      18084.80       826.96 o                         
  12   4  10        132.09        338.91       225.61 o                         
  14   4  10       2422.16       1827.99       352.43 o                         
  16   4  10        301.68       -292.54       292.54 o                         
  18   4  10       2812.22       4246.25       799.69 o                         
   0   6  10      17181.36       8549.48       432.91 o                         
   2   6  10      10912.96       8899.79       372.23 o                         
   4   6  10       2053.36       1522.30       184.50 o                         
   6   6  10      27786.85      30442.42       839.13 o                         
   8   6  10       5918.31       7642.90       589.08 o                         
  10   6  10       4172.28       5157.90       445.63 o                         
  12   6  10        759.59        744.50       254.70 o                         
  14   6  10       8257.00      10182.20       662.38 o                         
  16   6  10        508.50        515.90       292.83 o                         
  18   6  10        439.74        378.33       559.08 o                         
   2   8  10      13447.54      16546.80       579.94 o                         
   4   8  10      14497.12      16917.71       563.71 o                         
   6   8  10      20060.14      21091.51       655.72 o                         
   8   8  10      14394.64      11516.90       614.31 o                         
  10   8  10      13684.50      13275.73       702.73 o                         
  12   8  10        613.98        433.38       240.86 o                         
  14   8  10       1571.57       2323.53       383.82 o                         
  16   8  10        418.11        563.68       296.99 o                         
  18   8  10       2985.96       3885.66       774.47 o                         
   0  10  10      10047.20      12263.42       634.47 o                         
   2  10  10      14547.03      13328.79       523.95 o                         
   4  10  10       1354.71       1841.66       248.09 o                         
   6  10  10      48222.33      57246.01      1430.53 o                         
   8  10  10        522.54        204.22       156.98 o                         
  10  10  10       3681.11       6080.94       633.93 o                         
  12  10  10       1405.41       1415.48       339.18 o                         
  14  10  10       7898.86       7274.62      1058.06 o                         
  16  10  10       1724.40       2777.87       462.59 o                         
  18  10  10       1025.56       1518.01       754.11 o                         
   2  12  10      13371.54      12088.84       527.22 o                         
   4  12  10       6004.73       6328.07       400.45 o                         
   6  12  10       5543.51       4863.13       321.65 o                         
   8  12  10       3659.91       4427.73       360.43 o                         
  10  12  10      22498.48      23722.58       997.75 o                         
  12  12  10       1984.12       1952.17       429.75 o                         
  14  12  10       2609.99       4313.30       494.63 o                         
  16  12  10        328.06        861.97       611.09 o                         
  18  12  10       2612.68       2820.89       739.02 o                         
   0  14  10        146.18        509.06       200.47 o                         
   2  14  10      13021.50      10600.07       502.21 o                         
   4  14  10       7511.04       7282.74       416.01 o                         
   6  14  10      12025.66      13187.50       634.53 o                         
   8  14  10       2100.03       2044.57       277.70 o                         
  10  14  10        443.30        478.29       241.01 o                         
  12  14  10         69.34         38.36       219.32 o                         
  14  14  10       2326.80       1213.64       324.24 o                         
  16  14  10         58.01       -122.49       347.91 o                         
  18  14  10        659.07        549.86       936.13 o                         
   2  16  10       7736.03       8506.80       457.62 o                         
   4  16  10      15551.64      15248.97       748.52 o                         
   6  16  10       2162.82       3197.12       303.72 o                         
   8  16  10       5388.36       6231.22       427.22 o                         
  10  16  10       2209.01       3218.20       426.49 o                         
  12  16  10        173.55         71.35       218.40 o                         
  14  16  10       1718.85       2587.06       425.36 o                         
  16  16  10        379.95        112.53       266.48 o                         
   0  18  10       5975.19       5388.70       487.72 o                         
   2  18  10       9760.59      11004.72       570.13 o                         
   4  18  10         51.69        319.31       203.77 o                         
   6  18  10      25372.01      25900.72       851.00 o                         
   8  18  10       1713.18       1161.91       322.32 o                         
  10  18  10       1933.50       2771.62       422.02 o                         
  12  18  10       1793.89       1511.20       342.52 o                         
  14  18  10       1257.53       1524.93       354.94 o                         
  16  18  10        101.28         92.38       323.31 o                         
   2  20  10       6989.67       5600.87       502.20 o                         
   4  20  10       4197.50       4820.97       473.00 o                         
   6  20  10       2576.44       3002.34       352.91 o                         
   8  20  10        365.19        296.03       207.43 o                         
  10  20  10       7476.15       9083.44       655.76 o                         
  12  20  10        579.23        354.77       263.25 o                         
  14  20  10        668.48        790.65       347.18 o                         
  16  20  10         59.97        213.06       354.61 o                         
   0  22  10        557.67        736.85       270.91 o                         
   2  22  10       3484.72       4145.89       461.14 o                         
   4  22  10       5909.63       5238.99       437.82 o                         
   6  22  10       5597.33       3128.49       385.35 o                         
   8  22  10       4106.14       4570.81       534.96 o                         
  10  22  10        201.37        738.07       326.54 o                         
  12  22  10       1303.65       1790.25       392.94 o                         
  14  22  10       2010.44       1947.59       397.42 o                         
   2  24  10        588.96        608.13       266.34 o                         
   4  24  10       4402.43       5765.78       457.75 o                         
   6  24  10        884.37        869.63       279.69 o                         
   8  24  10       1049.72        698.26       251.52 o                         
  10  24  10       5665.17       5268.14       586.31 o                         
  12  24  10        778.54        490.07       304.02 o                         
  14  24  10         70.11         58.45       274.80 o                         
   0  26  10        686.93        455.96       399.21 o                         
   2  26  10       3125.54       4733.05       870.69 o                         
   4  26  10       1383.94       1939.81       364.56 o                         
   6  26  10       9447.16       7264.03       625.52 o                         
   8  26  10       1056.84       1107.22       341.74 o                         
  10  26  10        705.19        147.30       311.52 o                         
  12  26  10       1052.84        754.18       431.65 o                         
   2  28  10       4531.62       6576.72       725.01 o                         
   4  28  10       2545.94       3606.16       485.22 o                         
   6  28  10       4216.27       5100.81       573.70 o                         
   8  28  10        498.61        442.15       241.57 o                         
  10  28  10       3043.55       2946.07       643.69 o                         
  12  28  10        762.02        620.88       334.69 o                         
   0  30  10        230.50       1027.15       702.10 o                         
   2  30  10       1603.58       1568.04       420.37 o                         
   4  30  10        498.85        990.29       399.58 o                         
   6  30  10       3552.27       3400.24       484.95 o                         
   8  30  10        516.27        836.18       340.24 o                         
  10  30  10        510.70       1177.63       354.86 o                         
   2  32  10       1591.72       2588.95       677.36 o                         
   4  32  10       1185.52       1914.61       396.30 o                         
   6  32  10       1664.36       1133.77       340.42 o                         
   8  32  10        161.47       -230.34       272.01 o                         
   0  34  10        642.03        533.08       637.09 o                         
   2  34  10        956.34       1188.06       500.49 o                         
   4  34  10         99.41         12.74       274.76 o                         
   6  34  10       2694.02       3849.49       744.01 o                         
   1   1  11       4511.44       5176.60       227.50 o                         
   3   1  11       9840.43      12956.20       456.57 o                         
   5   1  11      16104.41      16520.54       746.04 o                         
   7   1  11       2421.79       2617.52       233.33 o                         
   9   1  11        305.55        276.20       175.58 o                         
  11   1  11       2245.04       2366.05       600.53 o                         
  13   1  11        158.29        212.26       216.90 o                         
  15   1  11       5927.39       7170.61       623.08 o                         
  17   1  11        799.38        847.51       351.00 o                         
  19   1  11       1516.34       1664.65       569.12 o                         
   1   3  11       1968.14       3114.67       188.74 o                         
   3   3  11       2958.66       3040.45       236.63 o                         
   5   3  11        339.76        203.49       152.17 o                         
   7   3  11       5988.40       5504.53       485.87 o                         
   9   3  11       3144.81       2405.28       342.23 o                         
  11   3  11       6389.05       7260.39       662.13 o                         
  13   3  11        175.64         94.61       208.31 o                         
  15   3  11       3945.30       2715.12       584.29 o                         
  17   3  11        876.71        581.68       362.42 o                         
  19   3  11       1377.71       1295.46       549.36 o                         
   1   5  11       2307.57       2082.87       164.64 o                         
   3   5  11      21589.05      25153.46       730.94 o                         
   5   5  11      20153.10      15415.79       594.71 o                         
   7   5  11       2362.88       2924.13       259.90 o                         
   9   5  11        789.56       1361.18       274.28 o                         
  11   5  11      13107.92      12563.65       695.86 o                         
  13   5  11         56.43         89.13       206.26 o                         
  15   5  11       2875.03       2803.57       421.88 o                         
  17   5  11        632.27       1335.88       500.57 o                         
   1   7  11       7095.83       6760.30       318.56 o                         
   3   7  11       3305.64       2263.02       247.58 o                         
   5   7  11       3992.71       5617.18       352.72 o                         
   7   7  11      12011.22      12196.96       533.47 o                         
   9   7  11       3736.89       4046.95       425.33 o                         
  11   7  11       6050.81       5936.30       516.28 o                         
  13   7  11        271.51        178.01       216.18 o                         
  15   7  11       7091.44       8368.97       638.25 o                         
  17   7  11        539.35        740.73       402.07 o                         
   1   9  11       5780.09       5394.35       291.84 o                         
   3   9  11      39839.12      42431.66      1235.49 o                         
   5   9  11      15366.28      15809.65       610.86 o                         
   7   9  11        667.41        748.96       185.95 o                         
   9   9  11       2667.35       4212.59       439.63 o                         
  11   9  11       5081.95       4898.90       497.31 o                         
  13   9  11        175.08       -162.98       207.31 o                         
  15   9  11       4517.85       3561.19       474.50 o                         
  17   9  11        262.35        656.60       359.68 o                         
   1  11  11       2440.12       1934.94       240.09 o                         
   3  11  11      12061.53      11074.82       455.25 o                         
   5  11  11       7849.79       9335.67       477.33 o                         
   7  11  11       4904.37       6135.33       458.37 o                         
   9  11  11        720.31       1519.09       306.06 o                         
  11  11  11      12974.79      14234.40       752.34 o                         
  13  11  11        330.09        358.04       240.48 o                         
  15  11  11       4479.20       5397.77       561.51 o                         
  17  11  11        160.97        304.81       319.87 o                         
   1  13  11       5296.40       4813.10       348.26 o                         
   3  13  11      21072.17      22935.65       820.46 o                         
   5  13  11       3750.65       5439.12       367.18 o                         
   7  13  11      12465.67      14251.58       624.87 o                         
   9  13  11       3303.07       5866.62       500.53 o                         
  11  13  11       5665.75       6572.73       560.73 o                         
  13  13  11       1269.85       1067.69       303.85 o                         
  15  13  11       4205.19       3739.81       619.30 o                         
  17  13  11        606.07        641.03       458.76 o                         
   1  15  11       1994.96       1513.04       234.98 o                         
   3  15  11      10392.34      15718.40       648.38 o                         
   5  15  11       4893.99       4161.04       370.84 o                         
   7  15  11       1584.94       2311.48       446.64 o                         
   9  15  11        802.14        211.95       218.16 o                         
  11  15  11       2765.91       3390.71       857.63 o                         
  13  15  11       1855.31       1360.06       334.33 o                         
  15  15  11       1323.06       1753.39       381.57 o                         
  17  15  11        821.01        869.80       363.29 o                         
   1  17  11       7647.33       8640.76       543.06 o                         
   3  17  11       6909.07       7400.11       450.02 o                         
   5  17  11       1718.45       3229.78       339.81 o                         
   7  17  11        897.33        552.55       201.28 o                         
   9  17  11       6004.82       6541.57       557.66 o                         
  11  17  11       1278.78       1079.15       315.27 o                         
  13  17  11        168.78        134.25       260.07 o                         
  15  17  11         91.25       -158.59       233.94 o                         
   1  19  11        977.33        957.91       299.05 o                         
   3  19  11       6217.76       7155.83       453.27 o                         
   5  19  11      10389.00      13572.03       838.56 o                         
   7  19  11        719.72        374.04       190.62 o                         
   9  19  11       1375.33       1194.92       471.04 o                         
  11  19  11        592.56        953.57       313.24 o                         
  13  19  11       1642.46       1547.53       363.08 o                         
  15  19  11        749.55       1230.24       361.16 o                         
   1  21  11       2352.52       2585.70       394.47 o                         
   3  21  11       4689.68       2971.77       418.82 o                         
   5  21  11       3586.19       3739.21       391.99 o                         
   7  21  11       2576.36       2097.46       312.86 o                         
   9  21  11       7268.10       8867.70       646.23 o                         
  11  21  11       2366.72       2139.39       409.11 o                         
  13  21  11        849.54       1544.12       420.37 o                         
  15  21  11        223.17        132.56       261.99 o                         
   1  23  11       3974.64       4629.85       533.32 o                         
   3  23  11        748.01        539.43       254.09 o                         
   5  23  11       5656.53       4738.48       440.02 o                         
   7  23  11       1806.58       1727.83       441.01 o                         
   9  23  11       1242.64        918.20       412.86 o                         
  11  23  11        213.22        203.85       261.60 o                         
  13  23  11       2796.96       2853.87       466.90 o                         
   1  25  11       1957.91       1786.71       433.51 o                         
   3  25  11       3870.64       4558.41       527.68 o                         
   5  25  11       4793.45       4757.28       458.38 o                         
   7  25  11       1881.94       2300.92       362.72 o                         
   9  25  11        780.10        201.05       294.63 o                         
  11  25  11       1030.78       1180.53       357.62 o                         
  13  25  11        973.05       1310.54       374.98 o                         
   1  27  11       2654.44       2568.66       708.60 o                         
   3  27  11        630.78        107.85       253.97 o                         
   5  27  11       4354.70       4757.55       548.16 o                         
   7  27  11       1635.93       1310.96       307.36 o                         
   9  27  11        757.69        312.76       263.92 o                         
  11  27  11        247.69         33.10       256.83 o                         
   1  29  11       2671.67       3173.53       512.33 o                         
   3  29  11       4571.12       5128.41       688.57 o                         
   5  29  11       1491.95       1599.08       453.59 o                         
   7  29  11        443.45        -51.16       248.36 o                         
   9  29  11       1555.45       1367.73       380.42 o                         
   1  31  11       2550.25       3307.02       590.77 o                         
   3  31  11       1291.03        732.59       384.91 o                         
   5  31  11       1532.25       2100.00       416.25 o                         
   7  31  11       1906.21       1563.85       386.43 o                         
   1  33  11        635.63       -118.87       422.56 o                         
   3  33  11        584.94        903.63       433.50 o                         
   5  33  11        673.28       1454.81       643.23 o                         
   0   0  12      18923.88      22594.59      1781.25 o                         
   4   0  12      15107.88      15020.20       743.09 o                         
   8   0  12       7949.94       6053.26       980.99 o                         
  12   0  12       5833.13       4403.16       701.49 o                         
  16   0  12       1411.11       1909.97      1118.16 o                         
   2   2  12        574.97       1094.38       161.75 o                         
   4   2  12      26406.44      29387.79       864.44 o                         
   6   2  12        760.30        658.93       205.23 o                         
   8   2  12       4696.51       4462.44       453.09 o                         
  10   2  12       1617.26       1995.34       360.32 o                         
  12   2  12       4334.49       5459.70       535.62 o                         
  14   2  12         92.71        420.75       246.51 o                         
  16   2  12       3318.95       3390.29       487.85 o                         
  18   2  12          1.75        230.42       412.49 o                         
   0   4  12      26417.54      32748.35      1225.76 o                         
   2   4  12       6721.72       6613.25       322.19 o                         
   4   4  12       6089.70       6554.49       344.71 o                         
   6   4  12       4035.51       1840.42       238.79 o                         
   8   4  12      10046.98      12132.69       644.89 o                         
  10   4  12        289.37         10.37       179.77 o                         
  12   4  12       4869.68       5117.70       526.45 o                         
  14   4  12         64.31        478.71       261.27 o                         
  16   4  12       4236.95       6112.54       603.45 o                         
  18   4  12         60.78        150.53       413.41 o                         
   2   6  12       9803.13       9565.32       414.37 o                         
   4   6  12      33086.32      30335.71       965.71 o                         
   6   6  12       4034.00       3960.96       320.91 o                         
   8   6  12        474.00        150.54       183.53 o                         
  10   6  12        813.06        899.75       252.14 o                         
  12   6  12       6527.61       5653.65       540.22 o                         
  14   6  12         11.54         38.49       225.84 o                         
  16   6  12        514.59         52.94       238.50 o                         
  18   6  12        259.08        469.92       443.50 o                         
   0   8  12      16810.14      13508.91       794.03 o                         
   2   8  12       4061.16       4556.28       280.72 o                         
   4   8  12       5133.10       4138.58       334.75 o                         
   6   8  12      14151.23      13159.30       573.96 o                         
   8   8  12      12063.71      11564.71       795.95 o                         
  10   8  12        144.74        444.62       222.37 o                         
  12   8  12       1029.51        887.28       276.71 o                         
  14   8  12        746.56        586.69       263.93 o                         
  16   8  12       2938.17       2707.91       456.24 o                         
   2  10  12       9619.07      11067.99       646.66 o                         
   4  10  12      36290.90      39682.79      1096.00 o                         
   6  10  12       3062.08       3827.31       332.92 o                         
   8  10  12       2329.11       2871.80       500.60 o                         
  10  10  12       1615.00       2275.16       367.09 o                         
  12  10  12       3114.42       2357.73       391.93 o                         
  14  10  12        451.84        213.44       253.44 o                         
  16  10  12       2672.23       3601.26       820.02 o                         
   0  12  12       5703.48       7044.13      1247.53 o                         
   2  12  12       2031.58       2332.01       281.30 o                         
   4  12  12      15171.87      17221.29       752.89 o                         
   6  12  12       8040.90       7294.87       435.98 o                         
   8  12  12       5016.51       9116.08       593.05 o                         
  10  12  12       2804.14       2862.55       392.37 o                         
  12  12  12       5173.01       7419.47       600.97 o                         
  14  12  12        189.05        -84.94       223.57 o                         
  16  12  12       5876.02       7706.33       673.29 o                         
   2  14  12       2177.58       2176.24       334.29 o                         
   4  14  12      13084.03      13877.99       621.17 o                         
   6  14  12         77.48        154.58       163.54 o                         
   8  14  12        739.83       1209.82       294.85 o                         
  10  14  12        736.92        899.13       283.55 o                         
  12  14  12       4628.10       4859.17       546.75 o                         
  14  14  12        148.84        -32.54       227.64 o                         
  16  14  12        442.41        800.40       309.38 o                         
   0  16  12       8373.29       8100.56      1806.61 o                         
   2  16  12        229.08        308.20       209.85 o                         
   4  16  12       2113.40       2640.01       276.80 o                         
   6  16  12       3401.39       4680.67       402.38 o                         
   8  16  12       8221.81      10458.22       654.26 o                         
  10  16  12       1600.30        751.91       270.50 o                         
  12  16  12        568.04        410.34       274.22 o                         
  14  16  12       1812.46       1709.27       382.34 o                         
  16  16  12        271.43        327.28       253.59 o                         
   2  18  12        669.46       1595.20       323.45 o                         
   4  18  12      19368.88      19725.02       719.64 o                         
   6  18  12       1307.73       1087.08       242.72 o                         
   8  18  12        139.03        233.00       211.49 o                         
  10  18  12       1164.00       2007.49       377.97 o                         
  12  18  12       1262.72        693.02       279.49 o                         
  14  18  12        463.19        -46.26       222.69 o                         
   0  20  12       2908.24       4690.27       871.12 o                         
   2  20  12       4654.49       6783.65       795.33 o                         
   4  20  12        178.90         61.20       206.65 o                         
   6  20  12       6114.32       7180.59       485.81 o                         
   8  20  12       3880.66       3212.76       431.71 o                         
  10  20  12        310.70        656.95       290.51 o                         
  12  20  12       3498.15       3764.02       516.55 o                         
  14  20  12        690.52        617.60       358.44 o                         
   2  22  12        108.05        -50.09       211.68 o                         
   4  22  12       5611.77       4760.11       514.33 o                         
   6  22  12       3455.63       3462.55       363.86 o                         
   8  22  12       2913.21       4080.86       515.77 o                         
  10  22  12        338.04        213.46       273.01 o                         
  12  22  12       2275.50       2300.49       436.46 o                         
   0  24  12       9457.05      12771.93      1096.31 o                         
   2  24  12       1732.93       1841.44       387.96 o                         
   4  24  12        405.94         60.87       233.41 o                         
   6  24  12       1156.95       1515.00       322.92 o                         
   8  24  12       3498.33       4171.03       553.56 o                         
  10  24  12         55.17       -223.41       223.41 o                         
  12  24  12        886.46       1160.38       371.85 o                         
   2  26  12       1355.30       1653.12       382.24 o                         
   4  26  12       7260.48       5560.39       905.77 o                         
   6  26  12       2143.94       1870.03       432.74 o                         
   8  26  12        160.44        103.41       286.53 o                         
  10  26  12        360.79        278.77       280.46 o                         
   0  28  12       6340.38       6069.79      1696.09 o                         
   2  28  12       4541.43       5135.15       598.34 o                         
   4  28  12         46.51        942.37       364.81 o                         
   6  28  12       2223.92       3051.89       538.21 o                         
   8  28  12       3954.23       3980.43       602.41 o                         
  10  28  12        379.31        151.27       268.72 o                         
   2  30  12        335.24        -13.31       356.65 o                         
   4  30  12       2729.37       2772.20       545.02 o                         
   6  30  12        943.56        905.91       395.18 o                         
   8  30  12        916.73        627.65       319.37 o                         
   0  32  12        946.97       1427.45       564.01 o                         
   2  32  12         20.42       -109.56       282.69 o                         
   4  32  12         47.38        -10.11       302.34 o                         
   1   1  13       8862.47      10577.67       571.09 o                         
   3   1  13       1586.61       1864.42       209.57 o                         
   5   1  13       2208.26       2468.83       246.23 o                         
   7   1  13       2729.76       2767.40       417.29 o                         
   9   1  13       4780.29       3388.38       506.70 o                         
  11   1  13       2282.50       2448.36       370.32 o                         
  13   1  13      12240.36      11526.63       724.28 o                         
  15   1  13        695.37        943.40       317.55 o                         
  17   1  13       2647.70       2841.57       463.80 o                         
   1   3  13       5422.72       6914.88       467.87 o                         
   3   3  13       1198.30       1608.37       221.53 o                         
   5   3  13       1578.36       1875.17       247.01 o                         
   7   3  13        659.09       1073.32       288.70 o                         
   9   3  13       6374.73       7530.22       654.58 o                         
  11   3  13       2846.83       3906.10       491.68 o                         
  13   3  13       4387.68       3333.66       495.81 o                         
  15   3  13        881.08        762.22       309.42 o                         
  17   3  13       2186.26       2839.01       460.86 o                         
   1   5  13      10321.83      12143.58       527.57 o                         
   3   5  13        429.39        943.62       168.48 o                         
   5   5  13       7367.50       6627.37       405.09 o                         
   7   5  13      13244.28      12246.02       760.60 o                         
   9   5  13       4254.61       3973.91       432.81 o                         
  11   5  13       5552.89       5989.34       769.24 o                         
  13   5  13       2113.70       1978.67       551.74 o                         
  15   5  13       1039.06       1373.96       347.69 o                         
  17   5  13       3270.00       3971.61       521.88 o                         
   1   7  13       8610.90       7984.91       424.10 o                         
   3   7  13      16631.49      15619.82       635.71 o                         
   5   7  13       6340.09       9473.53       491.12 o                         
   7   7  13         67.41       -188.94       325.05 o                         
   9   7  13       5508.92       6061.04       521.41 o                         
  11   7  13       4128.69       4507.35       507.25 o                         
  13   7  13       5351.59       5138.16       560.18 o                         
  15   7  13          4.01         -1.95       242.68 o                         
  17   7  13       1387.89       1625.99       364.63 o                         
   1   9  13      15392.80      16361.97       709.20 o                         
   3   9  13       3002.97       3155.53       352.35 o                         
   5   9  13       5500.03       4237.72       319.91 o                         
   7   9  13       7022.79       5999.86       584.60 o                         
   9   9  13       2083.86       2594.13       424.05 o                         
  11   9  13        134.97         72.71       212.01 o                         
  13   9  13       7359.71       8541.66       645.82 o                         
  15   9  13        731.47        -10.28       255.97 o                         
  17   9  13       1514.96       1765.05       425.37 o                         
   1  11  13       2613.04       1871.18       298.93 o                         
   3  11  13        119.46        -31.22       170.49 o                         
   5  11  13       8842.93       9425.46       508.78 o                         
   7  11  13       5551.09       7115.59       594.28 o                         
   9  11  13       9476.82      12596.43      1095.97 o                         
  11  11  13        325.21        309.14       232.05 o                         
  13  11  13       1175.58        565.47       262.69 o                         
  15  11  13        622.56        643.32       278.80 o                         
   1  13  13        753.24        892.45       270.76 o                         
   3  13  13       2755.46       3950.87       431.52 o                         
   5  13  13       9133.39      10278.02       543.81 o                         
   7  13  13      11615.40      13856.54       865.96 o                         
   9  13  13       6360.49       6368.80       561.75 o                         
  11  13  13       3472.35       2673.96       424.12 o                         
  13  13  13       1641.63       1800.70       388.23 o                         
  15  13  13        809.58        416.22       437.21 o                         
   1  15  13       4769.19       4102.73       459.23 o                         
   3  15  13       6447.79       7810.01       479.48 o                         
   5  15  13       8168.80       8016.67       438.22 o                         
   7  15  13       1793.99       1556.35       648.78 o                         
   9  15  13       3088.46       3285.90       444.03 o                         
  11  15  13       1891.67       1629.60       508.57 o                         
  13  15  13       1221.29        832.61       310.38 o                         
  15  15  13       1376.96       2017.73       497.03 o                         
   1  17  13       5161.60       3364.62       430.66 o                         
   3  17  13       1181.09        765.81       233.10 o                         
   5  17  13       5470.54       6973.76       510.10 o                         
   7  17  13       4055.67       3855.69       533.02 o                         
   9  17  13       2212.31       2529.87       391.88 o                         
  11  17  13       2671.10       2727.80       439.77 o                         
  13  17  13       3263.18       3749.51       570.06 o                         
  15  17  13        707.07       1263.42       380.80 o                         
   1  19  13       4035.61       6484.57       569.03 o                         
   3  19  13       2884.41       3795.36       463.59 o                         
   5  19  13        631.66        430.30       205.67 o                         
   7  19  13       3210.98       3579.21       647.45 o                         
   9  19  13       2270.11       2993.44       444.52 o                         
  11  19  13        973.61       1291.83       339.36 o                         
  13  19  13        250.01        426.96       510.45 o                         
   1  21  13       1847.71       1698.97       371.58 o                         
   3  21  13       3917.15       2389.92       397.76 o                         
   5  21  13       3037.50       2920.73       387.26 o                         
   7  21  13       5618.15       7844.89       617.53 o                         
   9  21  13        334.61       -168.00       217.80 o                         
  11  21  13        906.29        925.85       313.29 o                         
  13  21  13        918.66        600.66       328.16 o                         
   1  23  13       1282.88       2292.60       444.88 o                         
   3  23  13       7578.45       9795.94       695.37 o                         
   5  23  13       4394.47       4128.27       557.15 o                         
   7  23  13       1317.17       1967.78       399.25 o                         
   9  23  13       1142.83       1799.72       472.35 o                         
  11  23  13        600.66       1068.20       343.62 o                         
   1  25  13       4528.68       4049.12       508.00 o                         
   3  25  13        549.01        820.45       314.30 o                         
   5  25  13       3180.59       2928.84       461.04 o                         
   7  25  13       3477.37       3916.09       624.93 o                         
   9  25  13        991.23        334.18       281.30 o                         
  11  25  13        960.58       1992.79       424.98 o                         
   1  27  13       2086.88       1499.72       384.44 o                         
   3  27  13       2675.69       3053.51       475.95 o                         
   5  27  13       2259.84       1658.52       383.56 o                         
   7  27  13        538.32        741.38       374.42 o                         
   9  27  13        886.08        778.54       385.26 o                         
   1  29  13        443.79        665.48       310.34 o                         
   3  29  13        359.62        -65.39       265.20 o                         
   5  29  13        611.60       1238.71       408.14 o                         
   7  29  13       2059.77       2194.24       510.34 o                         
   1  31  13        299.70        260.97       290.98 o                         
   3  31  13        530.51        666.00       394.43 o                         
   2   0  14       9167.04       7501.28       684.94 o                         
   6   0  14      11923.20      11744.92       715.44 o                         
  10   0  14       1809.38       1006.34       624.09 o                         
  14   0  14       2871.53       3613.15       694.08 o                         
   0   2  14       6721.48       7881.53       739.02 o                         
   2   2  14       8489.11       9984.83       580.71 o                         
   4   2  14       1922.58       2261.86       271.76 o                         
   6   2  14       5197.36       7550.74       474.23 o                         
   8   2  14        297.48        276.24       238.76 o                         
  10   2  14        919.33       1042.07       297.83 o                         
  12   2  14       1545.44        853.71       275.85 o                         
  14   2  14       5430.21       5425.62       757.22 o                         
  16   2  14        308.83         79.08       246.89 o                         
   2   4  14      14053.97      14613.84       831.36 o                         
   4   4  14       3466.25       4016.23       334.15 o                         
   6   4  14      10687.00      12190.71       912.05 o                         
   8   4  14        146.25       -126.27       185.42 o                         
  10   4  14      12664.39      15284.10       813.52 o                         
  12   4  14       2429.17       2582.68       412.45 o                         
  14   4  14       3762.04       4871.90       564.06 o                         
  16   4  14        128.55       -229.08       231.96 o                         
   0   6  14      32936.57      53237.06      2500.48 o                         
   2   6  14      36468.62      40228.00      1439.74 o                         
   4   6  14       2346.30       2460.97       442.43 o                         
   6   6  14       3068.49       4530.75       414.85 o                         
   8   6  14        830.63        466.66       272.57 o                         
  10   6  14       2018.01       2220.38       414.74 o                         
  12   6  14       1407.50       1999.25       387.04 o                         
  14   6  14       4116.55       4081.18       510.95 o                         
  16   6  14        135.10        -24.67       238.28 o                         
   2   8  14       8099.05       5840.40       387.68 o                         
   4   8  14        569.91        688.58       199.24 o                         
   6   8  14       4707.00       5548.35       451.76 o                         
   8   8  14       7065.09       7177.82       771.47 o                         
  10   8  14       2547.56       2199.70       378.07 o                         
  12   8  14         69.60        215.68       239.34 o                         
  14   8  14        710.17        519.72       277.74 o                         
  16   8  14         37.26        291.35       282.40 o                         
   0  10  14       7848.36      10022.20       859.57 o                         
   2  10  14        335.14        256.28       165.39 o                         
   4  10  14       2572.18       2245.97       333.07 o                         
   6  10  14       2055.06       1849.61       278.42 o                         
   8  10  14        514.11        390.06       324.84 o                         
  10  10  14       1136.03        612.46       260.85 o                         
  12  10  14        211.82        188.96       240.09 o                         
  14  10  14       1374.16       2398.45       801.33 o                         
  16  10  14        393.98        463.78       384.20 o                         
   2  12  14       2157.99       1749.57       317.81 o                         
   4  12  14        189.08       -118.40       189.40 o                         
   6  12  14       1337.11       1768.04       302.34 o                         
   8  12  14       2057.07       2376.32       457.08 o                         
  10  12  14       7382.49       7637.04       612.54 o                         
  12  12  14       2886.16       2200.86       406.27 o                         
  14  12  14       1767.46       1842.45       388.94 o                         
   0  14  14      12164.76      11015.80       937.22 o                         
   2  14  14      25556.24      28148.69      1147.85 o                         
   4  14  14       1718.09       1038.90       237.12 o                         
   6  14  14       2362.08       2564.54       372.94 o                         
   8  14  14       2719.47       3256.34       507.48 o                         
  10  14  14        109.01        222.49       239.21 o                         
  12  14  14        446.70        272.86       274.68 o                         
  14  14  14       4145.31       3838.19       514.07 o                         
   2  16  14       1643.09        742.23       283.58 o                         
   4  16  14       2538.60       2642.65       338.36 o                         
   6  16  14       1029.79        640.31       255.54 o                         
   8  16  14         34.06       -101.77       219.88 o                         
  10  16  14       4912.85       5623.73       591.77 o                         
  12  16  14        752.21        484.70       272.77 o                         
  14  16  14         52.39         48.21       256.93 o                         
   0  18  14        511.77       -126.68       435.56 o                         
   2  18  14       4903.30       5363.44       538.31 o                         
   4  18  14       1590.97       2101.71       328.70 o                         
   6  18  14       8790.77       8983.23       646.99 o                         
   8  18  14        634.27       1352.50       409.30 o                         
  10  18  14        684.56        842.73       355.62 o                         
  12  18  14        481.10        265.25       259.40 o                         
   2  20  14       6641.25       7865.79       617.64 o                         
   4  20  14       2412.17       2142.74       344.88 o                         
   6  20  14       2108.92       2480.12       413.87 o                         
   8  20  14       1792.92       2254.80       466.76 o                         
  10  20  14       2627.91       2305.27       414.60 o                         
  12  20  14        175.14        274.99       276.85 o                         
   0  22  14       2719.16       1740.88       568.01 o                         
   2  22  14       7765.44       9027.04      1132.39 o                         
   4  22  14         51.04         76.42       223.39 o                         
   6  22  14       5506.84       5377.89       752.35 o                         
   8  22  14       1101.13       1327.91       410.18 o                         
  10  22  14        388.61        486.48       290.66 o                         
   2  24  14       4700.05       6421.64       729.64 o                         
   4  24  14       1556.52       1353.36       310.44 o                         
   6  24  14       1470.98       1747.70       373.60 o                         
   8  24  14        350.58        992.80       617.08 o                         
  10  24  14       2217.25       2566.87       524.98 o                         
   0  26  14        670.05       1033.65       505.65 o                         
   2  26  14       2326.87       3274.09       506.43 o                         
   4  26  14        151.19        458.87       274.98 o                         
   6  26  14       4440.40       5180.05       709.19 o                         
   8  26  14        546.38         65.53       438.11 o                         
   2  28  14       2242.26       2061.58       436.82 o                         
   4  28  14        640.49        983.67       328.85 o                         
   6  28  14        871.56        398.02       406.49 o                         
   0  30  14        284.47        832.98       547.95 o                         
   2  30  14        661.82        273.37       306.46 o                         
   1   1  15       1470.08        987.03       326.54 o                         
   3   1  15      34557.30      37494.06      1373.69 o                         
   5   1  15        889.98        610.29       215.48 o                         
   7   1  15        940.74       1504.44       819.12 o                         
   9   1  15       3702.03       4197.26       537.93 o                         
  11   1  15       6371.18       6955.28       667.71 o                         
  13   1  15       1910.03       3857.58       483.11 o                         
  15   1  15       1878.23       2300.70       414.20 o                         
   1   3  15      16981.53      17240.21       824.80 o                         
   3   3  15       7549.01       7581.74       528.60 o                         
   5   3  15       5042.31       5160.13       453.89 o                         
   7   3  15       6649.77       6671.56       753.21 o                         
   9   3  15       1680.45       1167.01       290.27 o                         
  11   3  15       5036.57       4512.85       516.18 o                         
  13   3  15       1500.46       1710.01       373.45 o                         
  15   3  15       4339.34       4994.05       672.95 o                         
   1   5  15       3242.25       2022.66       338.78 o                         
   3   5  15       6631.07       5956.79       488.61 o                         
   5   5  15       6758.54       8732.44       484.83 o                         
   7   5  15      10655.63      10008.00       942.05 o                         
   9   5  15        544.36        284.54       258.90 o                         
  11   5  15       1904.28       1478.44       339.25 o                         
  13   5  15        262.43        -54.15       217.42 o                         
  15   5  15       3573.02       4554.39       547.77 o                         
   1   7  15       3606.30       1593.97       304.12 o                         
   3   7  15      31829.51      34264.31      1301.62 o                         
   5   7  15       1984.41       2173.36       338.24 o                         
   7   7  15        782.65       1365.64       367.35 o                         
   9   7  15          4.58        -50.71       231.74 o                         
  11   7  15       6332.30       6338.11       591.52 o                         
  13   7  15       2046.64       2610.67       426.28 o                         
  15   7  15        232.37        367.17       351.01 o                         
   1   9  15       1114.83        844.89       332.17 o                         
   3   9  15       1746.69       2541.55       469.16 o                         
   5   9  15       2577.96       3186.80       403.09 o                         
   7   9  15        748.12        441.56       564.00 o                         
   9   9  15       5968.32       6291.65       666.62 o                         
  11   9  15       2693.58       3010.87       456.30 o                         
  13   9  15        905.48        958.94       324.11 o                         
  15   9  15       2432.94       2353.29       674.19 o                         
   1  11  15       7259.63       9488.97      1075.13 o                         
   3  11  15       1617.48       1455.63       313.45 o                         
   5  11  15        878.60        396.89       230.37 o                         
   7  11  15        980.30        958.98       317.49 o                         
   9  11  15        102.13        122.55       257.43 o                         
  11  11  15       2455.47       2377.13       402.93 o                         
  13  11  15       3549.79       2951.84       585.64 o                         
   1  13  15         20.90        372.05       241.02 o                         
   3  13  15       2963.17       3019.00       414.37 o                         
   5  13  15       4007.39       3812.36       586.66 o                         
   7  13  15        389.80        993.76       319.24 o                         
   9  13  15        777.93        405.18       296.93 o                         
  11  13  15       1568.35       1724.86       400.33 o                         
  13  13  15        519.75        261.52       239.68 o                         
   1  15  15       4434.45       4440.14       510.27 o                         
   3  15  15       3806.43       3342.31       449.21 o                         
   5  15  15       1708.30       1942.48       357.82 o                         
   7  15  15       3354.28       5894.61       655.91 o                         
   9  15  15       1319.34       1257.23       390.13 o                         
  11  15  15       1332.11        921.15       309.95 o                         
  13  15  15        723.35        735.01       314.44 o                         
   1  17  15        462.76        771.71       282.12 o                         
   3  17  15       9081.46       9709.98       659.41 o                         
   5  17  15       2874.85       2349.63       362.34 o                         
   7  17  15        308.53       -147.08       234.32 o                         
   9  17  15       1680.81       1241.32       377.99 o                         
  11  17  15       1917.89       1479.96       422.54 o                         
  13  17  15        409.48         57.21       410.96 o                         
   1  19  15      10239.10       8116.47       639.45 o                         
   3  19  15       5076.43       4885.82       468.03 o                         
   5  19  15       1337.26        868.40       289.92 o                         
   7  19  15       4778.38       6100.35       910.58 o                         
   9  19  15        139.71        166.42       327.29 o                         
  11  19  15       1631.19       1950.70       460.31 o                         
   1  21  15        469.34         44.38       246.99 o                         
   3  21  15       2779.69       3053.91       410.89 o                         
   5  21  15        701.02        553.72       465.41 o                         
   7  21  15        367.22        492.94       332.24 o                         
   9  21  15       3125.49       3257.57       560.79 o                         
  11  21  15        936.61        704.80       403.89 o                         
   1  23  15       3483.69       3643.92       517.73 o                         
   3  23  15       2287.17       2855.58       456.47 o                         
   5  23  15       3268.22       4064.49       511.10 o                         
   7  23  15       3285.43       4450.85       658.28 o                         
   9  23  15        243.59        850.00       381.76 o                         
   1  25  15        944.37        368.72       296.51 o                         
   3  25  15       2258.32       3095.45       513.18 o                         
   5  25  15        730.26        935.56       324.39 o                         
   7  25  15        837.42       1048.20       439.40 o                         
   1  27  15        542.14       1091.03       364.93 o                         
   3  27  15       1045.10       1772.09       484.86 o                         
   5  27  15        480.20        254.39       271.59 o                         
   1  29  15        385.56        590.23       312.67 o                         
   0   0  16      25427.36      20904.35      1833.26 o                         
   4   0  16       2111.05       1906.99       478.07 o                         
   8   0  16      21349.77      23309.69      2171.31 o                         
  12   0  16       2966.82       2210.31       780.11 o                         
   2   2  16       5699.95       5639.23       484.31 o                         
   4   2  16       6611.20       7127.94       515.69 o                         
   6   2  16       2486.94       2310.23       663.09 o                         
   8   2  16       1903.46       1691.23       897.13 o                         
  10   2  16        258.00         41.75       201.87 o                         
  12   2  16       9144.49      12227.43       895.77 o                         
  14   2  16        741.05       1042.14       314.37 o                         
   0   4  16       1332.37       1109.74       388.71 o                         
   2   4  16        901.94        894.15       252.18 o                         
   4   4  16       4387.58       4151.52       463.42 o                         
   6   4  16        902.98        866.79       415.12 o                         
   8   4  16       1731.77       1398.41       462.58 o                         
  10   4  16        169.16         54.67       217.69 o                         
  12   4  16        688.48        693.79       341.31 o                         
  14   4  16        195.49        165.12       247.92 o                         
   2   6  16        636.97        247.40       196.80 o                         
   4   6  16         87.38        174.54       203.97 o                         
   6   6  16       3943.32       2460.34       579.41 o                         
   8   6  16        888.21        397.57       381.45 o                         
  10   6  16        428.12        227.07       276.66 o                         
  12   6  16       6391.99       6387.28       680.56 o                         
  14   6  16        200.61        156.89       247.22 o                         
   0   8  16       3180.10       4182.03      1670.74 o                         
   2   8  16        278.48       1048.03       317.15 o                         
   4   8  16       2751.12       1480.21       310.60 o                         
   6   8  16          0.93          7.80       321.39 o                         
   8   8  16       3925.70       3135.12       535.90 o                         
  10   8  16       1786.26       1210.71       371.45 o                         
  12   8  16       3894.85       4653.19       900.61 o                         
  14   8  16       1543.75       2135.35       410.97 o                         
   2  10  16       2266.95       1410.90       303.43 o                         
   4  10  16       1738.79       1175.78       279.41 o                         
   6  10  16        326.02        219.95       329.44 o                         
   8  10  16        264.64        173.35       251.03 o                         
  10  10  16        296.10        503.46       298.31 o                         
  12  10  16       1795.96       2790.24       457.54 o                         
   0  12  16       1545.21       2052.26       786.61 o                         
   2  12  16        106.83        -58.87       213.41 o                         
   4  12  16        839.13        896.59       326.81 o                         
   6  12  16       1650.43       1881.27       530.74 o                         
   8  12  16       1186.28        679.69       327.98 o                         
  10  12  16        900.04        697.60       316.45 o                         
  12  12  16        486.26        256.32       302.73 o                         
   2  14  16       4979.88       6057.46       584.03 o                         
   4  14  16       8439.61       9512.94       647.36 o                         
   6  14  16       1855.71       1949.06       427.92 o                         
   8  14  16        768.64        149.27       702.10 o                         
  10  14  16         12.47        310.60       284.96 o                         
  12  14  16       1712.45       1498.07       452.66 o                         
   0  16  16      11095.11      12079.72      1070.80 o                         
   2  16  16       2337.80       2101.88       451.67 o                         
   4  16  16        647.07        638.74       339.56 o                         
   6  16  16       1193.39       1607.27       408.20 o                         
   8  16  16       4722.76       4005.99       786.02 o                         
  10  16  16        148.37       -225.62       225.62 o                         
  12  16  16       1297.04       1740.74       475.54 o                         
   2  18  16       1510.90       1763.06       538.14 o                         
   4  18  16       6746.49       7282.21       609.56 o                         
   6  18  16         89.15       -175.08       333.21 o                         
   8  18  16       1688.78       1358.17       394.94 o                         
  10  18  16        219.08       1096.62       452.50 o                         
   0  20  16       7018.94       7279.51       919.86 o                         
   2  20  16        655.09        262.38       271.86 o                         
   4  20  16        904.16       1904.90       343.50 o                         
   6  20  16       1870.91       1618.36       531.61 o                         
   8  20  16       4780.30       6689.06      1165.67 o                         
  10  20  16        120.67        115.80       303.44 o                         
   2  22  16       2197.15       2628.60       459.32 o                         
   4  22  16       7851.81       7065.94       577.96 o                         
   6  22  16        387.17       -197.74       290.37 o                         
   8  22  16       1178.83        488.08       378.35 o                         
   0  24  16       4734.37       4665.55       803.46 o                         
   2  24  16       1221.50       1400.77       379.08 o                         
   4  24  16        248.20       1001.37       314.89 o                         
   6  24  16        577.87        237.73       336.56 o                         
   2  26  16        219.80        411.81       458.55 o                         
   4  26  16       2236.66       3511.41       513.97 o                         
   1   1  17      10489.48       9357.60       634.31 o                         
   3   1  17        998.18        527.88       291.26 o                         
   5   1  17       4010.95       5863.10       772.11 o                         
   7   1  17         13.55        -38.44       314.69 o                         
   9   1  17       4622.42       4576.01       781.30 o                         
  11   1  17       1844.00       2202.13       602.35 o                         
  13   1  17       2199.57       2958.67       451.85 o                         
   1   3  17       8923.14       9429.47       624.37 o                         
   3   3  17        522.67        224.72       216.30 o                         
   5   3  17       1867.02       1140.48       453.35 o                         
   7   3  17       1098.07        936.54       441.01 o                         
   9   3  17       4728.81       5854.18       881.30 o
[truncated: 15,310 more chars]
